# Supplementary material for: Drought resistance is mediated by divergent strategies in closely related Brassicaceae
Source: New Phytol. 2019 Jun 18;223(2):783–97. doi: 10.1111/nph.15841 (PMC6771540; doi:10.1111/nph.15841)
Supplement: Supplementary file 2 — Table S1 Overview of phenotypic characteristics. [file NPH-223-783-s002.xls]

## Sheet: Title page
New Phytologist Supporting Information Table S1
Article title:	Drought resistance is mediated by divergent strategies in closely related Brassicaceae
Authors:	Nora Marín-de la Rosa, Chung-Wen Lin, Yang Jae Kang, Stijn Dhondt, Nathalie Gonzalez, Dirk Inzé and Pascal Falter-Braun
Article acceptance date:	29 March 2019.

## Sheet: Table S1
Table S1: Overview of phenotypic characteristics
Worksheet
Projected Rosette area	Ath, Aly and Esa average area (mm2) during the course of the experiment in WW and WD conditions
Soil water content	Average soil water content during the not-watering period (gH2O/ dry soil)
Leaf series	Average area of individual detached leaves (mm2)
Cellular characteristics	"Leaf 6" size measurements and stomatal measurements
Compactness	Rosette compactness during the course of the experiment in Ath, Aly and Esa
Stockiness	Rosette stockiness during the curse of the experiment in Ath, Aly and Esa

## Sheet: Projected Rosette area
Condition	Ath						Condition	Aly						Condition	Esa
	WW		WD					WW		WD					WW		WD
	average	sd	average	sd	p-value			average	sd	average	sd	p-value			average	sd	average	sd	p-value
WW	7.50556	1.26828	7.27908	1.08211	0.280655		WW	12.2954	3.4598	11.4761	3.1369	0.172057		WW	5.23336	1.16432	5.29678	1.19133	0.771431
WW	11.2619	1.87682	10.8182	1.53943	0.147575		WW	15.8907	4.38889	14.6137	3.46163	0.0790828		WW	6.81928	1.49062	6.84117	1.54812	0.935931
WW	16.4616	3.17743	15.2542	1.73025	0.0694163		WW	21.3195	5.88588	19.2239	4.64709	0.0326867		WW	9.16851	1.62744	9.0589	2.2016	0.752816
WW	23.9372	4.22499	23.2636	3.08667	0.308809		WW	27.0952	7.0494	24.5203	5.74185	0.0276993		WW	12.1084	3.22285	12.3866	3.52229	0.644281
WW	35.5698	7.31667	35.0165	5.07185	0.622033		WW	34.4235	8.95811	31.4724	7.71477	0.0534869		WW	18.9135	4.65083	18.2229	6.27794	0.482422
WW	53.6391	10.6532	51.2614	7.51734	0.167069		WW	44	11.9131	41.2271	9.73508	0.0670342		WW	26.6196	5.54625	25	7.13871	0.680984
WW	74.712	13.7951	71.4945	10.0256	0.136773		WW	54.9423	15.0738	50.675	11.9433	0.0835337		WW	34.205	6.80712	34.0764	8.2361	0.924175
T0	100.541	15.4347	98.5671	13.088	0.44105		WW	71.775	19.0462	65.3554	15.1645	0.0402105		WW	45.5018	8.8212	45.7944	10.6433	0.8665
T1	132.306	18.3393	132.255	17.1288	0.988162		WW	89.4742	22.5652	81.644	18.109	0.0352938		WW	57.2523	11.1242	57.9409	13.6099	0.755728
T2	168.068	25.016	165.943	21.9987	0.637076		WW	111.125	26.8442	102.2	21.7097	0.0441697		WW	73.9264	13.9392	75.0374	17.0877	0.689125
T3	230.296	34.8627	215.717	29.1037	0.0180521		WW	140.149	33.3594	128.312	26.2602	0.0302709		T0	94.2861	18.534	96.9887	21.19	0.448717
T4	291.789	42.5887	267.944	32.7309	0.00116241		WW	171.989	38.6857	156.255	31.7063	0.0146823		T1	120.15	24.988	122.896	26.5968	0.581484
T5	374.091	52.6242	320.462	34.3338	2.84354e-09		T0	211.464	45.7621	193.708	39.0007	0.0216985		T2	152.853	32.145	152.065	31.3182	0.897172
T6	477.039	64.9531	375.359	33.8584	5.83827e-15		T1	253.953	60.6335	232.209	45.2499	0.0336956		T3	194.172	43.8506	183.961	36.4769	0.185273
T7	592.184	83.9107	449.464	46.245	2.72157e-16		T2	307.76	73.1917	269.001	51.4497	0.00153434		T4	239.243	48.9206	221.93	38.5875	0.0403115
T8	760.243	93.1299	529.422	57.5052	9.0113e-24		T3	369.612	87.7111	309.913	59.0524	4.6519e-05		T5	287.804	50.2503	257.893	43.2707	0.00116789
T9	950.987	112.553	606.638	69.2957	1.70892e-29		T4	448.823	109.835	356.341	65.2466	3.21545e-07		T6	329.475	55.7727	283.354	46.0549	6.67144e-05
T10	1217.28	136.248	677.294	85.0083	4.61203e-37		T5	556.794	133.896	396.011	95.5214	4.47982e-09		T7	390.34	62.8165	314.929	49.3069	1.71223e-08
T11	1435.95	157.587	688.41	116.246	3.17531e-31		T6	657.139	153.682	444.061	103.989	2.26051e-11		T8	458.502	79.9076	342.918	54.3817	6.7571e-12
T12	1676.34	158.834	615.915	155.717	3.68793e-21		T7	772.186	177.01	488.778	111.053	2.88681e-14		T9	541.536	91.6639	375.187	59.1209	2.22894e-16
							T8	894.637	197.728	520.979	115.028	4.14428e-18		T10	624.89	102.833	394.089	61.708	1.06615e-21
							T9	1040.81	225.766	542.955	117.529	5.26204e-22		T11	702.843	102.903	397.852	67.7007	6.93481e-28
							T10	1175.91	251.324	554.282	118.389	1.47709e-25		T12	806.131	120.527	395.547	68.3623	3.69352e-17
							T11	1321.3	275.386	543.266	120.223	1.15459e-29
							T12	1374.38	343.774	415.992	210.579	1.19307e-15

## Sheet: Soil water content
	Ath		Aly		Esa
Drought period	average	sd	average	sd	average	sd
T0	2.0233	0.0013899	2.0286	0.0346	2.0194	0.0246
T1	1.87	0.0312	1.8734	0.0395	1.8667	0.0259
T2	1.7553	0.0632	1.7681	0.031	1.7553	0.0259
T3	1.6684	0.0737	1.6717	0.0302	1.6605	0.0266
T4	1.5958	0.083	1.5835	0.0308	1.5846	0.0263
T5	1.5271	0.0921	1.5013	0.0335	1.5078	0.0274
T6	1.4381	0.041	1.4337	0.0347	1.4338	0.0285
T7	1.3822	0.0368	1.3658	0.0374	1.3664	0.0301
T8	1.317	0.0379	1.3023	0.0386	1.3102	0.0317
T9	1.2525	0.0382	1.2377	0.0393	1.2528	0.0322
T10	1.1996	0.0387	1.1832	0.0392	1.1998	0.0327
T11	1.1445	0.0398	1.1336	0.0388	1.1467	0.0332
T12	1.0947	0.0377	1.0872	0.0428	1.1011	0.0294
T13	1.0523	0.0356	1.0446	0.0407	1.0599	0.0295
T14	1.0604	0.0637	1.0331	0.0918	1.0216	0.0292

## Sheet: Leaf series
	Ath				Aly				Esa
Leaf number	WW		WD		WW		WD		WW		WD
	average	sd	average	sd	average	sd	average	sd	average	sd	average	sd
cotyledon ( c )	10.0018	2.1893	7.965	1.2549	30.1275	6.7364	23.8255	4.3932	6.7555	1.69	6.122	2.037
cotyledon ( c )	10.3767	2.1548	8.1834	1.7222	31.0913	4.8238	23.4064	3.888	7.2328	1.6329	7.2223	0.9743
L1	87.0194	11.1211	66.5898	6.0015	167.459	17.2856	96.668	11.5416	43.9872	10.0878	42.6649	4.9765
L2	91.0298	11.5201	64.3948	6.2313	164.754	16.0882	98.9931	16.2372	53.4518	12.4601	43.501	4.173
L3	186.187	27.712	107.323	5.5149	286.755	32.7913	123.442	19.2786	97.2912	17.8257	56.8152	6.2154
L4	210.214	24.0511	114.537	12.1297	343.685	39.8295	127.322	12.8182	119.793	16.8465	57.5273	3.8196
L5	234.55	27.9303	112.669	13.0008	279.18	33.9498	89.1629	9.2535	119.542	13.9335	49.9639	7.2059
L6	223.565	27.9701	101.143	10.5876	271.106	35.1894	78.1604	7.7797	111.694	8.5068	48.5506	7.4653
L7	210.823	28.8461	93.7824	10.3769	172.031	34.4716	47.5224	6.3006	85.939	15.2927	34.6477	9.2889
L8	170.64	28.5723	83.6132	10.5108	116.98	28.6789	30.2218	5.9063	66.6333	11.645	29.9862	5.8155
L9	125.284	20.8047	69.2957	7.8681	93.2433	22.7471	20.8231	5.7476	42.1694	8.4627	20.4762	4.7734
L10	80.8902	9.599	46.9824	8.7621	57.3292	15.445	11.5289	3.4636	29.0582	8.4707	15.5897	4.8365
L11	52.0089	11.2137	37.1589	7.5546	37.2808	15.3816	6.9481	2.4877	20.1628	6.2826	11.5418	4.4734
L12	23.76	7.0096	18.9765	6.6236	18.1915	6.7961	3.6804	1.4516	12.6241	4.6174	6.9731	2.7116
L13	9.3776	3.9106	8.6929	2.0916	11.239	3.2182	2.2286	0.7108	7.1989	2.0015	4.3748	1.813
L14	5.011	3.0448	6.1588	2.5576	7.6463	1.8013	1.766	0.8221	4.5219	1.8149	2.6776	1.0884

## Sheet: Cellular characteristics
	Estimated pavement cell number		sd
	WW	WD	WW	WD
Ath	57694.2	34955.3	8348.96	4788.68
Aly	101241	46131	3653.28	19408.4
Esa	31076.1	19251.8	6389.16	4281.51
	Average pavement cell area (µm2)		sd
	WW	WD	WW	WD
Ath	2505.4	1670.87	393.313	252.627
Aly	1796.46	1088.03	345.168	156.957
Esa	2822.88	1605.22	278.145	340.677
	Pavement cell density (mm-2)		sd
	WW	WD	WW	WD
Ath	343.086	515.973	57.4992	82.1132
Aly	479.763	774.098	79.7205	133.894
Esa	300.303	542.628	31.1806	99.9398
	Stomatal Index		sd
	WW	WD	WW	WD
Ath	0.434854	0.403517	0.0276223	0.0275537
Aly	0.448444	0.432428	0.032012	0.0258628
Esa	0.466366	0.428339	0.0424101	0.0275288
	Stomatal density (mm-2)		sd
	WW	WD	WW	WD
Ath	133.458	176.917	20.3651	27.347
Aly	197.368	294.786	35.2818	21.9367
Esa	134.238	203.797	23.4276	25.8279
	Stomatal area (µm2)		sd
	WW	WD	WW	WD
Ath	321.026	263.798	41.8513	56.4071
Aly	318.688	222.355	56.7428	49.6897
Esa	339.884	250.345	48.1098	35.1298
	Estimated cell number (pavement cells + guard cells)		sd
	WW	WD	WW	WD
Ath	132991	87471.2	19870.3	17052.9
Aly	226376	106976	43706.9	10162
Esa	65030.1	45246.4	11654.8	10884.7

## Sheet: Compactness
	Ath				Aly				Esa
Condition	WW		WD		WW		WD		WW		WD
	average	sd	average	sd	average	sd	average	sd	average	sd	average	sd
WW	-	-	-	-	0.77	0.0287	0.7359	0.0327	-	-	-	-
WW	-	-	-	-	0.761	0.0351	0.6917	0.0899	-	-	-	-
WW	-	-	-	-	0.7778	0.0249	0.7152	0.0408	0.6864	0.0229	0.7119	0.085
WW	-	-	-	-	0.765	0.0395	0.7233	0.0443	0.6583	0.0359	0.6863	0.0823
WW	-	-	-	-	0.7522	0.0447	0.709	0.0553	0.6467	0.0516	0.6586	0.0753
WW	0.766	0.0178	0.7693	0.0216	0.73	0.045	0.68	0.047	0.5992	0.0723	0.584	0.0672
WW	0.781	0.0228	0.7753	0.028	0.71	0.0464	0.6677	0.0448	0.5225	0.0776	0.519	0.0722
WW	0.76	0.0415	0.7481	0.0176	0.683	0.0519	0.6317	0.0395	0.49	0.05	0.495	0.053
WW	0.672	0.0496	0.6667	0.0302	0.667	0.0474	0.6163	0.0436	0.46	0.0292	0.447	0.0182
WW	0.597	0.0343	0.599	0.0255	0.651	0.0576	0.6083	0.0359	0.4592	0.0417	0.4397	0.025
WW	0.5589	0.031	0.5511	0.0244	0.643	0.0577	0.6007	0.0426	0.47	0.0395	0.463	0.0303
WW	0.538	0.0262	0.5317	0.0246	0.631	0.05	0.5977	0.0335	0.4833	0.0311	0.4603	0.0254
T0	0.539	0.0173	0.5447	0.0213	0.636	0.053	0.6067	0.031	0.4525	0.0242	0.445	0.0236
T1	0.542	0.018	0.543	0.0165	0.644	0.0578	0.6143	0.035	0.4183	0.0402	0.423	0.0217
T2	0.573	0.0302	0.5593	0.0245	0.647	0.0523	0.623	0.0345	0.3892	0.0342	0.3917	0.0242
T3	0.534	0.0324	0.5297	0.028	0.638	0.0505	0.6243	0.0385	0.3775	0.023	0.381	0.0201
T4	0.489	0.0223	0.4933	0.027	0.636	0.0508	0.6233	0.0454	0.36	0.016	0.3703	0.0188
T5	0.451	0.0288	0.4573	0.0186	0.627	0.046	0.62	0.0462	0.3517	0.0185	0.3663	0.0225
T6	0.446	0.0232	0.4443	0.0221	0.638	0.0483	0.6263	0.0425	0.3575	0.0205	0.3587	0.0247
T7	0.44	0.0258	0.4477	0.0221	0.641	0.0513	0.6283	0.0401	0.345	0.0183	0.353	0.019
T8	0.451	0.0242	0.462	0.0225	0.638	0.0518	0.631	0.0396	0.345	0.0224	0.354	0.0222
T9	0.458	0.022	0.486	0.0214	0.652	0.0537	0.6303	0.0428	0.34	0.0148	0.3587	0.0216
T10	0.464	0.0207	0.517	0.0225	0.661	0.0592	0.637	0.0428	0.3375	0.0166	0.3607	0.0164
T11	0.452	0.0204	0.515	0.0285	0.665	0.0604	0.6383	0.0419	0.325	0.0193	0.356	0.0204
T12	0.465	0.0227	0.4747	0.0499	0.679	0.0551	0.627	0.0467	0.325	0.0193	0.3523	0.0211

## Sheet: Stockiness
	Ath				Aly				Esa
Condition	WW		WD		WW		WD		WW		WD
	average	sd	average	sd	average	sd	average	sd	average	sd	average	sd
WW	-	-	-	-	0.427	0.0422	0.4272	0.0373	-	-	-	-
WW	-	-	-	-	0.386	0.053	0.3814	0.0798	-	-	-	-
WW	-	-	-	-	0.35	0.0394	0.3324	0.0653	0.3764	0.028	0.4126	0.1057
WW	-	-	-	-	0.322	0.0489	0.287	0.0585	0.3408	0.034	0.3683	0.1069
WW	-	-	-	-	0.2944	0.06	0.254	0.0392	0.295	0.0275	0.3155	0.097
WW	0.434	0.0313	0.446	0.0231	0.25	0.048	0.23	0.035	0.265	0.0596	0.263	0.0644
WW	0.384	0.0521	0.3847	0.026	0.229	0.0331	0.2103	0.0383	0.2008	0.056	0.2087	0.0658
WW	0.315	0.0423	0.3075	0.033	0.215	0.0395	0.1863	0.0309	0.165	0.05	0.17	0.05
WW	0.224	0.0502	0.22	0.0212	0.197	0.0271	0.1763	0.0258	0.1492	0.0090034	0.148	0.0113
WW	0.184	0.0178	0.1853	0.0104	0.191	0.0269	0.168	0.0201	0.1425	0.0106	0.14	0.0182
WW	0.1733	0.015	0.1737	0.0101	0.187	0.0258	0.165	0.0201	0.14	0.0121	0.1353	0.0136
WW	0.165	0.0118	0.1663	0.007184	0.174	0.0143	0.1603	0.0177	0.1317	0.0111	0.128	0.0183
T0	0.158	0.0063246	0.158	0.0113	0.169	0.0145	0.1563	0.0177	0.1208	0.0144	0.1137	0.0145
T1	0.148	0.0126	0.149	0.016	0.157	0.0183	0.1483	0.0202	0.1067	0.0137	0.1003	0.0147
T2	0.134	0.0171	0.131	0.0124	0.152	0.0155	0.1443	0.0221	0.0942	0.0124	0.091	0.0121
T3	0.114	0.0143	0.121	0.0158	0.143	0.0106	0.136	0.0236	0.0833	0.007785	0.0803	0.0103
T4	0.103	0.0142	0.1057	0.0101	0.137	0.0149	0.129	0.0237	0.075	0.0079772	0.0727	0.0078492
T5	0.093	0.0142	0.097	0.0079438	0.128	0.0123	0.118	0.0276	0.07	0.008528	0.0667	0.0092227
T6	0.087	0.0067495	0.092	0.008469	0.123	0.0125	0.111	0.0264	0.0658	0.01	0.0613	0.0086037
T7	0.077	0.0094868	0.085	0.0111	0.122	0.0123	0.099	0.0252	0.0583	0.0071774	0.0563	0.0088992
T8	0.073	0.0106	0.0783	0.0109	0.109	0.0137	0.0907	0.0292	0.0517	0.0071774	0.0527	0.0082768
T9	0.066	0.0069921	0.073	0.0074971	0.1	0.0221	0.0723	0.0321	0.0458	0.0066856	0.0477	0.008172
T10	0.062	0.0063246	0.0717	0.0087428	0.099	0.0191	0.075	0.0359	0.0433	0.0065134	0.044	0.0067466
T11	0.056	0.005164	0.065	0.0082001	0.096	0.0241	0.073	0.0316	0.0392	0.0066856	0.0407	0.0078492
T12	0.053	0.0048305	0.053	0.0087691	0.088	0.0297	0.0723	0.0299	0.0342	0.0051493	0.0373	0.0073968
