# Supplementary material for: Drought resistance is mediated by divergent strategies in closely related Brassicaceae
Source: New Phytol. 2019 Jun 18;223(2):783–97. doi: 10.1111/nph.15841 (PMC6771540; doi:10.1111/nph.15841)
Supplement: Supplementary file 3 — Table S2 Differential regulated genes and GO enrichment. [file NPH-223-783-s003.xlsx]

## Sheet: Title page
New Phytologist Supporting Information Table S2
Article title:	Drought resistance is mediated by divergent strategies in closely related Brassicaceae
Authors:	Nora Marín-de la Rosa, Chung-Wen Lin, Yang Jae Kang, Stijn Dhondt, Nathalie Gonzalez, Dirk Inzé and Pascal Falter-Braun
Article acceptance date:	29 March 2019.

## Sheet: Table S2
Table S2: : Differentially regulated (WD/WW) genes and their GO enrichment
Worksheet
Summary table	The number of genes up-regulated and downregulated in each species. Gene set was divided into express mutual orthologs (EMO) and non-EMO.
Gene list- EMO	The up- and down-regulated (WD/WW) genes in Ath, Aly and Esa. Genes with log2 fold-change >= 1 or <= -1 were included here.
GO	The topGO package (Alexa et al., 2006) was used for gene ontology biological processes enrichment analysis of the common regulated genes. The multiple testing correction was further estimated via false discovery rate (FDR). Terms with significanted genes less than 3 and Fisher test less than 0.001 were excluded.
Gene list- Non-EMO	The up- and down-regulated (WD/WW) genes in Ath, Aly and Esa. Genes with log2 fold-change >= 1 or <= -1.
Alexa A., Rahnenführer J. & Lengauer T. (2006) Improved scoring of functional groups from gene expression data by decorrelating GO graph structure. Bioinformatics 22, 1600–1607.

## Sheet: Summary table
	Mutual express orthologs (EMO)
	Up			Down
	T5	T11	T14	T5	T11	T14
Ath	291	1836	5786	171	427	1768
Aly	190	3984	1019	182	759	784
Esa	75	1456	1324	154	332	872
	Non- Mutual express orthologs (non-EMO)
	Up			Down
	T5	T11	T14	T5	T11	T14
Ath	47	1064	4425	37	181	1264
Aly	36	2418	429	49	349	406
Esa	18	682	758	39	165	546

## Sheet: Gene list-EMO
T5 UP					T11 UP					T14 UP					T5 DOWN					T11 DOWN					T14 DOWN					T11 and T14_UP
A. thaliana	A. lyrata	E. salsugineum	name		A. thaliana	A. lyrata	E. salsugineum	name		A. thaliana	A. lyrata	E. salsugineum	name		A. thaliana	A. lyrata	E. salsugineum	name		A. thaliana	A. lyrata	E. salsugineum	name		A. thaliana	A. lyrata	E. salsugineum	name		A. thaliana	A. lyrata	E. salsugineum	name
AT5G59310	AL8G35750	Thhalv10014841m.g	lipid transfer protein 4		AT5G59310	AL8G35750	Thhalv10014841m.g	lipid transfer protein 4		AT5G59310	AL8G35750	Thhalv10014841m.g	lipid transfer protein 4		NA			NA		AT3G26520	AL5G15290	Thhalv10004806m.g	tonoplast intrinsic protein 2		AT5G40890	AL7G48680	Thhalv10027650m.g	chloride channel A		AT5G59310	AL8G35750	Thhalv10014841m.g	lipid transfer protein 4
					AT2G37870	AL4G34810	Thhalv10017444m.g	Bifunctional inhibitor/lipid-transfer protein/seed storage 2S albumin superfamily protein		AT2G37870	AL4G34810	Thhalv10017444m.g	Bifunctional inhibitor/lipid-transfer protein/seed storage 2S albumin superfamily protein							AT1G03870	AL1G13450	Thhalv10008582m.g	FASCICLIN-like arabinoogalactan 9		AT1G02450	AL1G11790	Thhalv10009031m.g	NIM1-interacting 1		AT2G37870	AL4G34810	Thhalv10017444m.g	Bifunctional inhibitor/lipid-transfer protein/seed storage 2S albumin superfamily protein
					AT5G66400	AL8G45130	Thhalv10004906m.g	Dehydrin family protein		AT5G66400	AL8G45130	Thhalv10004906m.g	Dehydrin family protein							AT2G38310	AL4G35500	Thhalv10017727m.g	PYR1-like 4		AT3G13750	AL3G25800	Thhalv10020056m.g	beta galactosidase 1		AT5G66400	AL8G45130	Thhalv10004906m.g	Dehydrin family protein
					AT1G22990	AL1G36560	Thhalv10008952m.g	Heavy metal transport/detoxification superfamily protein		AT1G22990	AL1G36560	Thhalv10008952m.g	Heavy metal transport/detoxification superfamily protein							AT1G75250	AL2G35170	Thhalv10026710m.g	RAD-like 6		AT1G56720	AL1G66690	Thhalv10023423m.g	Protein kinase superfamily protein		AT1G22990	AL1G36560	Thhalv10008952m.g	Heavy metal transport/detoxification superfamily protein
					AT2G18050	AL3G51200	Thhalv10022882m.g	histone H1-3		AT2G18050	AL3G51200	Thhalv10022882m.g	histone H1-3							AT4G12490	AL6G47350	Thhalv10029036m.g	Bifunctional inhibitor/lipid-transfer protein/seed storage 2S albumin superfamily protein		AT3G59010	AL5G40890	Thhalv10005885m.g	pectin methylesterase 61		AT2G18050	AL3G51200	Thhalv10022882m.g	histone H1-3
					AT4G33550	AL7G17970	Thhalv10026604m.g	Bifunctional inhibitor/lipid-transfer protein/seed storage 2S albumin superfamily protein		AT4G33550	AL7G17970	Thhalv10026604m.g	Bifunctional inhibitor/lipid-transfer protein/seed storage 2S albumin superfamily protein							AT2G36830	AL4G33020	Thhalv10017134m.g	gamma tonoplast intrinsic protein		AT3G29240	AL5G19150	Thhalv10004603m.g	PPR containing protein (DUF179)		AT4G33550	AL7G17970	Thhalv10026604m.g	Bifunctional inhibitor/lipid-transfer protein/seed storage 2S albumin superfamily protein
					AT5G45890	AL8G12660	Thhalv10000948m.g	senescence-associated gene 12		AT5G45890	AL8G12660	Thhalv10000948m.g	senescence-associated gene 12							AT1G76240	AL2G36320	Thhalv10019441m.g	DUF241 domain protein (DUF241)		AT5G54380	AL8G29710	Thhalv10016077m.g	protein kinase family protein		AT5G45890	AL8G12660	Thhalv10000948m.g	senescence-associated gene 12
					AT1G64110	AL2G10920	Thhalv10023275m.g	P-loop containing nucleoside triphosphate hydrolases superfamily protein		AT1G64110	AL2G10920	Thhalv10023275m.g	P-loop containing nucleoside triphosphate hydrolases superfamily protein							AT4G37800	AL7G12870	Thhalv10025884m.g	xyloglucan endotransglucosylase/hydrolase 7		AT2G30520	AL4G25400	Thhalv10016728m.g	Phototropic-responsive NPH3 family protein		AT1G64110	AL2G10920	Thhalv10023275m.g	P-loop containing nucleoside triphosphate hydrolases superfamily protein
					AT3G53980	AL5G34980	Thhalv10010835m.g	Bifunctional inhibitor/lipid-transfer protein/seed storage 2S albumin superfamily protein		AT3G53980	AL5G34980	Thhalv10010835m.g	Bifunctional inhibitor/lipid-transfer protein/seed storage 2S albumin superfamily protein							AT1G52200	AL1G60340	Thhalv10011813m.g	PLAC8 family protein		AT3G14840	AL3G27150	Thhalv10019958m.g	Leucine-rich repeat transmembrane protein kinase		AT3G53980	AL5G34980	Thhalv10010835m.g	Bifunctional inhibitor/lipid-transfer protein/seed storage 2S albumin superfamily protein
					AT2G47770	AL4G47340	Thhalv10001647m.g	TSPO(outer membrane tryptophan-rich sensory protein)-related		AT2G47770	AL4G47340	Thhalv10001647m.g	TSPO(outer membrane tryptophan-rich sensory protein)-related							AT4G25050	AL7G28090	Thhalv10026518m.g	acyl carrier protein 4		AT1G12240	AL1G23520	Thhalv10007016m.g	Glycosyl hydrolases family 32 protein		AT2G47770	AL4G47340	Thhalv10001647m.g	TSPO(outer membrane tryptophan-rich sensory protein)-related
					AT5G62040	AL8G38810	Thhalv10005589m.g	PEBP (phosphatidylethanolamine-binding protein) family protein		AT1G73040	AL2G32790	Thhalv10019210m.g	Mannose-binding lectin superfamily protein							AT1G69530	AL2G28670	Thhalv10019043m.g	expansin A1		AT2G18300	AL3G51560	Thhalv10022772m.g	basic helix-loop-helix (bHLH) DNA-binding superfamily protein		AT1G73040	AL2G32790	Thhalv10019210m.g	Mannose-binding lectin superfamily protein
					AT5G52390	AL8G26790	Thhalv10014733m.g	PAR1 protein		AT4G22880	AL7G30640	Thhalv10025559m.g	leucoanthocyanidin dioxygenase							AT1G02920	AL1G12360	Thhalv10008776m.g	glutathione S-transferase 7		AT5G05250	AL6G15090	Thhalv10014558m.g	hypothetical protein		AT4G22880	AL7G30640	Thhalv10025559m.g	leucoanthocyanidin dioxygenase
					AT1G73040	AL2G32790	Thhalv10019210m.g	Mannose-binding lectin superfamily protein		AT1G07430	AL1G17580	Thhalv10007705m.g	highly ABA-induced PP2C gene 2							AT5G62360	AL8G39190	Thhalv10004950m.g	Plant invertase/pectin methylesterase inhibitor superfamily protein		AT4G03210	AL6G49720	Thhalv10028859m.g	xyloglucan endotransglucosylase/hydrolase 9		AT1G07430	AL1G17580	Thhalv10007705m.g	highly ABA-induced PP2C gene 2
					AT4G22880	AL7G30640	Thhalv10025559m.g	leucoanthocyanidin dioxygenase		AT5G59220	AL8G35470	Thhalv10013567m.g	highly ABA-induced PP2C gene 1							AT1G02360	AL1G11710	Thhalv10008465m.g	Chitinase family protein		AT1G58290	AL2G18370	Thhalv10023403m.g	Glutamyl-tRNA reductase family protein		AT5G59220	AL8G35470	Thhalv10013567m.g	highly ABA-induced PP2C gene 1
					AT1G07430	AL1G17580	Thhalv10007705m.g	highly ABA-induced PP2C gene 2		AT5G13170	AL6G23770	Thhalv10014234m.g	senescence-associated gene 29							AT1G14870	AL1G26900	Thhalv10009008m.g	PLANT CADMIUM RESISTANCE 2		AT4G02800	AL6G50130	Thhalv10028780m.g	GRIP/coiled-coil protein, putative		AT5G13170	AL6G23770	Thhalv10014234m.g	senescence-associated gene 29
					AT5G59220	AL8G35470	Thhalv10013567m.g	highly ABA-induced PP2C gene 1		AT5G54060	AL8G29160	Thhalv10013471m.g	UDP-glucose:flavonoid 3-o-glucosyltransferase							AT4G38860	AL7G10740	Thhalv10026642m.g	SAUR-like auxin-responsive protein family		AT4G36540	AL7G14530	Thhalv10025820m.g	BR enhanced expression 2		AT1G30190	AL1G44090	Thhalv10008361m.g	cotton fibre protein
					AT5G13170	AL6G23770	Thhalv10014234m.g	senescence-associated gene 29		AT1G30190	AL1G44090	Thhalv10008361m.g	cotton fibre protein							AT1G19020	AL1G31580	Thhalv10009213m.g	CDP-diacylglycerol-glycerol-3-phosphate 3-phosphatidyltransferase, putative		AT5G45670	AL8G12980	Thhalv10000937m.g	GDSL-like Lipase/Acylhydrolase superfamily protein		AT5G06760	AL6G16870	Thhalv10014897m.g	Late Embryogenesis Abundant 4-5
					AT3G27250	AL5G16420	Thhalv10004746m.g	hypothetical protein		AT5G06760	AL6G16870	Thhalv10014897m.g	Late Embryogenesis Abundant 4-5							AT1G08830	AL1G19260	Thhalv10008927m.g	copper/zinc superoxide dismutase 1		AT5G19190	AL6G30640	Thhalv10014937m.g	hypothetical protein		AT5G43840	AL8G16300	Thhalv10003365m.g	heat shock transcription factor A6A
					AT2G39800	AL4G37340	Thhalv10016322m.g	delta1-pyrroline-5-carboxylate synthase 1		AT5G43840	AL8G16300	Thhalv10003365m.g	heat shock transcription factor A6A							AT5G48540	AL8G21480	Thhalv10005717m.g	receptor-like protein kinase-related family protein		AT5G16030	AL6G26910	Thhalv10014096m.g	mental retardation GTPase activating protein		AT1G16850	AL1G29020	Thhalv10008985m.g	transmembrane protein, putative
					AT1G30190	AL1G44090	Thhalv10008361m.g	cotton fibre protein		AT5G17220	AL6G28270	Thhalv10014654m.g	glutathione S-transferase phi 12							AT3G04720	AL3G14820	Thhalv10021503m.g	pathogenesis-related 4		AT1G33240	AL1G47610	Thhalv10007000m.g	GT-2-like 1		AT1G80160	AL2G41360	Thhalv10019227m.g	Lactoylglutathione lyase / glyoxalase I family protein
					AT5G06760	AL6G16870	Thhalv10014897m.g	Late Embryogenesis Abundant 4-5		AT1G16850	AL1G29020	Thhalv10008985m.g	transmembrane protein, putative							AT1G56060	AL1G64310	Thhalv10011923m.g	cysteine-rich/transmembrane domain protein B, putative		AT1G06360	AL1G16370	Thhalv10008191m.g	Fatty acid desaturase family protein		AT2G21590	AL4G10790	Thhalv10000141m.g	Glucose-1-phosphate adenylyltransferase family protein
					AT5G43840	AL8G16300	Thhalv10003365m.g	heat shock transcription factor A6A		AT1G80160	AL2G41360	Thhalv10019227m.g	Lactoylglutathione lyase / glyoxalase I family protein							AT5G20230	AL6G31780	Thhalv10014739m.g	blue-copper-binding protein		AT5G14740	AL6G25520	Thhalv10014232m.g	carbonic anhydrase 2		AT1G51140	AL1G58950	Thhalv10011463m.g	basic helix-loop-helix (bHLH) DNA-binding superfamily protein
					AT1G16850	AL1G29020	Thhalv10008985m.g	transmembrane protein, putative		AT2G21590	AL4G10790	Thhalv10000141m.g	Glucose-1-phosphate adenylyltransferase family protein							AT2G28190	AL4G21940	Thhalv10017094m.g	copper/zinc superoxide dismutase 2		AT1G26770	AL1G38930	Thhalv10008578m.g	expansin A10		AT3G13672	AL3G25640	Thhalv10021499m.g	TRAF-like superfamily protein
					AT1G80160	AL2G41360	Thhalv10019227m.g	Lactoylglutathione lyase / glyoxalase I family protein		AT1G51140	AL1G58950	Thhalv10011463m.g	basic helix-loop-helix (bHLH) DNA-binding superfamily protein							AT4G11290	AL6G45670	Thhalv10028797m.g	Peroxidase superfamily protein		AT3G06070	AL3G16910	Thhalv10021691m.g	hypothetical protein		AT4G14090	AL7G42320	Thhalv10025167m.g	UDP-Glycosyltransferase superfamily protein
					AT2G21590	AL4G10790	Thhalv10000141m.g	Glucose-1-phosphate adenylyltransferase family protein		AT3G13672	AL3G25640	Thhalv10021499m.g	TRAF-like superfamily protein							AT1G75750	AL2G35740	Thhalv10019363m.g	GAST1 protein homolog 1		AT1G25230	AL1G40140	Thhalv10008145m.g	Calcineurin-like metallo-phosphoesterase superfamily protein		AT1G80130	AL2G41400	Thhalv10018894m.g	Tetratricopeptide repeat (TPR)-like superfamily protein
					AT1G51140	AL1G58950	Thhalv10011463m.g	basic helix-loop-helix (bHLH) DNA-binding superfamily protein		AT5G07990	AL6G18330	Thhalv10013289m.g	Cytochrome P450 superfamily protein							AT1G22690	AL1G36230	Thhalv10009167m.g	Gibberellin-regulated family protein		AT3G22540	AL3G36860	Thhalv10021807m.g	hypothetical protein (DUF1677)		AT1G62710	AL2G13080	Thhalv10023430m.g	beta vacuolar processing enzyme
					AT3G13672	AL3G25640	Thhalv10021499m.g	TRAF-like superfamily protein		AT4G14090	AL7G42320	Thhalv10025167m.g	UDP-Glycosyltransferase superfamily protein							AT2G21650	AL4G10850	Thhalv10000389m.g	Homeodomain-like superfamily protein		AT1G29500	AL1G43230	Thhalv10009049m.g	SAUR-like auxin-responsive protein family		AT3G51240	AL5G31640	Thhalv10010399m.g	flavanone 3-hydroxylase
					AT4G14090	AL7G42320	Thhalv10025167m.g	UDP-Glycosyltransferase superfamily protein		AT4G30460	AL7G21690	Thhalv10026505m.g	glycine-rich protein												AT3G62950	AL5G45730	Thhalv10006329m.g	Thioredoxin superfamily protein		AT1G56600	AL1G66490	Thhalv10024122m.g	galactinol synthase 2
					AT3G03341	AL288U10020	Thhalv10015148m.g	cold-regulated protein, putative		AT1G80130	AL2G41400	Thhalv10018894m.g	Tetratricopeptide repeat (TPR)-like superfamily protein												AT1G49750	AL1G57200	Thhalv10011424m.g	Leucine-rich repeat (LRR) family protein		AT4G39210	AL7G11180	Thhalv10024927m.g	Glucose-1-phosphate adenylyltransferase family protein
					AT1G80130	AL2G41400	Thhalv10018894m.g	Tetratricopeptide repeat (TPR)-like superfamily protein		AT1G62710	AL2G13080	Thhalv10023430m.g	beta vacuolar processing enzyme												AT5G10400	AL1G66190	Thhalv10029057m.g	Histone superfamily protein		AT1G56650	AL1G66590	Thhalv10019041m.g	production of anthocyanin pigment 1
					AT1G35720	AL1G50630	Thhalv10001831m.g	annexin 1		AT3G51240	AL5G31640	Thhalv10010399m.g	flavanone 3-hydroxylase												AT1G33811	AL1G48280	Thhalv10007976m.g	GDSL-like Lipase/Acylhydrolase superfamily protein		AT3G57520	AL5G39100	Thhalv10005800m.g	seed imbibition 2
					AT4G37970	AL7G12680	Thhalv10025540m.g	cinnamyl alcohol dehydrogenase 6		AT1G56600	AL1G66490	Thhalv10024122m.g	galactinol synthase 2												AT5G05580	AL6G15470	Thhalv10013625m.g	fatty acid desaturase 8		AT4G08570	AL6G42420	Thhalv10029043m.g	Heavy metal transport/detoxification superfamily protein
					AT1G62710	AL2G13080	Thhalv10023430m.g	beta vacuolar processing enzyme		AT4G39210	AL7G11180	Thhalv10024927m.g	Glucose-1-phosphate adenylyltransferase family protein												AT5G19120	AL6G30540	Thhalv10013774m.g	Eukaryotic aspartyl protease family protein		AT1G08630	AL1G19060	Thhalv10008026m.g	threonine aldolase 1
					AT3G51240	AL5G31640	Thhalv10010399m.g	flavanone 3-hydroxylase		AT1G21400	AL1G34510	Thhalv10007543m.g	Thiamin diphosphate-binding fold (THDP-binding) superfamily protein												AT4G22010	AL7G31690	Thhalv10024862m.g	SKU5 similar 4		AT1G69260	AL2G28350	Thhalv10018761m.g	ABI five binding protein
					AT1G32450	AL1G46680	Thhalv10007088m.g	nitrate transporter 1.5		AT1G56650	AL1G66590	Thhalv10019041m.g	production of anthocyanin pigment 1												AT3G15450	AL1G61280	Thhalv10011733m.g	Aluminium induced protein with YGL and LRDR motifs		AT2G25625	AL4G17110	Thhalv10000347m.g	histone deacetylase-like protein, putative
					AT3G19620	AL3G33060	Thhalv10022061m.g	Glycosyl hydrolase family protein		AT3G57680	AL5G39300	Thhalv10005897m.g	Peptidase S41 family protein												AT5G65730	AL8G43450	Thhalv10004708m.g	xyloglucan endotransglucosylase/hydrolase 6		AT4G17030	AL7G37690	Thhalv10026076m.g	expansin-like B1
					AT1G56600	AL1G66490	Thhalv10024122m.g	galactinol synthase 2		AT3G57520	AL5G39100	Thhalv10005800m.g	seed imbibition 2												AT4G12420	AL6G47310	Thhalv10028533m.g	Cupredoxin superfamily protein		AT2G46270	AL4G45550	Thhalv10001533m.g	G-box binding factor 3
					AT1G59640	AL2G17350	Thhalv10023982m.g	BIG PETAL P		AT4G08570	AL6G42420	Thhalv10029043m.g	Heavy metal transport/detoxification superfamily protein												AT1G78260	AL2G38610	Thhalv10018959m.g	RNA-binding (RRM/RBD/RNP motifs) family protein		AT1G17020	AL1G29180	Thhalv10008010m.g	senescence-related gene 1
					AT4G39210	AL7G11180	Thhalv10024927m.g	Glucose-1-phosphate adenylyltransferase family protein		AT3G17520	AL3G30590	Thhalv10021260m.g	Late embryogenesis abundant protein (LEA) family protein												AT1G19150	AL1G31730	Thhalv10008493m.g	photosystem I light harvesting complex gene 6		AT5G66780	AL8G44670	Thhalv10005154m.g	late embryogenesis abundant protein
					AT1G62290	AL2G13640	Thhalv10023414m.g	Saposin-like aspartyl protease family protein		AT1G08630	AL1G19060	Thhalv10008026m.g	threonine aldolase 1												AT1G23480	AL1G37250	Thhalv10007266m.g	cellulose synthase-like A3		AT5G61820	AL8G38580	Thhalv10004123m.g	stress up-regulated Nod 19 protein
					AT5G58700	AL8G34980	Thhalv10013042m.g	phosphatidylinositol-speciwc phospholipase C4		AT1G69260	AL2G28350	Thhalv10018761m.g	ABI five binding protein												AT5G48900	AL890U10010	Thhalv10005723m.g	Pectin lyase-like superfamily protein		AT4G02280	AL6G50850	Thhalv10028435m.g	sucrose synthase 3
					AT4G15210	AL7G40480	Thhalv10024989m.g	beta-amylase 5		AT1G23120	AL1G36690	Thhalv10009023m.g	Polyketide cyclase/dehydrase and lipid transport superfamily protein												AT4G13340	AL9U10340	Thhalv10027574m.g	Leucine-rich repeat (LRR) family protein		AT3G57010	AL5G38460	Thhalv10006039m.g	Calcium-dependent phosphotriesterase superfamily protein
					AT1G56650	AL1G66590	Thhalv10019041m.g	production of anthocyanin pigment 1		AT4G11910	AL6G46640	Thhalv10028881m.g	STAY-GREEN-like protein												AT3G12150	AL3G23830	Thhalv10021002m.g	alpha/beta hydrolase family protein		AT5G05220	AL6G15060	Thhalv10014989m.g	hypothetical protein
					AT3G57520	AL5G39100	Thhalv10005800m.g	seed imbibition 2		AT2G25625	AL4G17110	Thhalv10000347m.g	histone deacetylase-like protein, putative												AT3G58850	AL5G40650	Thhalv10006323m.g	phy rapidly regulated 2		AT3G61890	AL5G44470	Thhalv10006221m.g	homeobox 12
					AT4G08570	AL6G42420	Thhalv10029043m.g	Heavy metal transport/detoxification superfamily protein		AT4G17030	AL7G37690	Thhalv10026076m.g	expansin-like B1												AT5G13100	AL6G23700	Thhalv10013944m.g	Gap junction beta-4 protein		AT2G16720	AL3G49410	Thhalv10022799m.g	myb domain protein 7
					AT2G38800	AL4G36100	Thhalv10023628m.g	Plant calmodulin-binding protein-related		AT2G46270	AL4G45550	Thhalv10001533m.g	G-box binding factor 3												AT3G26700	AL5G15540	Thhalv10004401m.g	Protein kinase superfamily protein		AT1G76590	AL2G36730	Thhalv10019067m.g	PLATZ transcription factor family protein
					AT1G08630	AL1G19060	Thhalv10008026m.g	threonine aldolase 1		AT1G17020	AL1G29180	Thhalv10008010m.g	senescence-related gene 1												AT4G23820	AL7G29530	Thhalv10025189m.g	Pectin lyase-like superfamily protein		AT3G09910	AL3G21150	Thhalv10022225m.g	RAB GTPase homolog C2B
					AT1G69260	AL2G28350	Thhalv10018761m.g	ABI five binding protein		AT1G29640	AL1G43470	Thhalv10009054m.g	senescence regulator (Protein of unknown function, DUF584)												AT5G45700	AL8G12950	Thhalv10000984m.g	Haloacid dehalogenase-like hydrolase (HAD) superfamily protein		AT5G40800	AL7G48920	Thhalv10028138m.g	hypothetical protein
					AT5G22290	AL6G33290	Thhalv10013903m.g	NAC domain containing protein 89		AT5G66780	AL8G44670	Thhalv10005154m.g	late embryogenesis abundant protein												AT3G02640	AL3G12010	Thhalv10021586m.g	transmembrane protein, putative		AT1G72770	AL2G32450	Thhalv10018441m.g	HYPERSENSITIVE TO ABA1
					AT3G26380	AL5G15150	Thhalv10003806m.g	Melibiase family protein		AT1G32900	AL1G47180	Thhalv10007089m.g	UDP-Glycosyltransferase superfamily protein												AT2G14247	AL3G45920	Thhalv10022947m.g	Expressed protein		AT1G69490	AL2G28610	Thhalv10018997m.g	NAC-like, activated by AP3/PI
					AT2G25625	AL4G17110	Thhalv10000347m.g	histone deacetylase-like protein, putative		AT5G65280	AL8G42850	Thhalv10004256m.g	GCR2-like 1												AT3G54560	AL5G35640	Thhalv10010813m.g	histone H2A 11		AT5G65040	AL8G42550	Thhalv10005159m.g	senescence-associated family protein (DUF581)
					AT4G17030	AL7G37690	Thhalv10026076m.g	expansin-like B1		AT5G61820	AL8G38580	Thhalv10004123m.g	stress up-regulated Nod 19 protein												AT5G11160	AL6G21780	Thhalv10014752m.g	adenine phosphoribosyltransferase 5		AT5G15450	AL6G26300	Thhalv10012593m.g	casein lytic proteinase B3
					AT2G46270	AL4G45550	Thhalv10001533m.g	G-box binding factor 3		AT4G02280	AL6G50850	Thhalv10028435m.g	sucrose synthase 3												AT4G00165	AL6G53340	Thhalv10029074m.g	Bifunctional inhibitor/lipid-transfer protein/seed storage 2S albumin superfamily protein		AT1G24070	AL1G37870	Thhalv10024828m.g	cellulose synthase-like A10
					AT1G17020	AL1G29180	Thhalv10008010m.g	senescence-related gene 1		AT3G57010	AL5G38460	Thhalv10006039m.g	Calcium-dependent phosphotriesterase superfamily protein												AT1G66820	AL2G25030	Thhalv10019339m.g	glycine-rich protein		AT1G64370	AL2G10490	Thhalv10023733m.g	filaggrin-like protein
					AT4G00440	AL6G53020	Thhalv10028418m.g	GPI-anchored adhesin-like protein, putative (DUF3741)		AT5G05220	AL6G15060	Thhalv10014989m.g	hypothetical protein												AT4G34760	AL7G16440	Thhalv10026631m.g	SAUR-like auxin-responsive protein family		AT3G57540	AL5G39120	Thhalv10006130m.g	Remorin family protein
					AT5G52640	AL8G27110	Thhalv10012817m.g	heat shock-like protein		AT3G61890	AL5G44470	Thhalv10006221m.g	homeobox 12												AT4G17810	AL7G36710	Thhalv10026268m.g	C2H2 and C2HC zinc fingers superfamily protein		AT3G28007	AL5G17520	Thhalv10004823m.g	Nodulin MtN3 family protein
					AT1G69790	AL2G28990	Thhalv10018676m.g	Protein kinase superfamily protein		AT1G07040	AL1G17150	Thhalv10007958m.g	plant/protein												AT3G16370	AL3G29150	Thhalv10021008m.g	GDSL-like Lipase/Acylhydrolase superfamily protein		AT3G04070	AL3G13980	Thhalv10021011m.g	NAC domain containing protein 47
					AT1G47960	AL1G54460	Thhalv10021672m.g	cell wall / vacuolar inhibitor of fructosidase 1		AT2G16720	AL3G49410	Thhalv10022799m.g	myb domain protein 7												AT1G04040	AL1G13650	Thhalv10008462m.g	HAD superfamily, subfamily IIIB acid phosphatase		AT3G03520	AL3G13230	Thhalv10020514m.g	non-specific phospholipase C3
					AT5G66780	AL8G44670	Thhalv10005154m.g	late embryogenesis abundant protein		AT1G76590	AL2G36730	Thhalv10019067m.g	PLATZ transcription factor family protein												AT4G31840	AL7G20140	Thhalv10026401m.g	early nodulin-like protein 15
					AT3G16340	AL3G29110	Thhalv10019897m.g	pleiotropic drug resistance 1		AT4G16190	AL7G38900	Thhalv10025521m.g	Papain family cysteine protease												AT5G22390	AL6G33410	Thhalv10014710m.g	FANTASTIC four-like protein (DUF3049)
					AT5G61820	AL8G38580	Thhalv10004123m.g	stress up-regulated Nod 19 protein		AT1G68570	AL2G27470	Thhalv10018310m.g	Major facilitator superfamily protein												AT3G21460	AL3G35530	Thhalv10021818m.g	Glutaredoxin family protein
					AT4G02280	AL6G50850	Thhalv10028435m.g	sucrose synthase 3		AT3G09910	AL3G21150	Thhalv10022225m.g	RAB GTPase homolog C2B												AT2G25060	AL4G16190	Thhalv10000346m.g	early nodulin-like protein 14
					AT3G57010	AL5G38460	Thhalv10006039m.g	Calcium-dependent phosphotriesterase superfamily protein		AT5G40800	AL7G48920	Thhalv10028138m.g	hypothetical protein												AT5G15350	AL6G26230	Thhalv10014831m.g	early nodulin-like protein 17
					AT5G05220	AL6G15060	Thhalv10014989m.g	hypothetical protein		AT1G57590	AL1G67160	Thhalv10023485m.g	Pectinacetylesterase family protein												AT3G08600	AL3G19580	Thhalv10022271m.g	transmembrane protein, putative (DUF1191)
					AT5G22460	AL6G33480	Thhalv10014031m.g	alpha/beta-Hydrolases superfamily protein		AT2G16890	AL3G49610	Thhalv10022679m.g	UDP-Glycosyltransferase superfamily protein												AT5G25090	AL6G36720	Thhalv10004978m.g	early nodulin-like protein 13
					AT3G61890	AL5G44470	Thhalv10006221m.g	homeobox 12		AT1G30500	AL1G44530	Thhalv10009414m.g	nuclear factor Y, subunit A7												AT4G28310	AL7G24290	Thhalv10027270m.g	microtubule-associated protein, putative
					AT1G77580	AL2G37790	Thhalv10019596m.g	filament-like protein (DUF869)		AT1G78780	AL2G39170	Thhalv10019070m.g	pathogenesis-related family protein												AT1G12900	AL1G24540	Thhalv10007809m.g	glyceraldehyde 3-phosphate dehydrogenase A subunit 2
					AT5G03780	AL6G13330	Thhalv10004420m.g	TRF-like 10		AT1G72770	AL2G32450	Thhalv10018441m.g	HYPERSENSITIVE TO ABA1												AT3G48490	AL5G27920	Thhalv10011023m.g	hypothetical protein
					AT3G14980	AL3G27310	Thhalv10019928m.g	Acyl-CoA N-acyltransferase with RING/FYVE/PHD-type zinc finger protein		AT1G69490	AL2G28610	Thhalv10018997m.g	NAC-like, activated by AP3/PI												AT5G24570	AL6G36160	Thhalv10005240m.g	hypothetical protein
					AT1G77120	AL2G37290	Thhalv10018716m.g	alcohol dehydrogenase 1		AT5G65040	AL8G42550	Thhalv10005159m.g	senescence-associated family protein (DUF581)												AT2G30570	AL4G25450	Thhalv10017409m.g	photosystem II reaction center W
					AT3G48670	AL5G28090	Thhalv10010188m.g	XH/XS domain-containing protein		AT5G15450	AL6G26300	Thhalv10012593m.g	casein lytic proteinase B3												AT5G44020	AL8G16060	Thhalv10003258m.g	HAD superfamily, subfamily IIIB acid phosphatase
					AT1G04770	AL1G14480	Thhalv10008052m.g	Tetratricopeptide repeat (TPR)-like superfamily protein		AT1G24070	AL1G37870	Thhalv10024828m.g	cellulose synthase-like A10												AT3G01500	AL3G10670	Thhalv10020995m.g	carbonic anhydrase 1
					AT5G48850	AL8G22030	Thhalv10004656m.g	Tetratricopeptide repeat (TPR)-like superfamily protein		AT2G47190	AL4G46750	Thhalv10001584m.g	myb domain protein 2												AT3G55330	AL5G36450	Thhalv10010685m.g	PsbP-like protein 1
					AT5G41020	AL7G48530	Thhalv10027663m.g	myb family transcription factor		AT4G12290	AL6G47120	Thhalv10028460m.g	Copper amine oxidase family protein												AT1G68590	AL2G27500	Thhalv10019225m.g	Ribosomal protein PSRP-3/Ycf65
					AT2G16720	AL3G49410	Thhalv10022799m.g	myb domain protein 7		AT1G64370	AL2G10490	Thhalv10023733m.g	filaggrin-like protein												AT2G30010	AL4G24780	Thhalv10016701m.g	TRICHOME BIREFRINGENCE-LIKE 45
					AT1G76590	AL2G36730	Thhalv10019067m.g	PLATZ transcription factor family protein		AT3G62990	AL5G45770	Thhalv10006446m.g	myelin transcription factor-like protein, putative												AT4G38840	AL7G10720	Thhalv10015720m.g	SAUR-like auxin-responsive protein family
					AT1G19835	AL1G32550	Thhalv10006694m.g	filament-like protein (DUF869)		AT3G57540	AL5G39120	Thhalv10006130m.g	Remorin family protein												AT5G18600	AL6G29870	Thhalv10015538m.g	Thioredoxin superfamily protein
					AT5G23050	AL6G34220	Thhalv10003719m.g	acyl-activating enzyme 17		AT4G09020	AL6G41470	Thhalv10028452m.g	isoamylase 3												AT2G43550	AL4G42350	Thhalv10001696m.g	scorpion toxin-like knottin superfamily protein
					AT2G16990	AL3G49780	Thhalv10022688m.g	Major facilitator superfamily protein		AT3G28007	AL5G17520	Thhalv10004823m.g	Nodulin MtN3 family protein												AT5G60950	AL8G37570	Thhalv10004931m.g	COBRA-like protein 5 precursor
					AT1G63240	AL2G12040	Thhalv10023394m.g	hypothetical protein		AT3G04070	AL3G13980	Thhalv10021011m.g	NAC domain containing protein 47												AT3G46880	AL5G25910	Thhalv10010907m.g	hypothetical protein
					AT3G09910	AL3G21150	Thhalv10022225m.g	RAB GTPase homolog C2B		AT3G03520	AL3G13230	Thhalv10020514m.g	non-specific phospholipase C3												AT3G12870	AL3G24540	Thhalv10021525m.g	transmembrane protein, putative
					AT5G40800	AL7G48920	Thhalv10028138m.g	hypothetical protein		AT4G22270	AL7G31350	Thhalv10025231m.g	transmembrane protein, putative (DUF3537)												AT5G36800	AL7G45430	Thhalv10027952m.g	transmembrane protein, putative
					AT1G02205	AL1G10010	Thhalv10009534m.g	Fatty acid hydroxylase superfamily		AT5G56160	AL8G31790	Thhalv10015685m.g	Sec14p-like phosphatidylinositol transfer family protein												AT3G43720	AL5G21690	Thhalv10002676m.g	Bifunctional inhibitor/lipid-transfer protein/seed storage 2S albumin superfamily protein
					AT1G10320	AL1G21050	Thhalv10009354m.g	Zinc finger C-x8-C-x5-C-x3-H type family protein		AT3G48020	AL5G27340	Thhalv10010820m.g	hypothetical protein												AT4G34770	AL7G16430	Thhalv10026648m.g	SAUR-like auxin-responsive protein family
					AT3G29575	AL5G19620	Thhalv10004771m.g	ABI five binding protein 3		AT3G23920	AL3G39630	Thhalv10002460m.g	beta-amylase 1												AT1G74670	AL2G34560	Thhalv10019355m.g	Gibberellin-regulated family protein
					AT2G47020	AL4G46510	Thhalv10001468m.g	Peptide chain release factor 1		AT1G45249	AL1G53020	Thhalv10011493m.g	abscisic acid responsive elements-binding factor 2												AT1G53520	AL1G62070	Thhalv10011696m.g	Chalcone-flavanone isomerase family protein
					AT5G04150	AL6G13770	Thhalv10014371m.g	basic helix-loop-helix (bHLH) DNA-binding superfamily protein		AT5G25560	AL6G37390	Thhalv10004654m.g	CHY-type/CTCHY-type/RING-type Zinc finger protein												AT1G29070	AL1G42790	Thhalv10008967m.g	Ribosomal protein L34
					AT1G49160	AL1G56030	Thhalv10011403m.g	Protein kinase superfamily protein		AT3G62730	AL5G45480	Thhalv10006103m.g	desiccation-like protein												AT4G21280	AL7G32830	Thhalv10026172m.g	photosystem II subunit QA
					AT5G49930	AL8G23880	Thhalv10012510m.g	zinc knuckle (CCHC-type) family protein		AT3G60140	AL5G42360	Thhalv10005858m.g	Glycosyl hydrolase superfamily protein												AT1G21500	AL1G34640	Thhalv10009074m.g	hypothetical protein
					AT4G39955	AL7G12240	Thhalv10000245m.g	alpha/beta-Hydrolases superfamily protein		AT2G17500	AL3G50430	Thhalv10022717m.g	Auxin efflux carrier family protein												AT2G33330	AL4G28980	Thhalv10017042m.g	plasmodesmata-located protein 3
					AT2G21560	AL4G10750	Thhalv10000417m.g	nucleolar-like protein		AT4G19810	AL7G34280	Thhalv10025464m.g	Glycosyl hydrolase family protein with chitinase insertion domain												AT2G06850	AL3G43880	Thhalv10002626m.g	xyloglucan endotransglucosylase/hydrolase 4
					AT4G39800	AL7G12020	Thhalv10025200m.g	myo-inositol-1-phosphate synthase 1		AT1G17940	AL1G30290	Thhalv10007785m.g	Endosomal targeting BRO1-like domain-containing protein												AT5G16250	AL6G27140	Thhalv10015375m.g	transmembrane protein, putative
					AT5G16780	AL6G27800	Thhalv10012684m.g	SART-1 family		AT3G25290	AL3G41250	Thhalv10002560m.g	Auxin-responsive family protein												AT1G72610	AL2G32280	Thhalv10019138m.g	germin-like protein 1
					AT5G56360	AL8G32010	Thhalv10012928m.g	calmodulin-binding protein		AT1G60190	AL2G16470	Thhalv10023320m.g	ARM repeat superfamily protein												AT1G22330	AL1G35780	Thhalv10008357m.g	RNA-binding (RRM/RBD/RNP motifs) family protein
					AT5G11530	AL6G22200	Thhalv10015703m.g	embryonic flower 1 (EMF1)		AT1G67360	AL2G25910	Thhalv10019076m.g	Rubber elongation factor protein (REF)												AT3G52630	AL5G33410	Thhalv10010848m.g	Nucleic acid-binding, OB-fold-like protein
					AT3G12520	AL3G24150	Thhalv10020199m.g	sulfate transporter 4;2		AT1G02390	AL1G11740	Thhalv10007347m.g	glycerol-3-phosphate acyltransferase 2												AT3G58120	AL5G39810	Thhalv10006090m.g	Basic-leucine zipper (bZIP) transcription factor family protein
					AT1G72770	AL2G32450	Thhalv10018441m.g	HYPERSENSITIVE TO ABA1		AT1G77450	AL2G37650	Thhalv10018998m.g	NAC domain containing protein 32												AT3G47380	AL5G26570	Thhalv10010734m.g	Plant invertase/pectin methylesterase inhibitor superfamily protein
					AT1G69490	AL2G28610	Thhalv10018997m.g	NAC-like, activated by AP3/PI		AT1G08920	AL1G19350	Thhalv10007539m.g	ERD (early response to dehydration) six-like 1												AT2G46330	AL4G45630	Thhalv10001752m.g	arabinogalactan protein 16
					AT2G39260	AL4G36570	Thhalv10016159m.g	regulator of nonsense transcripts UPF2		AT1G68050	AL2G26860	Thhalv10018284m.g	flavin-binding, kelch repeat, f box 1												AT5G12940	AL6G23510	Thhalv10013835m.g	Leucine-rich repeat (LRR) family protein
					AT5G65040	AL8G42550	Thhalv10005159m.g	senescence-associated family protein (DUF581)		AT3G24500	AL3G39970	Thhalv10002703m.g	multiprotein bridging factor 1C												AT1G30250	AL1G44200	Thhalv10009968m.g	hypothetical protein
					AT5G15450	AL6G26300	Thhalv10012593m.g	casein lytic proteinase B3		AT3G13130	AL3G24870	Thhalv10021559m.g	transmembrane protein, putative												AT2G42380	AL4G40800	Thhalv10016923m.g	Basic-leucine zipper (bZIP) transcription factor family protein
					AT4G08310	AL6G42080	Thhalv10029139m.g	DNA ligase		AT5G59720	AL8G36240	Thhalv10015805m.g	heat shock protein 18.2												AT1G29660	AL1G43480	Thhalv10007994m.g	GDSL-like Lipase/Acylhydrolase superfamily protein
					AT5G43560	AL8G16740	Thhalv10003141m.g	TRAF-like superfamily protein		AT4G21440	AL7G32630	Thhalv10027571m.g	MYB-like 102												AT3G56910	AL5G38310	Thhalv10006294m.g	plastid-specific 50S ribosomal protein 5
					AT4G27180	AL7G25620	Thhalv10024503m.g	kinesin 2		AT1G15380	AL1G27480	Thhalv10008912m.g	Lactoylglutathione lyase / glyoxalase I family protein												AT2G44740	AL4G43810	Thhalv10001641m.g	cyclin p4;1
					AT4G36980	AL7G13750	Thhalv10025018m.g	CLK4-associating serine/arginine-rich protein		AT1G09140	AL1G19580	Thhalv10008203m.g	SERINE-ARGININE PROTEIN 30												AT3G26520	AL5G15290	Thhalv10004806m.g	tonoplast intrinsic protein 2
					AT4G17140	AL7G37590	Thhalv10024176m.g	pleckstrin homology (PH) domain-containing protein		AT3G14590	AL3G26920	Thhalv10020164m.g	Calcium-dependent lipid-binding (CaLB domain) family protein												AT1G11545	AL1G22650	Thhalv10008296m.g	xyloglucan endotransglucosylase/hydrolase 8
					AT1G11170	AL1G22190	Thhalv10007686m.g	lysine ketoglutarate reductase trans-splicing-like protein (DUF707)		AT3G13784	AL3G25870	Thhalv10020395m.g	cell wall invertase 5												AT4G16980	AL7G37740	Thhalv10026423m.g	arabinogalactan-protein family
					AT1G24735	AL1G40220	Thhalv10008647m.g	S-adenosyl-L-methionine-dependent methyltransferases superfamily protein		AT1G79270	AL2G39870	Thhalv10018432m.g	evolutionarily conserved C-terminal region 8												AT2G45180	AL4G44300	Thhalv10001680m.g	Bifunctional inhibitor/lipid-transfer protein/seed storage 2S albumin superfamily protein
					AT1G24070	AL1G37870	Thhalv10024828m.g	cellulose synthase-like A10		AT5G42050	AL7G47110	Thhalv10027832m.g	DCD (Development and Cell Death) domain protein												AT5G01015	AL6G10020	Thhalv10015102m.g	transmembrane protein, putative
					AT1G15340	AL1G27430	Thhalv10007967m.g	methyl-CPG-binding domain 10		AT5G15190	AL6G26040	Thhalv10016066m.g	hypothetical protein												AT1G03870	AL1G13450	Thhalv10008582m.g	FASCICLIN-like arabinoogalactan 9
					AT5G01880	AL6G10154	Thhalv10014876m.g	RING/U-box superfamily protein		AT5G63350	AL8G40410	Thhalv10005356m.g	von willebrand factor A domain protein, putative												AT2G10940	AL3G44750	Thhalv10022809m.g	Bifunctional inhibitor/lipid-transfer protein/seed storage 2S albumin superfamily protein
					AT4G31880	AL7G18570	Thhalv10024366m.g	transcriptional regulator		AT1G67920	AL2G26720	Thhalv10019740m.g	hypothetical protein												AT1G15825	AL1G27980	Thhalv10010015m.g	hydroxyproline-rich glycoprotein family protein
					AT2G36370	AL4G32530	Thhalv10017885m.g	ubiquitin-protein ligases		AT3G22840	AL3G37160	Thhalv10021557m.g	Chlorophyll A-B binding family protein												AT1G75250	AL2G35170	Thhalv10026710m.g	RAD-like 6
					AT4G12670	AL9U12160	Thhalv10003829m.g	Homeodomain-like superfamily protein		AT5G17860	AL6G28960	Thhalv10016097m.g	calcium exchanger 7												AT3G49940	AL5G29970	Thhalv10010666m.g	LOB domain-containing protein 38
					AT4G37820	AL7G12850	Thhalv10024837m.g	transmembrane protein, putative		AT5G53710	AL8G28626	Thhalv10015681m.g	hypothetical protein												AT4G38850	AL7G10730	Thhalv10027066m.g	SAUR-like auxin-responsive protein family
					AT4G34280	AL7G16990	Thhalv10024491m.g	transducin family protein / WD-40 repeat family protein		AT1G52890	AL1G61210	Thhalv10011676m.g	NAC domain containing protein 19												AT5G20630	AL6G32170	Thhalv10014670m.g	germin 3
					AT5G54510	AL8G29870	Thhalv10012997m.g	Auxin-responsive GH3 family protein		AT1G02310	AL1G11650	Thhalv10007769m.g	Glycosyl hydrolase superfamily protein												AT4G37800	AL7G12870	Thhalv10025884m.g	xyloglucan endotransglucosylase/hydrolase 7
					AT1G79460	AL2G40070	Thhalv10018144m.g	Terpenoid cyclases/Protein prenyltransferases superfamily protein		AT1G67856	AL1G40350	Thhalv10009051m.g	RING/U-box superfamily protein												AT4G25050	AL7G28090	Thhalv10026518m.g	acyl carrier protein 4
					AT1G64370	AL2G10490	Thhalv10023733m.g	filaggrin-like protein		AT4G30830	AL7G21290	Thhalv10025538m.g	myosin-like protein (Protein of unknown function, DUF593)												AT1G69530	AL2G28670	Thhalv10019043m.g	expansin A1
					AT1G75280	AL2G35210	Thhalv10018910m.g	NmrA-like negative transcriptional regulator family protein		AT4G40010	AL7G12320	Thhalv10025616m.g	SNF1-related protein kinase 2.7												AT5G49170	AL8G22700	Thhalv10004959m.g	hypothetical protein
					AT1G80870	AL2G40510	Thhalv10018204m.g	Protein kinase superfamily protein		AT4G09820	AL6G43450	Thhalv10028584m.g	basic helix-loop-helix (bHLH) DNA-binding superfamily protein												AT3G56220	AL5G37540	Thhalv10006289m.g	transcription regulators
					AT3G57540	AL5G39120	Thhalv10006130m.g	Remorin family protein		AT2G04240	AL3G41950	Thhalv10002694m.g	RING/U-box superfamily protein												AT4G37240	AL7G14050	Thhalv10026416m.g	HTH-type transcriptional regulator, putative
					AT4G20820	AL7G33330	Thhalv10024886m.g	FAD-binding Berberine family protein		AT5G48180	AL8G20880	Thhalv10004595m.g	nitrile specifier protein 5												AT5G62360	AL8G39190	Thhalv10004950m.g	Plant invertase/pectin methylesterase inhibitor superfamily protein
					AT1G19715	AL1G32440	Thhalv10007145m.g	Mannose-binding lectin superfamily protein		AT4G34230	AL7G17080	Thhalv10025563m.g	cinnamyl alcohol dehydrogenase 5												AT3G06750	AL3G17870	Thhalv10021706m.g	hydroxyproline-rich glycoprotein family protein
					AT3G19670	AL3G33120	Thhalv10019995m.g	pre-mRNA-processing protein 40B		AT1G04570	AL1G14250	Thhalv10007302m.g	Major facilitator superfamily protein												AT1G74890	AL2G34770	Thhalv10019119m.g	response regulator 15
					AT1G05570	AL1G15440	Thhalv10006528m.g	callose synthase 1		AT4G11220	AL6G45440	Thhalv10028886m.g	VIRB2-interacting protein 2												AT2G40610	AL4G38480	Thhalv10017120m.g	expansin A8
					AT3G04030	AL3G13940	Thhalv10020861m.g	Homeodomain-like superfamily protein		AT5G62020	AL8G38780	Thhalv10004690m.g	heat shock transcription factor B2A												AT4G38860	AL7G10740	Thhalv10026642m.g	SAUR-like auxin-responsive protein family
					AT2G05440	AL3G42930	Thhalv10011753m.g	GLYCINE RICH PROTEIN 9		AT3G27210	AL5G16340	Thhalv10004813m.g	hypothetical protein												AT1G03850	AL1G13430	Thhalv10008980m.g	Glutaredoxin family protein
					AT3G28007	AL5G17520	Thhalv10004823m.g	Nodulin MtN3 family protein		AT2G32800	AL4G28290	Thhalv10016233m.g	protein kinase family protein												AT1G09932	AL1G20540	Thhalv10008516m.g	Phosphoglycerate mutase family protein
					AT5G10080	AL6G20530	Thhalv10013235m.g	Eukaryotic aspartyl protease family protein		AT3G50980	AL5G31400	Thhalv10010821m.g	dehydrin xero 1												AT3G55646	AL5G36870	Thhalv10010805m.g	TPRXL, putative
					AT5G51890	AL8G26190	Thhalv10014117m.g	Peroxidase superfamily protein		AT1G05100	AL1G14870	Thhalv10008116m.g	mitogen-activated protein kinase kinase kinase 18												AT1G22690	AL1G36230	Thhalv10009167m.g	Gibberellin-regulated family protein
					AT3G04070	AL3G13980	Thhalv10021011m.g	NAC domain containing protein 47		AT1G79900	AL2G41660	Thhalv10018951m.g	Mitochondrial substrate carrier family protein
					AT5G50160	AL8G24170	Thhalv10012790m.g	ferric reduction oxidase 8		AT4G27410	AL7G25380	Thhalv10025818m.g	NAC (No Apical Meristem) domain transcriptional regulator superfamily protein
					AT5G53450	AL8G28150	Thhalv10012882m.g	OBP3-responsive gene 1		AT3G15500	AL3G28070	Thhalv10021174m.g	NAC domain containing protein 3
					AT3G12550	AL3G24190	Thhalv10020282m.g	XH/XS domain-containing protein		AT1G30700	AL1G44760	Thhalv10007341m.g	FAD-binding Berberine family protein
					AT3G03520	AL3G13230	Thhalv10020514m.g	non-specific phospholipase C3		AT5G37550	AL7G46310	Thhalv10027910m.g	hypothetical protein
										AT1G01520	AL1G10890	Thhalv10008382m.g	Homeodomain-like superfamily protein
										AT1G04560	AL1G14240	Thhalv10009503m.g	AWPM-19-like family protein
										AT1G32350	AL1G46540	Thhalv10009342m.g	alternative oxidase 1D
										AT1G72660	AL2G32340	Thhalv10019770m.g	P-loop containing nucleoside triphosphate hydrolases superfamily protein
										AT2G19900	AL3G48320	Thhalv10001940m.g	NADP-malic enzyme 1
										AT2G35300	AL4G31330	Thhalv10017485m.g	Late embryogenesis abundant protein, group 1 protein
										AT3G05630	AL3G16280	Thhalv10019963m.g	phospholipase D P2
										AT3G09640	AL3G20850	Thhalv10021381m.g	ascorbate peroxidase 2
										AT3G48240	AL5G27630	Thhalv10010747m.g	Octicosapeptide/Phox/Bem1p family protein
										AT4G33905	AL7G17530	Thhalv10025993m.g	Peroxisomal membrane 22 kDa (Mpv17/PMP22) family protein
										AT5G07330	AL6G17600	Thhalv10015935m.g	NFU1 iron-sulfur cluster protein, putative
										AT5G28080	AL6G40390	Thhalv10004283m.g	Protein kinase superfamily protein
										AT5G49600	AL8G23410	Thhalv10005030m.g	plant/protein (Protein of unknown function, DUF538)
										AT5G62490	AL8G39380	Thhalv10005590m.g	HVA22 homologue B
										AT2G28400	AL4G21630	Thhalv10017334m.g	senescence regulator (Protein of unknown function, DUF584)
										AT1G65690	AL2G22800	Thhalv10019035m.g	Late embryogenesis abundant (LEA) hydroxyproline-rich glycoprotein family
										AT3G22600	AL3G36900	Thhalv10021660m.g	Bifunctional inhibitor/lipid-transfer protein/seed storage 2S albumin superfamily protein
										AT1G27730	AL1G41260	Thhalv10010032m.g	salt tolerance zinc finger
										AT4G33467	AL7G18090	Thhalv10026675m.g	hypothetical protein
										AT5G63130	AL8G40190	Thhalv10004971m.g	Octicosapeptide/Phox/Bem1p family protein
										AT4G18422	AL7G35930	Thhalv10026678m.g	transmembrane protein, putative
										AT5G45630	AL8G13040	Thhalv10001226m.g	senescence regulator (Protein of unknown function, DUF584)
										AT5G59820	AL8G36370	Thhalv10014884m.g	C2H2-type zinc finger family protein

## Sheet: GO- EMO
Category	T11 up
GO.ID	Term	Annotateda	Observedb	Expectedc	classicFisherd	FDRe
GO:0009414	response to water deprivation	362	13	1.67	2.2e-07	0.00124544
GO:0009737	response to abscisic acid	599	14	2.77	1.4e-05	0.0390946
GO:0010150	leaf senescence	134	6	0.62	3.8e-05	0.0726528
GO:0006979	response to oxidative stress	463	9	2.14	0.00017	0.239661
GO:0009651	response to salt stress	596	11	2.76	0.00077	0.73622
Category	T14 up
GO.ID	Term	Annotateda	Observedb	Expectedc	classicFisherd	FDRe
GO:0009414	response to water deprivation	362	21	2.01	4.1e-14	2.34894e-10
GO:0009737	response to abscisic acid	599	23	3.32	1.6e-10	4.52074e-07
GO:0009651	response to salt stress	596	18	3.3	4.2e-08	7.99836e-05
GO:0009718	anthocyanin-containing compound biosynthetic process	35	5	0.19	0.00012	0.164211
GO:0071395	cellular response to jasmonic acid stimulus	99	5	0.55	0.00018	0.164211
GO:0006970	response to osmotic stress	671	24	3.72	0.0002	0.164211
GO:0010150	leaf senescence	134	7	0.74	0.00028	0.191113
GO:0009813	flavonoid biosynthetic process	93	10	0.52	0.00098	0.494696
Category	T11 down
GO.ID	Term	Annotateda	Observedb	Expectedc	classicFisherd	FDRe
GO:0006979	response to oxidative stress	463	7	0.44	2.5e-06	0.00749106
GO:0042742	defense response to bacterium	389	4	0.37	0.00047	0.291628
Category	T14 down
GO.ID	Term	Annotateda	Observedb	Expectedc	classicFisherd	FDRe
GO:0010411	xyloglucan metabolic process	57	5	0.24	3.8e-06	0.0219487
GO:0042546	cell wall biogenesis	245	6	1.01	1.4e-05	0.0288663
GO:0071555	cell wall organization	521	13	2.15	1.5e-05	0.0288663
GO:0009826	unidimensional cell growth	334	7	1.38	0.00015	0.173611
a Number of genes mapped to the GO term from all annotated A. thaliana genes.
b Number of genes mapped to the GO term from the individual module.
c Expected number of these genes mapped to the GO term if they were randomly distributed over all GO terms.
d The p value with Fisher’s exact test.
c The adjust p value with FDR method.

## Sheet: Gene list non- EMO
T5							T11							T14
Ath		Aly		Esa			Ath		Aly		Esa			Ath		Aly		Esa
upregulated	downregulated	upregulated	downregulated	upregulated	downregulated		upregulated	downregulated	upregulated	downregulated	upregulated	downregulated		upregulated	downregulated	upregulated	downregulated	upregulated	downregulated
AT5G24770	AT2G39030	AL8G35760	AL8G44930	Thhalv10019710m.g	Thhalv10028342m.g		AT5G24770	AT5G47130	AL8G35760	AL7G32080	Thhalv10011753m.g	Thhalv10027955m.g		AT2G39030	AT5G24770	AL8G35760	AL4G43200	Thhalv10005073m.g	Thhalv10027955m.g
AT5G59320	AT4G17470	AL4G17940	AL3G44400	Thhalv10023421m.g	Thhalv10028168m.g		AT2G39030	AT3G44010	AL4G17940	AL5G33510	Thhalv10014326m.g	Thhalv10008479m.g		AT5G59320	AT5G07550	AL6G30960	AL5G29100	Thhalv10028274m.g	Thhalv10003121m.g
AT5G03190	AT1G24260	AL4G34730	AL8G12370	Thhalv10026843m.g	Thhalv10028051m.g		AT5G59320	AT3G53890	AL4G34730	AL3G14480	Thhalv10027991m.g	Thhalv10023742m.g		AT3G28270	AT1G67990	AL7G45900	AL3G46130	Thhalv10028733m.g	Thhalv10008479m.g
AT1G02850	AT2G07706	AL4G30040	AL7G26630	Thhalv10012356m.g	Thhalv10028113m.g		AT4G28395	AT1G11850	AL4G30040	AL6G51670	Thhalv10006039m.g	Thhalv10019053m.g		AT5G03190	AT3G51590	AL2G34930	AL5G38750	Thhalv10000348m.g	Thhalv10019053m.g
AT5G47600	AT1G28135	AL4G43200	AL3G36070	Thhalv10019403m.g	Thhalv10028118m.g		AT3G25050	AT4G25110	AL4G43200	AL7G43720	Thhalv10023527m.g	Thhalv10015099m.g		AT5G15960	AT1G66850	AL4G34540	AL436U10010	Thhalv10011753m.g	Thhalv10029308m.g
AT2G01023	AT2G01021	AL6G29720	AL4G13920	Thhalv10027316m.g	Thhalv10028160m.g		AT5G07550	AT4G14342	AL5G29100	AL5G33310	Thhalv10015130m.g	Thhalv10002728m.g		AT4G01985	AT1G75910	AL1G58022	AL7G29770	Thhalv10014326m.g	Thhalv10003467m.g
AT1G62540	AT3G59450	AL7G32080	AL8G28410	Thhalv10015330m.g	Thhalv10028221m.g		AT1G75940	AT1G29450	AL3G46130	AL1G49500	Thhalv10012034m.g	Thhalv10014933m.g		AT3G02480	AT1G68875	AL8G26690	AL2G36400	Thhalv10012386m.g	Thhalv10015099m.g
AT5G38743	AT1G08270	AL5G29100	AL4G19080	Thhalv10023762m.g	Thhalv10028284m.g		AT3G28270	AT4G02850	AL436U10010	AL8G18790	Thhalv10022446m.g	Thhalv10009029m.g		AT1G02850	AT1G14250	AL4G11130	AL7G30340	Thhalv10020507m.g	Thhalv10016102m.g
AT2G07684	AT1G17170	AL3G46130	AL7G49764	Thhalv10013618m.g	Thhalv10028279m.g		AT4G17470	AT5G38420	AL6G30960	AL7G41330	Thhalv10006404m.g	Thhalv10026641m.g		AT3G08860	AT5G48210	AL2G13360	AL6G21320	Thhalv10028108m.g	Thhalv10002728m.g
AT1G64660	AT5G06043	AL5G38750	AL4G42610	Thhalv10009280m.g	Thhalv10028304m.g		AT5G03190	AT3G28080	AL7G29770	AL3G36450	Thhalv10025683m.g	Thhalv10021298m.g		AT2G01023	AT5G20240	AL7G29320	AL6G21340	Thhalv10027991m.g	Thhalv10001088m.g
AT4G21650	ATMG01080	AL436U10010	AL7G44870	Thhalv10009348m.g	Thhalv10028070m.g		AT5G15960	AT1G07490	AL4G28630	AL2G34000	Thhalv10026560m.g	Thhalv10015098m.g		AT2G02120	AT1G28375	AL6G37440	AL1G37960	Thhalv10006039m.g	Thhalv10014933m.g
AT2G11215	AT2G41240	AL6G30960	AL1G14490	Thhalv10009216m.g	Thhalv10012367m.g		AT4G01985	AT2G32690	AL7G17670	AL3G19630	Thhalv10027530m.g	Thhalv10001652m.g		AT1G12672	AT4G21650	AL8G34950	AL7G52430	Thhalv10009622m.g	Thhalv10009029m.g
AT4G37022	ATMG00030	AL2G37110	AL721U10010	Thhalv10009583m.g	Thhalv10005073m.g		AT3G02480	AT5G47455	AL7G52990	AL2G28230	Thhalv10015427m.g	Thhalv10019199m.g		AT2G35070	AT1G57750	AL3G10180	AL3G14480	Thhalv10011777m.g	Thhalv10021326m.g
AT4G09250	AT2G22260	AL7G29770	AL5G22110	Thhalv10027763m.g	Thhalv10029308m.g		AT1G67990	AT5G36710	AL7G45900	AL1G14390	Thhalv10011097m.g	Thhalv10028009m.g		AT2G43580	AT3G28220	AL5G37600	AL4G34740	Thhalv10013897m.g	Thhalv10026641m.g
AT5G14560	AT2G12905	AL4G42390	AL4G36560	Thhalv10022330m.g	Thhalv10028093m.g		AT1G02850	AT3G62530	AL3G45190	AL2G24960	Thhalv10023883m.g	Thhalv10022890m.g		AT5G38743	AT1G62510	AL92U10050	AL6G51670	Thhalv10023527m.g	Thhalv10029180m.g
AT4G28005	AT2G31141	AL2G23960	AL7G45530	Thhalv10015445m.g	Thhalv10023008m.g		AT3G51590	AT3G29034	AL8G10130	AL22U10080	Thhalv10027862m.g	Thhalv10014731m.g		AT2G34850	AT5G37940	AL3G13160	AL7G43720	Thhalv10015130m.g	Thhalv10021298m.g
AT3G49580	AT1G62760	AL4G28630	AL4G22340	Thhalv10002862m.g	Thhalv10011753m.g		AT4G16590	ATCG00630	AL4G34530	AL6G35600	Thhalv10001654m.g	Thhalv10027916m.g		AT2G05510	AT1G24260	AL2G14290	AL4G30610	Thhalv10020232m.g	Thhalv10014958m.g
AT3G62740	AT1G65970	AL7G17670	AL3G48130	Thhalv10015054m.g	Thhalv10014326m.g		AT3G08860	AT4G24350	AL4G34540	AL3G14170	Thhalv10014138m.g	Thhalv10022451m.g		AT2G07684	AT2G23010	AL8G11500	AL3G16070	Thhalv10005076m.g	Thhalv10015098m.g
AT2G12205	ATCG00710	AL6G20880	AL3G21430	Thhalv10015179m.g	Thhalv10019199m.g		AT5G07530	AT5G66640	AL1G64400	AL1G51840	Thhalv10013833m.g	Thhalv10026663m.g		AT1G64660	AT5G22430	AL1G67100	AL92U10040	Thhalv10022446m.g	Thhalv10029057m.g
AT2G36790	AT4G01895	AL5G33510	AL989U10010	Thhalv10022258m.g	Thhalv10020507m.g		AT5G62998	AT3G57160	AL4G34570	AL2G39240	Thhalv10023128m.g	Thhalv10029045m.g		AT5G40382	AT5G07700	AL3G28450	AL3G52080	Thhalv10011727m.g	Thhalv10011913m.g
AT5G10336	AT4G23015	AL7G52990	AL2G21360	Thhalv10028276m.g	Thhalv10028108m.g		AT1G66850	AT3G43430	AL1G58022	AL1G47540	Thhalv10001709m.g	Thhalv10012383m.g		AT5G19470	AT1G69120	AL5G17790	AL3G42120	Thhalv10025683m.g	Thhalv10002705m.g
AT2G25350	AT1G80555	AL7G45900	AL8G16260	Thhalv10027601m.g	Thhalv10027991m.g		AT4G33355	AT5G03130	AL8G26690	AL6G50680	Thhalv10004597m.g	Thhalv10007964m.g		AT1G35310	AT5G33370	AL2G26120	AL4G27480	Thhalv10026560m.g	Thhalv10001652m.g
AT1G59218	AT2G22920	AL2G36400	AL9U10470	Thhalv10026460m.g	Thhalv10003069m.g		AT5G47600	AT4G29710	AL4G11130	AL851U10010	Thhalv10028352m.g	Thhalv10017482m.g		AT2G03850	AT1G12570	AL7G13020	AL1G49500	Thhalv10027530m.g	Thhalv10014985m.g
AT1G24190	AT5G10100	AL3G45190	AL1G47760	Thhalv10011906m.g	Thhalv10022890m.g		AT2G01023	AT1G10585	AL8G24400	AL3G39930	Thhalv10021200m.g	Thhalv10011727m.g		AT4G37022	AT4G17160	AL6G18010	AL8G18790	Thhalv10002143m.g	Thhalv10019199m.g
AT2G39850	AT3G20362	AL8G10130	AL4G21690	Thhalv10010924m.g	Thhalv10027916m.g		AT2G02120	AT2G18970	AL6G36400	AL7G32070	Thhalv10027859m.g	Thhalv10027336m.g		AT2G07662	AT3G25190	AL3G15950	AL8G30990	Thhalv10015427m.g	Thhalv10028009m.g
AT3G07522	AT4G02970	AL1G28520	AL3G44990	Thhalv10011028m.g	Thhalv10001701m.g		AT1G75910	AT1G65486	AL6G49890	AL5G15240	Thhalv10014950m.g	Thhalv10022889m.g		AT4G09250	AT5G24160	AL4G12940	AL1G53690	Thhalv10019031m.g	Thhalv10014221m.g
AT4G16960	ATCG00140	AL4G34530	AL3G53430	Thhalv10003030m.g	Thhalv10022451m.g		AT1G68875	AT1G62935	AL6G21340	AL6G19830	Thhalv10022845m.g	Thhalv10021873m.g		AT5G16960	AT1G73330	AL4G35810	AL5G44420	Thhalv10027091m.g	Thhalv10022890m.g
AT1G14642	AT3G12510	AL7G30340	AL5G37000	Thhalv10028507m.g	Thhalv10023930m.g		AT1G47980	AT2G43150	AL4G34260	AL2G10090	Thhalv10003018m.g	Thhalv10029528m.g		AT3G50970	AT4G00870	AL8G26710	AL1G34340	Thhalv10018854m.g	Thhalv10014731m.g
AT1G49220	AT4G13885	AL2G34930	AL6G42150	Thhalv10009278m.g	Thhalv10012127m.g		AT1G14250	AT3G20865	AL2G13360	AL7G31450	Thhalv10024157m.g	Thhalv10027914m.g		AT4G28005	AT5G02940	AL6G51270	AL7G41330	Thhalv10023883m.g	Thhalv10026490m.g
AT5G37300	AT5G22145	AL4G34540	AL4G46860	Thhalv10019398m.g	Thhalv10008735m.g		AT1G62540	AT3G49860	AL7G29320	AL6G37610	Thhalv10021819m.g	Thhalv10026271m.g		AT1G54575	AT5G26660	AL5G25360	AL3G10190	Thhalv10016545m.g	Thhalv10010811m.g
AT5G22430	ATCG00270	AL1G64400	AL8G19454	Thhalv10024631m.g	Thhalv10029045m.g		AT1G12672	AT1G29910	AL6G37440	AL3G41730	Thhalv10009560m.g	Thhalv10029040m.g		AT3G49580	AT1G63710	AL7G15600	AL3G36450	Thhalv10001654m.g	Thhalv10001701m.g
AT1G59124	ATCG00560	AL6G50520	AL1G27650	Thhalv10028354m.g	Thhalv10001859m.g		AT3G02310	AT5G59330	AL1G12050	AL7G13340	Thhalv10016439m.g	Thhalv10009355m.g		AT3G62740	AT4G15765	AL5G17760	AL8G15590	Thhalv10014138m.g	Thhalv10017397m.g
AT5G27600	ATCG00730	AL6G21320	AL4G25850	Thhalv10029090m.g	Thhalv10020232m.g		AT5G48210	AT1G22590	AL4G34490	AL5G21990	Thhalv10027082m.g	Thhalv10025910m.g		AT3G15790	AT1G70890	AL5G46310	AL2G34000	Thhalv10024038m.g	Thhalv10009172m.g
AT4G37550	ATCG00720	AL4G34570	AL8G17710	Thhalv10015182m.g	Thhalv10005076m.g		AT3G54340	AT1G21520	AL4G25790	AL2G12010	Thhalv10026598m.g	Thhalv10015204m.g		AT1G62620	AT3G61280	AL4G45580	AL1G33570	Thhalv10029091m.g	Thhalv10017408m.g
AT5G05635	AT4G11485	AL1G58022	AL4G24750	Thhalv10021854m.g	Thhalv10029525m.g		AT2G35070	AT5G61440	AL1G43800	AL1G35170	Thhalv10024992m.g	Thhalv10027374m.g		AT4G24000	AT3G50840	AL6G18000	AL4G27560	Thhalv10016314m.g	Thhalv10021783m.g
AT1G53160	AT2G07634	AL8G26690	AL7G12980	Thhalv10000401m.g	Thhalv10024861m.g		AT2G43580	AT4G35783	AL8G34950	AL2G20600	Thhalv10015521m.g	Thhalv10017802m.g		AT4G14060	AT5G59670	AL7G13060	AL2G28230	Thhalv10008455m.g	Thhalv10012127m.g
AT1G63740	AT3G52700	AL4G11130	AL3G49440	Thhalv10021617m.g	Thhalv10022446m.g		AT5G07510	ATCG00050	AL580U10010	AL3G46910	Thhalv10028992m.g	Thhalv10025575m.g		AT4G31441	AT2G18570	AL5G12970	AL1G38850	Thhalv10014959m.g	Thhalv10025123m.g
AT5G63580	AT5G56985	AL8G24400	AL8G31700	Thhalv10021860m.g	Thhalv10011727m.g		AT5G20240	AT2G37180	AL5G37600	AL5G31630	Thhalv10019777m.g	Thhalv10005707m.g		AT3G46530	AT3G08770	AL7G34620	AL1G14390	Thhalv10004597m.g	Thhalv10012383m.g
AT3G22460	AT4G11040	AL6G36400	AL3G11830	Thhalv10015393m.g	Thhalv10008073m.g		AT4G23670	AT5G50443	AL92U10050	AL2G22390	Thhalv10001708m.g	Thhalv10009055m.g		AT2G36790	AT3G25130	AL4G26470	AL5G40810	Thhalv10028352m.g	Thhalv10007964m.g
AT4G31650	AT1G12665	AL6G49890	AL8G18900	Thhalv10012108m.g	Thhalv10027336m.g		AT5G38743	AT1G55330	AL3G13160	AL3G49560	Thhalv10022693m.g	Thhalv10029313m.g		AT4G31354	AT5G44265	AL6G16160	AL4G31220	Thhalv10027786m.g	Thhalv10021132m.g
AT5G02670	AT4G00883	AL6G21340	AL8G43174	Thhalv10027391m.g	Thhalv10006404m.g		AT1G28375	AT2G16060	AL1G41090	AL3G36480	Thhalv10003461m.g	Thhalv10017305m.g		AT1G15310	AT5G25980	AL1G26490	AL3G38880	Thhalv10025296m.g	Thhalv10001859m.g
AT3G23637	AT1G70475	AL4G34260	AL2G26040	Thhalv10023941m.g	Thhalv10021873m.g		AT2G34850	AT5G23730	AL2G14290	AL6G19510	Thhalv10025720m.g	Thhalv10010776m.g		AT1G65890	AT1G65450	AL1G12260	AL8G23660	Thhalv10020406m.g	Thhalv10016311m.g
AT4G04810	AT1G55335	AL728U10020	AL1G53300	Thhalv10015064m.g	Thhalv10029528m.g		AT1G02813	AT1G22890	AL8G11500	AL6G34020	Thhalv10009545m.g	Thhalv10029117m.g		AT5G10336	AT1G78970	AL3G30320	AL7G29550	Thhalv10005719m.g	Thhalv10012034m.g
AT3G07730	AT2G14265	AL2G13360	AL3G15210	Thhalv10015265m.g	Thhalv10029138m.g		AT2G05510	AT1G23150	AL1G67100	AL7G35740	Thhalv10002245m.g	Thhalv10010005m.g		AT2G25350	AT2G30760	AL7G24820	AL9U11640	Thhalv10021200m.g	Thhalv10029525m.g
AT1G72410	AT4G11430	AL7G29320	AL1G52770	Thhalv10019063m.g	Thhalv10029373m.g		AT2G39330	AT1G15580	AL1G39660	AL2G10050	Thhalv10019479m.g	Thhalv10021152m.g		AT1G24190	AT1G35290	AL5G25020	AL6G15080	Thhalv10027859m.g	Thhalv10010851m.g
AT2G15042	AT3G19552	AL6G37440	AL4G19930	Thhalv10009196m.g	Thhalv10003497m.g		AT2G07684	AT5G10570	AL4G30610	AL1G41840	Thhalv10021769m.g	Thhalv10019862m.g		AT5G25110	AT3G27400	AL4G45350	AL4G12670	Thhalv10014950m.g	Thhalv10008073m.g
AT5G45060	AT3G63255	AL1G37960	AL6G40130	Thhalv10029204m.g	Thhalv10005722m.g		AT1G64660	AT1G12610	AL4G36890	AL3G39920	Thhalv10015792m.g	Thhalv10025084m.g		ATMG00110	AT1G54040	AL4G45870	AL6G29090	Thhalv10022845m.g	Thhalv10027336m.g
AT1G24600	AT3G27510	AL3G28680	AL558U10030	Thhalv10029433m.g	Thhalv10028144m.g		AT4G21650	AT1G72060	AL1G53870	AL862U10020	Thhalv10010656m.g	Thhalv10004557m.g		AT2G39850	AT4G14400	AL1G55830	AL1G60110	Thhalv10014229m.g	Thhalv10026710m.g
AT1G71330	AT5G37430	AL9U10130	AL3G28030	Thhalv10005610m.g	Thhalv10029040m.g		AT5G40382	AT5G24215	AL3G20910	AL8G45300	Thhalv10012832m.g	Thhalv10014077m.g		AT3G07522	AT5G37950	AL1G10400	AL8G29420	Thhalv10009560m.g	Thhalv10018680m.g
AT1G11420	AT2G23580	AL7G52430	AL2G13410	Thhalv10028346m.g	Thhalv10020506m.g		AT1G58430	AT1G59920	AL20U10080	AL2G27380	Thhalv10028514m.g	Thhalv10007499m.g		AT2G07706	AT1G68600	AL7G13080	AL3G52510	Thhalv10016439m.g	Thhalv10022889m.g
AT2G17110	AT2G36710	AL1G12050	AL8G11420	Thhalv10022908m.g	Thhalv10010045m.g		AT5G19470	ATCG00070	AL1G43550	AL3G38630	Thhalv10023714m.g	Thhalv10014171m.g		AT2G07625	AT1G72910	AL6G51790	AL7G23850	Thhalv10000335m.g	Thhalv10021873m.g
AT5G25770	AT3G42310	AL4G22320	AL4G11450	Thhalv10026985m.g	Thhalv10029192m.g		AT1G35310	AT1G67090	AL92U10040	AL7G35490	Thhalv10021496m.g	Thhalv10023678m.g		AT4G16960	AT3G02500	AL2G34070	AL2G23660	Thhalv10008117m.g	Thhalv10027914m.g
AT3G30305	AT2G07777	AL4G34490	AL4G15180	Thhalv10015235m.g	Thhalv10027091m.g		AT3G13075	AT1G57990	AL1G64160	AL4G17830	Thhalv10017606m.g	Thhalv10004080m.g		AT3G26460	AT3G23010	AL5G41580	AL8G17970	Thhalv10022839m.g	Thhalv10029373m.g
AT4G08580	AT5G26673	AL4G25790	AL4G28750	Thhalv10015044m.g	Thhalv10011097m.g		AT4G20420	AT4G15660	AL8G14230	AL1G19680	Thhalv10011083m.g	Thhalv10007616m.g		AT5G52310	AT5G38010	AL2G21330	AL7G18280	Thhalv10023518m.g	Thhalv10026271m.g
AT4G18220	AT2G47844	AL1G43800	AL4G28540	Thhalv10016963m.g	Thhalv10025575m.g		AT1G62940	AT3G23450	AL3G42950	AL9U10960	Thhalv10011771m.g	Thhalv10022178m.g		AT5G38850	AT3G56970	AL7G48140	AL2G33690	Thhalv10021377m.g	Thhalv10010045m.g
AT1G05087	AT4G16350	AL8G34950	AL3G14370	Thhalv10021397m.g	Thhalv10003764m.g		AT5G07230	ATCG01050	AL2G22140	AL1G17060	Thhalv10019480m.g	Thhalv10015879m.g		AT3G16030	AT1G35260	AL3G16360	AL5G26350	Thhalv10027160m.g	Thhalv10025910m.g
AT1G72850	AT5G02570	AL3G14480	AL9U10070	Thhalv10012110m.g	Thhalv10019501m.g		AT1G57750	AT2G30424	AL3G28450	AL1G47090	Thhalv10026231m.g	Thhalv10011030m.g		AT3G05660	AT4G23900	AL9U12010	AL3G37560	Thhalv10024978m.g	Thhalv10015204m.g
AT2G35343	AT1G13607	AL580U10010	AL8G37400		Thhalv10005707m.g		AT2G11215	AT4G01335	AL3G37370	AL2G21390	Thhalv10002443m.g	Thhalv10025419m.g		AT2G38380	AT3G45140	AL1G56680	AL4G38610	Thhalv10017448m.g	Thhalv10014999m.g
AT3G44670	AT3G22050	AL4G25570	AL3G35420		Thhalv10001654m.g		AT3G28220	AT2G05915	AL4G37400	AL9U11930	Thhalv10028581m.g	Thhalv10027915m.g		AT1G16110	AT2G24645	AL3G33010	AL6G16120	Thhalv10017789m.g	Thhalv10027374m.g
AT5G45000	AT1G79910	AL3G10180	AL3G21100		Thhalv10009055m.g		AT2G03850	AT4G13500	AL5G17790	AL5G37330	Thhalv10011732m.g	Thhalv10015151m.g		AT1G59124	AT2G44130	AL4G47470	AL7G32840	Thhalv10028992m.g	Thhalv10017802m.g
AT3G56450	AT1G35183	AL5G37600	AL8G12150		Thhalv10028158m.g		AT4G37022	AT5G19240	AL4G32130	AL3G18220	Thhalv10006043m.g	Thhalv10021723m.g		AT3G01475	AT3G10570	AL7G25210	AL7G30350	Thhalv10022693m.g	Thhalv10020394m.g
AT4G10070	ATMG01210	AL4G34740	AL1G65870		Thhalv10016047m.g		AT2G03740	AT3G21351	AL2G26120	AL9U10010	Thhalv10015181m.g	Thhalv10009119m.g		AT5G27600	AT2G43440	AL8G15760	AL7G38170	Thhalv10020881m.g	Thhalv10017492m.g
AT5G25130	ATCG00680	AL92U10050	AL9U11956		Thhalv10029313m.g		AT1G62510	AT3G54830	AL8G13750	AL7G31310	Thhalv10026355m.g	Thhalv10006135m.g		AT5G46920	AT1G57850	AL6G28040	AL5G42670	Thhalv10006453m.g	Thhalv10005227m.g
AT1G53790	AT2G24850	AL3G13160	AL6G14470		Thhalv10024038m.g		AT2G07662	ATCG00660	AL4G25660	AL3G11350	Thhalv10009315m.g	Thhalv10008117m.g		AT3G03470	AT2G30766	AL3G33830	AL6G35600	Thhalv10008304m.g	Thhalv10017305m.g
AT5G27889	AT5G43170	AL5G24542	AL8G25060		Thhalv10012215m.g		AT5G37940	AT1G02490	AL1G53690	AL3G46720	Thhalv10028606m.g	Thhalv10028959m.g		AT4G19520	AT4G08870	AL1G55820	AL5G42540	Thhalv10008935m.g	Thhalv10010776m.g
AT5G58980	ATCG01040	AL1G41090	AL9U10260		Thhalv10000305m.g		AT4G09250	AT1G47130	AL1G64340	AL3G46790	Thhalv10015740m.g	Thhalv10001593m.g		AT1G53780	AT2G04795	AL1G48320	AL3G14170	Thhalv10019479m.g	Thhalv10019325m.g
AT1G69730	AT1G12100	AL2G14290	AL212U10010		Thhalv10023603m.g		AT1G24260	ATMG01120	AL4G25940	AL8G15070	Thhalv10012786m.g	Thhalv10015784m.g		AT5G01300	AT5G49800	AL4G43010	AL1G51840	Thhalv10028514m.g	Thhalv10012215m.g
AT5G24160	ATCG00340	AL6G51670	AL2G25630		Thhalv10029117m.g		AT4G16270	AT4G23210	AL8G13580	AL8G42960	Thhalv10016478m.g	Thhalv10022920m.g		AT1G25141	AT3G16380	AL4G46134	AL2G39240	Thhalv10023714m.g	Thhalv10029117m.g
AT3G19515	AT4G12382	AL8G11500	AL4G34580		Thhalv10019346m.g		AT4G28397	AT1G29440	AL1G59880	AL1G34170	Thhalv10027426m.g	Thhalv10009256m.g		AT4G37550	AT1G09415	AL1G17090	AL7G30270	Thhalv10021496m.g	Thhalv10010005m.g
AT3G26220	AT4G13410	AL1G67100	AL6G47360		Thhalv10025934m.g		AT1G26720	AT2G05380	AL1G56080	AL2G26470	Thhalv10026849m.g	Thhalv10029533m.g		AT5G05635	AT3G48280	AL6G12470	AL1G47540	Thhalv10017606m.g	Thhalv10014986m.g
AT5G45310	AT3G25760	AL4G37330	AL1G40230		Thhalv10021152m.g		AT5G16960	AT4G37450	AL7G13020	AL6G36260	Thhalv10029027m.g	Thhalv10020592m.g		AT1G70320	AT4G01580	AL7G20850	AL4G32720	Thhalv10025870m.g	Thhalv10019862m.g
AT3G02370	AT3G21080	AL1G39660	AL1G40040		Thhalv10004597m.g		AT5G16920	AT1G78450	AL6G18010	AL5G26780	Thhalv10009604m.g	Thhalv10009491m.g		AT2G11891	AT1G78820	AL6G53580	AL8G24890	Thhalv10011083m.g	Thhalv10016105m.g
AT1G45248	AT4G01390	AL7G43720	AL4G34110		Thhalv10000844m.g		AT5G14560	AT1G69900	AL3G15950	AL5G34070	Thhalv10022110m.g	Thhalv10026158m.g		AT1G53160	AT1G19960	AL7G27950	AL4G34650	Thhalv10011771m.g	Thhalv10014077m.g
AT4G37685	AT3G54363	AL4G30610	AL3G35410		Thhalv10022991m.g		AT3G50970	AT2G23560	AL8G14370	AL3G41720	Thhalv10010542m.g	Thhalv10019802m.g		AT1G63740	AT1G31550	AL6G51960	AL6G50680	Thhalv10019354m.g	Thhalv10007499m.g
AT1G59890	AT1G75785	AL4G31350	AL7G14500		Thhalv10025084m.g		AT1G61070	AT1G07901	AL625U10010	AL6G30680	Thhalv10028827m.g	Thhalv10009080m.g		AT1G33102	AT5G05590	AL5G20600	AL2G18730	Thhalv10020403m.g	Thhalv10010468m.g
AT4G37095	ATCG00130	AL4G36890	AL8G25460		Thhalv10004557m.g		AT4G28005	AT1G79170	AL4G34550	AL2G20010	Thhalv10007502m.g	Thhalv10028996m.g		AT5G48620	AT5G15970	AL8G23970	AL1G60320	Thhalv10009414m.g	Thhalv10001851m.g
AT4G33810	ATCG00600	AL3G22000	AL2G21440		Thhalv10014171m.g		AT1G54575	AT1G03660	AL1G61520	AL4G45760	Thhalv10029103m.g	Thhalv10024130m.g		AT5G17900	AT4G04830	AL2G35220	AL3G36160	Thhalv10022689m.g	Thhalv10007616m.g
AT3G46920	AT5G01017	AL1G53870	AL7G18260		Thhalv10022902m.g		AT2G07623	AT3G03830	AL4G36610	AL7G48620	Thhalv10020987m.g	Thhalv10011755m.g		AT5G63580	AT5G37970	AL2G38500	AL3G39930	Thhalv10008665m.g	Thhalv10022178m.g
AT3G55710	AT3G26830	AL3G20910	AL2G32660		Thhalv10023678m.g		AT3G49580	AT1G15830	AL4G25920	AL1G21940	Thhalv10002453m.g	Thhalv10003407m.g		AT1G05783	AT3G51450	AL9U12080	AL2G25190	Thhalv10013866m.g	Thhalv10016730m.g
AT1G35710	ATCG01130	AL6G35270	AL5G14370		Thhalv10028891m.g		AT3G62740	AT1G52270	AL8G14360	AL6G33530	Thhalv10024426m.g	Thhalv10029205m.g		AT4G31240	AT1G66970	AL1G26610	AL7G32070	Thhalv10005493m.g	Thhalv10021819m.g
AT3G29680	ATCG00120	AL20U10080	AL5G14280		Thhalv10001851m.g		AT1G33430	AT5G39860	AL8G17640	AL7G25880	Thhalv10029198m.g	Thhalv10028767m.g		AT1G50970	AT3G28840	AL8G32350	AL1G35790	Thhalv10026695m.g	Thhalv10011030m.g
AT5G58120	AT1G18193	AL7G42750	AL4G46680		Thhalv10012181m.g		AT1G30020	AT5G11740	AL60U10050	AL9U11970	Thhalv10017313m.g	Thhalv10019374m.g		AT3G22460	AT5G54610	AL6G24980	AL3G37570	Thhalv10002443m.g	Thhalv10028045m.g
AT5G05560	ATCG00470	AL1G43550	AL4G34200		Thhalv10000393m.g		AT4G14080	ATCG00760	AL4G12940	AL6G21280	Thhalv10017333m.g	Thhalv10015858m.g		AT4G31650	AT4G23260	AL2G16890	AL7G52760	Thhalv10028581m.g	Thhalv10014715m.g
AT1G15890	ATCG00750	AL3G16070	AL41U10060		Thhalv10026888m.g		AT1G15360	ATCG00820	AL2G29980	AL3G36460	Thhalv10012962m.g	Thhalv10001242m.g		AT1G53590	AT4G27480	AL6G50320	AL7G45420	Thhalv10017329m.g	Thhalv10027121m.g
AT3G48080	ATCG01000	AL92U10040	AL2G22180		Thhalv10011920m.g		AT4G34850	AT3G04640	AL6G20640	AL6G45910	Thhalv10022033m.g	Thhalv10027273m.g		AT5G02670	AT2G38970	AL4G40690	AL6G17000	Thhalv10006043m.g	Thhalv10028959m.g
AT4G31405	ATCG01110	AL1G64160	AL1G32770		Thhalv10014950m.g		AT3G15790	AT4G21840	AL8G13310	AL2G32640	Thhalv10013216m.g	Thhalv10014083m.g		AT3G23637	AT1G53633	AL4G35360	AL4G11070	Thhalv10023306m.g	Thhalv10018903m.g
AT1G78476	AT5G44910	AL8G14230	AL4G34360		Thhalv10007616m.g		AT1G44970	AT1G49860	AL5G23660	AL2G25460	Thhalv10009467m.g	Thhalv10023420m.g		AT4G25800	AT3G57787	AL3G46810	AL2G17650	Thhalv10026355m.g	Thhalv10029533m.g
AT1G06420	ATMG01330	AL3G42950	AL3G27770		Thhalv10015879m.g		AT4G05071	AT2G22122	AL5G39040	AL6G20900	Thhalv10026316m.g	Thhalv10024034m.g		AT4G31351	AT3G55130	AL1G35320	AL3G25620	Thhalv10009315m.g	Thhalv10009491m.g
AT5G46510	ATCG00150	AL3G52080	AL8G25450		Thhalv10022845m.g		AT1G62620	AT3G48720	AL1G35860	AL8G17900	Thhalv10014213m.g	Thhalv10017923m.g		AT5G40910	AT5G50950	AL8G31440	AL7G39950	Thhalv10015740m.g	Thhalv10018971m.g
AT4G04740	ATCG01060	AL3G42120	AL4G26350		Thhalv10024157m.g		AT4G24000	AT3G48520	AL3G21870	AL6G24660	Thhalv10022340m.g	Thhalv10001042m.g		AT5G05110	AT5G38990	AL6G50640	AL2G12760	Thhalv10012786m.g	Thhalv10019802m.g
AT3G44630	AT5G46085	AL2G25320	AL1G23370		Thhalv10014905m.g		AT1G72260	AT5G17847	AL4G35810	AL6G22470	Thhalv10005828m.g	Thhalv10021871m.g		AT3G11240	AT3G15050	AL4G42260	AL3G23820	Thhalv10016478m.g	Thhalv10002041m.g
AT4G07408	AT5G14275	AL2G22140	AL7G11230		Thhalv10009560m.g		AT4G14060	AT5G35490	AL8G22630	AL7G39260	Thhalv10002606m.g	Thhalv10005508m.g		AT3G43700	AT5G56555	AL3G54070	AL4G35440	Thhalv10000995m.g	Thhalv10008214m.g
AT1G72720	AT5G59330	AL3G28450	AL3G47900		Thhalv10015096m.g		AT3G52075	AT2G04495	AL717U10010	AL4G32210	Thhalv10019794m.g	Thhalv10013853m.g		AT5G11975	AT4G31620	AL2G30690	AL2G25270	Thhalv10027426m.g	Thhalv10026635m.g
AT1G01715	ATCG00050	AL3G37370	AL6G24780		Thhalv10020040m.g		AT4G14815	AT1G10460	AL8G26710	AL2G22440	Thhalv10022119m.g	Thhalv10003736m.g		AT1G72120	AT3G25717	AL7G47890	AL2G25180	Thhalv10001733m.g	Thhalv10018785m.g
AT3G28540	ATCG01050	AL5G33310	AL5G34120		Thhalv10008225m.g		AT2G12205	AT4G35295	AL693U10010	AL7G45080	Thhalv10025137m.g	Thhalv10019491m.g		ATMG00650	AT2G18560	AL2G39880	AL6G35230	Thhalv10017456m.g	Thhalv10028767m.g
AT3G58220	AT3G21351	AL2G11500	AL2G22190		Thhalv10015527m.g		AT4G31441	AT1G22900	AL68U10030	AL1G61510	Thhalv10013008m.g	Thhalv10010327m.g		AT4G38300	AT1G06620	AL1G65010	AL7G24140	Thhalv10029027m.g	Thhalv10007598m.g
AT1G12280	ATCG00660	AL4G27480	AL2G20020		Thhalv10000335m.g		AT5G44540	AT5G35480	AL63U10020	AL1G29480	Thhalv10022950m.g	Thhalv10003367m.g		AT3G07730	AT5G08000	AL3G54080	AL5G15280	Thhalv10010542m.g	Thhalv10015858m.g
AT5G06190	ATCG00760	AL4G37400	AL4G34280		Thhalv10006135m.g		AT3G46530	AT1G28480	AL8G14240	AL7G20540	Thhalv10015746m.g	Thhalv10013359m.g		AT2G12400	AT1G65860	AL6G44420	AL1G22540	Thhalv10005508m.g	Thhalv10021623m.g
AT3G61280	ATCG00820	AL5G17790	AL96U10060		Thhalv10027082m.g		AT2G36790	AT1G04800	AL7G39100	AL2G21830	Thhalv10024170m.g	Thhalv10019197m.g		AT4G35420	AT1G29420	AL4G13580	AL5G36250	Thhalv10007502m.g	Thhalv10005114m.g
AT5G59670	ATCG00740	AL1G49500	AL8G40610		Thhalv10012338m.g		AT4G31354	AT3G12835	AL7G29300	AL7G43060	Thhalv10015189m.g	Thhalv10010033m.g		AT3G01420	AT2G14560	AL6G14920	AL1G60330	Thhalv10028949m.g	Thhalv10027435m.g
AT5G41360	AT4G16240	AL4G32130	AL4G27570		Thhalv10001705m.g		AT1G15310	AT1G29418	AL6G17390	AL1G43390	Thhalv10014028m.g	Thhalv10009833m.g		AT1G58848	AT1G47395	AL4G32600	AL2G36410	Thhalv10002453m.g	Thhalv10010040m.g
AT5G23411	AT4G22505	AL2G26120	AL6G44094		Thhalv10022839m.g		AT1G65890	AT5G65390	AL3G18870	AL1G32880	Thhalv10021092m.g	Thhalv10009431m.g		AT4G05631	AT1G76020	AL4G19910	AL2G12010	Thhalv10024426m.g	Thhalv10012154m.g
AT3G25130	AT2G26010	AL7G30160	AL716U10010		Thhalv10023053m.g		AT5G10336	AT5G38410	AL8G26670	AL5G44160	Thhalv10025546m.g	Thhalv10007945m.g		AT5G45060	AT1G22430	AL4G19250	AL3G46910	Thhalv10013883m.g	Thhalv10028250m.g
AT5G46115	AT4G12550	AL8G13750	AL2G33870		Thhalv10025136m.g		AT4G00380	AT3G48640	AL7G52960	AL2G20610	Thhalv10026711m.g	Thhalv10018222m.g		AT3G51110	AT4G03500	AL3G13150	AL6G34700	Thhalv10011584m.g	Thhalv10028154m.g
AT4G11080	ATCG00080	AL1G12370	AL4G34170		Thhalv10009256m.g		AT2G21260	AT3G19350	AL5G26010	AL2G21660	Thhalv10019048m.g	Thhalv10009927m.g		AT2G42330	AT3G20820	AL4G14720	AL4G36670	Thhalv10019648m.g	Thhalv10006156m.g
AT1G65330	AT5G61160	AL3G14830	AL4G26020		Thhalv10021631m.g		AT2G18550	AT5G44973	AL7G29570	AL2G21314	Thhalv10013044m.g	Thhalv10002494m.g		AT3G20100	AT3G62750	AL7G51400	AL7G17650	Thhalv10017313m.g	Thhalv10002055m.g
AT4G34580	AT1G09350	AL8G18790	AL7G39760		Thhalv10024992m.g		AT1G75930	AT3G02410	AL6G51270	AL2G25310	Thhalv10009916m.g	Thhalv10026712m.g		AT2G45243	AT3G06130	AL7G13070	AL5G31630	Thhalv10012962m.g	Thhalv10024946m.g
AT1G78970	AT3G13857	AL8G30990	AL201U10010		Thhalv10015521m.g		AT2G25350	ATCG00740	AL5G26090	AL3G21420	Thhalv10014820m.g	Thhalv10005500m.g		AT1G24600	AT1G30530	AL4G24010	AL3G49560	Thhalv10026335m.g	Thhalv10002799m.g
AT4G13920	AT5G46295	AL4G25660	AL772U10020		Thhalv10009080m.g		AT1G59218	AT4G29780	AL6G23980	AL4G34240	Thhalv10022211m.g	Thhalv10016036m.g		AT4G00990	AT2G43530	AL7G10650	AL2G28960	Thhalv10013216m.g	Thhalv10028640m.g
AT2G17830	AT1G29920	AL1G53690	AL8G44390		Thhalv10008214m.g		AT1G24190	AT4G16240	AL5G21790	AL4G36950	Thhalv10013536m.g	Thhalv10023377m.g		AT4G24410	AT1G73870	AL8G27020	AL3G36480	Thhalv10009467m.g	Thhalv10027965m.g
AT5G45920	AT1G65390	AL1G64340	AL7G41320		Thhalv10017965m.g		AT5G25110	AT4G22505	AL5G25360	AL5G23670	Thhalv10015529m.g	Thhalv10028500m.g		ATMG00690	AT1G70470	AL7G49120	AL6G48020	Thhalv10000513m.g	Thhalv10023420m.g
AT1G23040	ATCG00690	AL4G25940	AL8G16480		Thhalv10028996m.g		ATMG00110	AT1G44830	AL5G14910	AL6G46230	Thhalv10024097m.g	Thhalv10021596m.g		AT3G01572	AT2G43610	AL879U10010	AL1G50810	Thhalv10026316m.g	Thhalv10024034m.g
AT1G18900	AT1G25055	AL8G13580	AL4G34190		Thhalv10019777m.g		AT2G29300	AT2G02455	AL8G13340	AL7G23090	Thhalv10010009m.g	Thhalv10028504m.g		AT2G45920	AT3G22415	AL6G10380	AL1G12110	Thhalv10022340m.g	Thhalv10001042m.g
AT1G16400	ATCG00040	AL5G44420	AL4G36840		Thhalv10011755m.g		AT1G16705	AT5G13181	AL1G35840	AL7G51320	Thhalv10017825m.g	Thhalv10016552m.g		AT3G58050	AT1G28290	AL7G44080	AL6G19510	Thhalv10005828m.g	Thhalv10004072m.g
AT3G44769	ATCG00640	AL1G34340	AL80U10020		Thhalv10022693m.g		AT3G01970	AT5G44578	AL7G13210	AL8G20480	Thhalv10017780m.g	Thhalv10019680m.g		AT1G10920	AT4G11211	AL4G15200	AL6G43330	Thhalv10025137m.g	Thhalv10025717m.g
AT5G04238	AT4G12495	AL8G45630	AL47U10010				AT2G39850	AT2G26010	AL3G14640	AL8G45370	Thhalv10023998m.g	Thhalv10013201m.g		AT1G62130	AT4G19430	AL3G35920	AL7G16020	Thhalv10000352m.g	Thhalv10027960m.g
AT3G04443	ATCG01090	AL1G59880	AL970U10010				AT2G23010	AT3G16690	AL8G14210	AL7G52170	Thhalv10001195m.g	Thhalv10010354m.g		AT4G16900	AT4G03050	AL8G19590	AL6G34020	Thhalv10004608m.g	Thhalv10028149m.g
AT1G56120	AT3G14452	AL4G27460	AL762U10020				AT5G15800	AT3G09940	AL3G33560	AL8G11680	Thhalv10020472m.g	Thhalv10013404m.g		AT5G03204	AT5G07770	AL1G52840	AL1G40780	Thhalv10013008m.g	Thhalv10005172m.g
AT1G56510	ATCG01070	AL1G56080	AL4G25310				AT3G07522	AT1G10990	AL7G15600	AL6G27130	Thhalv10029124m.g	Thhalv10007446m.g		AT1G69670	AT2G05540	AL7G46430	AL1G53640	Thhalv10002544m.g	Thhalv10026713m.g
AT1G49360	ATCG01100	AL7G13020	AL80U10100				AT3G11980	AT3G49551	AL7G51600	AL7G21850	Thhalv10029374m.g	Thhalv10005402m.g		AT3G05380	AT2G25270	AL3G10750	AL3G39920	Thhalv10026943m.g	Thhalv10010461m.g
AT4G09435	AT4G12480	AL6G18010	AL59U10050				AT2G07706	AT1G21120	AL6G32290	AL5G13850	Thhalv10006486m.g	Thhalv10028501m.g		AT1G78130	AT1G13245	AL7G27240	AL7G46600	Thhalv10002501m.g	Thhalv10010466m.g
AT1G24793	AT1G74385	AL2G35690	AL624U10010				AT2G07625	AT2G34655	AL4G39870	AL3G50090	Thhalv10015388m.g	Thhalv10007957m.g		AT5G35210	AT5G50940	AL1G32730	AL5G13540	Thhalv10014028m.g	Thhalv10029404m.g
AT2G25650	AT3G28310	AL3G15950	AL59U10010				AT4G16960	AT3G13404	AL1G20950	AL249U10020	Thhalv10005570m.g	Thhalv10018387m.g		AT1G54920	AT1G04660	AL6G52540	AL1G52160	Thhalv10021092m.g	Thhalv10027189m.g
AT1G80060	AT5G38940	AL8G14370	AL1G15480				AT1G14642	AT3G15770	AL5G17760	AL4G35380	Thhalv10015664m.g	Thhalv10004776m.g		AT5G43150	AT4G21063	AL2G41420	AL8G23760	Thhalv10027443m.g	Thhalv10022556m.g
AT2G41070	ATCG01080	AL625U10010	AL68U10020				AT3G26460	AT4G23140	AL92U10060	AL6G47440	Thhalv10028995m.g	Thhalv10009246m.g		AT5G52630	AT5G23020	AL4G39430	AL8G45300	Thhalv10009916m.g	Thhalv10017348m.g
AT3G56080	AT2G26020	AL92U10100	AL4G36910				AT1G49220	AT4G12550	AL5G46310	AL3G42720	Thhalv10025676m.g	Thhalv10009397m.g		AT1G71330	AT2G29290	AL2G10940	AL2G27380	Thhalv10022211m.g	Thhalv10025005m.g
AT2G44130	ATCG01120	AL939U10020	AL762U10010				AT3G42960	ATCG00810	AL7G51760	AL5G20930	Thhalv10015040m.g	Thhalv10019471m.g		AT1G11420	AT1G59960	AL3G15510	AL1G53670	Thhalv10024097m.g	Thhalv10007559m.g
AT5G56490	ATCG00650	AL4G34550	AL4G36860				AT5G52310	AT1G53541	AL3G26480	AL1G18070	Thhalv10000455m.g	Thhalv10013912m.g		AT2G17110	AT2G04032	AL2G40940	AL8G12750	Thhalv10027427m.g	Thhalv10010465m.g
AT5G53820	AT2G25297	AL1G61520	AL68U10040				AT5G38850	AT1G02705	AL1G64930	AL7G39030	Thhalv10029464m.g	Thhalv10009999m.g		AT5G15537	AT1G12010	AL8G43270	AL5G28200	Thhalv10028534m.g	Thhalv10026472m.g
AT5G12230	AT3G15356	AL4G36610	AL8G16510				AT3G16030	AT5G24200	AL8G27800	AL4G45000	Thhalv10022275m.g	Thhalv10001071m.g		AT2G40650	AT4G26520	AL1G35820	AL3G10550	Thhalv10017825m.g	Thhalv10026502m.g
AT5G40720	AT4G22513	AL2G22400	AL8G15180				AT3G05660	ATCG01020	AL8G12190	AL1G48330	Thhalv10000559m.g	Thhalv10010213m.g		AT5G18370	AT1G13609	AL8G37170	AL3G38630	Thhalv10009398m.g	Thhalv10003367m.g
AT1G72070	AT4G22517	AL4G25920	AL4G34320				AT5G37300	AT5G44585	AL8G14040	AL5G24350	Thhalv10025652m.g	Thhalv10007402m.g		AT5G37190	AT3G17380	AL7G38330	AL6G49660	Thhalv10020472m.g	Thhalv10028019m.g
AT4G36270	AT3G05727	AL7G37240	AL4G36850				AT5G22430	AT1G55010	AL6G18000	AL7G52160	Thhalv10010972m.g	Thhalv10001734m.g		AT5G25770	AT3G04210	AL7G18400	AL7G35490	Thhalv10029124m.g	Thhalv10013359m.g
AT5G59660	AT2G14610	AL8G14360					AT1G20130	ATCG00080	AL7G13060	AL9U11954	Thhalv10017238m.g	Thhalv10016289m.g		AT1G05340	AT3G49330	AL8G15670	AL4G17830	Thhalv10025975m.g	Thhalv10009251m.g
AT2G19290		AL8G17640					AT5G07700	AT1G33610	AL5G12970	AL6G11140	Thhalv10028869m.g	Thhalv10027316m.g		AT3G57350	AT2G34490	AL7G49130	AL1G19680	Thhalv10002295m.g	Thhalv10029377m.g
AT5G49800		AL60U10050					AT2G38380	AT4G14640	AL1G38330	AL4G26990	Thhalv10005499m.g	Thhalv10019142m.g		AT1G19397	AT4G23020	AL2G12110	AL1G43240	Thhalv10006486m.g	Thhalv10029351m.g
AT5G41740		AL7G41330					AT2G42540	AT1G53542	AL8G17630	AL6G20890	Thhalv10023343m.g	Thhalv10017662m.g		AT2G25590	AT2G26515	AL5G23400	AL1G17060	Thhalv10022337m.g	Thhalv10028604m.g
AT3G07520		AL4G12940					AT1G16110	AT3G28650	AL2G17390	AL7G43540	Thhalv10019578m.g	Thhalv10021303m.g		AT5G04750	AT3G21950	AL4G27490	AL1G47090	Thhalv10028995m.g	Thhalv10010033m.g
AT3G24929		AL6G39650					AT1G59124	AT5G23830	AL2G10150	AL2G12930	Thhalv10010110m.g	Thhalv10011230m.g		AT5G41240	AT3G23480	AL5G45870	AL3G38110	Thhalv10025676m.g	Thhalv10018457m.g
AT4G32208		AL2G29980					AT3G01475	AT5G12880	AL1G27930	AL1G59950	Thhalv10017180m.g	Thhalv10024690m.g		AT1G62810	AT1G15085	AL1G33370	AL8G18180	Thhalv10001756m.g	Thhalv10027139m.g
AT3G12220		AL6G20640					AT5G27600	AT4G15700	AL1G64080	AL4G39940	Thhalv10026341m.g	Thhalv10008830m.g		AT5G47590	AT5G03350	AL5G43950	AL6G20070	Thhalv10015040m.g	Thhalv10018376m.g
AT3G28635		AL3G10190					AT1G02190	AT2G36985	AL7G34620	AL7G37320	Thhalv10002634m.g	Thhalv10004922m.g		AT1G64610	AT5G22880	AL3G36370	AL7G52680	Thhalv10023090m.g	Thhalv10010633m.g
AT1G76960		AL7G30460					AT3G55570	AT5G22520	AL1G53180	AL8G30070	Thhalv10007038m.g	Thhalv10002949m.g		AT4G08580	AT5G07860	AL6G14410	AL5G37330	Thhalv10000559m.g	Thhalv10002741m.g
AT2G05230		AL8G13310					AT5G46920	AT3G13437	AL7G45340	AL4G28130	Thhalv10011974m.g	Thhalv10003126m.g		AT4G18220	AT5G44566	AL989U10030	AL3G18220	Thhalv10016081m.g	Thhalv10007033m.g
AT3G13222		AL4G25280					AT3G03470	AT1G31835	AL8G34420	AL1G15950	Thhalv10023723m.g	Thhalv10021846m.g		AT1G05087	AT1G61165	AL3G47210	AL2G37880	Thhalv10021922m.g	Thhalv10011108m.g
AT4G11000		AL5G23660					AT1G14240	ATCG00590	AL2G34540	AL300U10010	Thhalv10008600m.g	Thhalv10001073m.g		AT3G62540	AT1G18773	AL8G17510	AL3G19760	Thhalv10010972m.g	Thhalv10017953m.g
AT2G22820		AL3G36450					AT4G09649	AT1G70985	AL5G45510	AL4G10330	Thhalv10024780m.g	Thhalv10015711m.g		AT3G57580	AT5G16410	AL5G14544	AL8G40270	Thhalv10027603m.g	Thhalv10027017m.g
AT5G39160		AL5G39040					AT4G19520	AT5G16170	AL8G20610	AL6G13020	Thhalv10014272m.g	Thhalv10010504m.g		AT1G74010	AT1G77210	AL6G12480	AL3G11350	Thhalv10028869m.g	Thhalv10018222m.g
AT5G60900		AL1G35860					AT1G53780	AT4G15690	AL6G19100	AL1G12080	Thhalv10011683m.g	Thhalv10018487m.g		AT2G29140	AT5G05890	AL6G43040	AL5G13830	Thhalv10023343m.g	Thhalv10018357m.g
AT2G24945		AL3G21870					AT5G01300	AT1G75550	AL2G12140	AL4G16930	Thhalv10008247m.g	Thhalv10018986m.g		AT1G72850	AT4G22305	AL9U10860	AL6G45400	Thhalv10010110m.g	Thhalv10028064m.g
AT5G02680		AL5G17344					AT1G25141	AT4G22620	AL5G26520	AL7G41840	Thhalv10017867m.g	Thhalv10025190m.g		AT1G80790	AT5G44572	AL3G19850	AL3G46720	Thhalv10017180m.g	Thhalv10026587m.g
AT5G03495		AL4G35810					AT4G37550	AT2G25055	AL7G45930	AL7G11790	Thhalv10029524m.g	Thhalv10015184m.g		AT2G35343	AT2G36120	AL1G27260	AL4G12560	Thhalv10026341m.g	Thhalv10023328m.g
AT1G19396		AL8G22630					AT5G05635	AT5G61160	AL4G26470	AL3G18180	Thhalv10000953m.g	Thhalv10018565m.g		AT1G07810	AT3G47560	AL1G35170	AL8G15070	Thhalv10003648m.g	Thhalv10027725m.g
AT1G61500		AL6G18070					AT5G24155	AT5G08760	AL6G16160	AL5G17330	Thhalv10020688m.g	Thhalv10027769m.g		AT3G44670	AT4G36040	AL1G48790	AL7G26400	Thhalv10006477m.g	Thhalv10014216m.g
AT5G51080							AT1G70320	AT4G39675	AL1G17550	AL1G43760	Thhalv10027447m.g	Thhalv10025302m.g		AT1G60680	AT4G02075	AL2G20600	AL7G47340	Thhalv10023781m.g	Thhalv10027264m.g
AT3G10820							AT2G11891	AT1G26762	AL1G26490	AL6G29180	Thhalv10000428m.g	Thhalv10007971m.g		AT3G56450	AT3G01450	AL3G28240	AL4G47530	Thhalv10024828m.g	Thhalv10006769m.g
AT1G53633							AT1G53160	AT2G15130	AL8G13740	AL6G10310	Thhalv10022860m.g	Thhalv10022888m.g		AT5G05750	AT4G19620	AL6G28030	AL6G45230	Thhalv10008600m.g	Thhalv10025576m.g
AT1G69720							AT1G63740	AT4G00970	AL7G11480	AL1G59580	Thhalv10022929m.g	Thhalv10019395m.g		AT1G34110	AT3G44716	AL3G11800	AL6G36960	Thhalv10011601m.g	Thhalv10028499m.g
AT4G13810							AT1G33102	AT1G30757	AL6G10490	AL7G32030	Thhalv10019669m.g	Thhalv10019396m.g		AT4G30570	AT1G65480	AL7G44100	AL5G34070	Thhalv10024780m.g	Thhalv10017548m.g
AT3G57787							AT5G48620	AT1G09350	AL3G33190	AL6G20930	Thhalv10011895m.g	Thhalv10027748m.g		AT4G10070	AT5G28020	AL5G44130	AL4G19390	Thhalv10014272m.g	Thhalv10006850m.g
AT2G41780							AT5G17900	AT3G13857	AL3G30320	AL8G11880	Thhalv10015192m.g	Thhalv10017725m.g		AT5G59570	AT3G29370	AL6G47270	AL6G30680	Thhalv10023707m.g	Thhalv10007005m.g
AT5G56555							AT5G63580	AT2G15029	AL6G48250	AL7G30060	Thhalv10014821m.g	Thhalv10014413m.g		AT5G01670	AT1G15180	AL4G47600	AL7G30300	Thhalv10029050m.g	Thhalv10002618m.g
AT2G32160							AT1G05783	AT5G08150	AL8G43010	AL8G37810	Thhalv10008330m.g	Thhalv10027036m.g		AT5G25130	AT5G49730	AL1G30750	AL6G13850	Thhalv10018488m.g	Thhalv10018825m.g
AT2G04170							AT4G31240	AT1G11740	AL5G25020	AL7G23490	Thhalv10022995m.g	Thhalv10021397m.g		AT1G66730	AT4G23610	AL1G57850	AL4G45760	Thhalv10008247m.g	Thhalv10012303m.g
AT1G02800							AT1G70720	AT5G36920	AL8G35300	AL2G38650	Thhalv10016038m.g	Thhalv10028610m.g		AT1G53790	AT1G67750	AL7G34120	AL4G41820	Thhalv10027099m.g	Thhalv10002680m.g
AT1G30420							AT1G50970	AT1G65310	AL4G23370	AL8G36430	Thhalv10002809m.g	Thhalv10012110m.g		AT5G27889	AT4G26320	AL1G62250	AL7G48620	Thhalv10017867m.g	Thhalv10028500m.g
AT3G11010							AT5G51950	AT5G46295	AL1G49400	AL1G43270	Thhalv10003045m.g	Thhalv10015083m.g		AT3G01770	AT1G27380	AL5G27790	AL8G20520	Thhalv10029524m.g	Thhalv10005819m.g
AT3G11745							AT4G25850	AT4G11521	AL1G32110	AL8G29930	Thhalv10016703m.g			AT2G38530	AT3G02885	AL4G23200	AL5G16480	Thhalv10012602m.g	Thhalv10020718m.g
AT4G25510							AT3G22460	AT1G29920	AL8G13902	AL6G33570	Thhalv10000892m.g			AT4G10590	AT2G43445	AL5G44120	AL1G21940	Thhalv10020688m.g	Thhalv10021596m.g
AT1G49210							AT4G31650	AT1G28370	AL7G32440	AL7G38940	Thhalv10007062m.g			AT2G43900	AT4G34930	AL7G16240	AL70U10070	Thhalv10015836m.g	Thhalv10009214m.g
AT1G70470							AT3G28290	AT4G07820	AL4G45350	AL5G22460	Thhalv10003056m.g			AT2G07638	AT2G21200	AL3G29200	AL6G33530	Thhalv10027370m.g	Thhalv10017913m.g
AT3G19470							AT3G28300	AT5G03553	AL8G43380	AL7G35100	Thhalv10017693m.g			AT5G58980	AT1G75190	AL7G50180	AL6G29710	Thhalv10022860m.g	Thhalv10018500m.g
AT4G21063							AT1G53590	AT2G18680	AL8G10390	AL8G24690	Thhalv10016360m.g			AT3G19515	AT4G34881	AL1G61150	AL7G25880	Thhalv10019669m.g	Thhalv10016552m.g
AT3G44763							AT5G02670	AT1G65390	AL7G15280	AL3G48480	Thhalv10004271m.g			AT1G73460	AT4G02970	AL2G21870	AL6G21280	Thhalv10022339m.g	Thhalv10027198m.g
AT4G23230							AT3G23637	AT4G27652	AL3G18230	AL2G39270	Thhalv10006725m.g			AT3G57470	AT1G20010	AL6G36760	AL3G36460	Thhalv10003633m.g	Thhalv10027627m.g
AT2G35345							AT4G25800	AT4G25490	AL7G13570	AL2G20590	Thhalv10001100m.g			AT1G61180	AT3G22070	AL2G30250	AL6G45910	Thhalv10011895m.g	Thhalv10023961m.g
AT5G39190							AT4G31351	AT1G21110	AL2G10700	AL2G21690	Thhalv10005320m.g			AT1G32340	AT1G49830	AL7G16350	AL2G32640	Thhalv10001913m.g	Thhalv10022573m.g
AT5G37000							AT1G06640	ATCG00690	AL7G13900	AL1G30360	Thhalv10019803m.g			AT4G27560	AT2G26530	AL9U11660	AL7G45520	Thhalv10015443m.g	Thhalv10003882m.g
AT5G09290							AT5G40910	AT1G25055	AL1G41250	AL4G24500	Thhalv10009487m.g			AT5G45310	AT5G40150	AL2G25920	AL1G52850	Thhalv10020489m.g	Thhalv10005451m.g
AT5G44572							AT5G05110	AT1G52830	AL6G27110	AL1G33060	Thhalv10018630m.g			AT3G48060	AT2G25510	AL1G30740	AL1G16320	Thhalv10009327m.g	Thhalv10014323m.g
AT1G10340							AT3G11240	AT1G65500	AL2G41520	AL8G32220	Thhalv10017982m.g			AT3G02370	AT3G23730	AL5G12990	AL2G25460	Thhalv10008330m.g	Thhalv10026669m.g
AT2G36120							AT1G69120	ATCG00040	AL7G41010	AL9U11630	Thhalv10027291m.g			AT1G28135	AT1G63480	AL4G30190	AL6G20900	Thhalv10022995m.g	Thhalv10003514m.g
AT4G38820							AT3G43700	ATCG00640	AL1G10400	AL6G26090	Thhalv10025707m.g			AT4G17250	AT2G20610	AL7G47570	AL6G24660	Thhalv10016038m.g	Thhalv10021959m.g
AT1G19070							AT5G38000	AT3G46090	AL4G39350	AL1G32540	Thhalv10027706m.g			AT1G45248	AT3G48131	AL4G24200	AL5G19490	Thhalv10013945m.g	Thhalv10004425m.g
AT3G62050							AT2G20550	AT4G12495	AL7G37450	AL3G13910	Thhalv10015150m.g			AT1G22870	AT5G02690	AL3G13210	AL4G32210	Thhalv10001180m.g	Thhalv10017520m.g
AT3G29370							AT5G11975	AT5G28630	AL7G13080	AL5G45180	Thhalv10010350m.g			AT4G23600	AT1G25450	AL3G22680	AL2G22440	Thhalv10017840m.g	Thhalv10019390m.g
AT1G67750							AT2G45650	AT3G48630	AL6G25750	AL3G17430	Thhalv10020194m.g			AT1G62914	AT3G22231	AL6G26100	AL6G29150	Thhalv10022370m.g	Thhalv10028501m.g
AT5G22608							AT5G03240	AT2G26400	AL1G65420	AL2G20620	Thhalv10008270m.g			AT4G37685	AT4G30680	AL6G25610	AL3G45450	Thhalv10002842m.g	Thhalv10028088m.g
AT3G02885							AT5G39024	AT5G52050	AL3G40880	AL6G29240	Thhalv10012041m.g			AT3G59700	AT2G35830	AL6G19070	AL7G25160	Thhalv10017735m.g	Thhalv10021840m.g
AT3G23110							AT4G04810	ATCG01090	AL2G10590	AL8G36210	Thhalv10015857m.g			AT1G59890	AT5G58390	AL7G24260	AL9U10520	Thhalv10003056m.g	Thhalv10018387m.g
AT5G64450							AT2G30790	AT3G14452	AL4G27450	AL3G29240	Thhalv10021822m.g			AT4G02710	AT3G04854	AL3G35930	AL2G25090	Thhalv10001213m.g	Thhalv10029352m.g
AT2G21200							AT1G72120	AT5G19230	AL4G34270	AL4G41080	Thhalv10027384m.g			AT4G13280	AT1G67865	AL5G28350	AL3G38190	Thhalv10017693m.g	Thhalv10004776m.g
AT3G22070							ATMG00650	AT4G16983	AL6G34840	AL5G42860	Thhalv10002242m.g			AT4G37095	AT5G06870	AL8G34580	AL7G20540	Thhalv10016360m.g	Thhalv10009268m.g
AT5G60142							AT4G38300	AT1G14880	AL6G19190	AL7G10570	Thhalv10009254m.g			AT3G07273	AT4G16140	AL2G31740	AL8G25140	Thhalv10004271m.g	Thhalv10019221m.g
AT3G29173							AT3G07730	AT2G32210	AL3G52560	AL7G13640	Thhalv10016063m.g			AT3G46920	AT1G06100	AL2G23590	AL1G43390	Thhalv10017982m.g	Thhalv10017796m.g
AT3G22231							AT1G72410	AT1G75030	AL6G51790	AL2G21520	Thhalv10028213m.g			AT5G66480	AT4G04925	AL1G47160	AL1G32880	Thhalv10025707m.g	Thhalv10016005m.g
AT5G20450							AT2G12400	ATCG01070	AL6G52680	AL3G12250	Thhalv10000210m.g			AT1G13350	AT1G67260	AL6G28070	AL2G26710	Thhalv10001791m.g	Thhalv10026612m.g
AT1G67865							AT2G15042	AT1G20070	AL8G36680	AL4G27760	Thhalv10001207m.g			AT3G17660	AT1G11220	AL4G21670	AL2G35100	Thhalv10015150m.g	Thhalv10026596m.g
AT4G16140							AT4G35420	ATCG01100	AL7G20060	AL3G22080	Thhalv10015474m.g			AT1G03495	AT1G72930	AL6G21490	AL7G28410	Thhalv10008270m.g	Thhalv10009246m.g
AT5G37440							AT3G01420	AT5G51465	AL5G41580	AL8G15260	Thhalv10016955m.g			AT1G77145	AT1G53870	AL5G44870	AL7G21080	Thhalv10022368m.g	Thhalv10009397m.g
AT1G79100							AT1G58848	AT4G15670	AL5G23240	AL766U10010	Thhalv10024445m.g			AT1G31750	AT1G21100	AL1G53250	AL4G17480	Thhalv10009578m.g	Thhalv10015959m.g
AT2G38790							AT4G05631	AT3G10605	AL6G12230	AL1G31070	Thhalv10022756m.g			AT5G50360	AT5G25440	AL1G40310	AL4G34210	Thhalv10028337m.g	Thhalv10021872m.g
AT4G35685							AT5G45060	AT2G18690	AL5G35840	AL7G17960	Thhalv10028420m.g			AT4G37120	AT2G27313	AL2G21390	AL4G36950	Thhalv10007571m.g	Thhalv10009283m.g
AT5G28491							AT3G51110	AT4G12480	AL43U10010	AL2G20990	Thhalv10018275m.g			AT3G49490	AT5G42860	AL9U11930	AL6G46230	Thhalv10012041m.g	Thhalv10006349m.g
AT2G07705							AT2G42330	AT1G74385	AL8G39810	AL1G14990	Thhalv10026743m.g			AT5G47580	AT2G35370	AL2G21550	AL7G22560	Thhalv10015857m.g	Thhalv10015597m.g
AT1G29775							AT3G20100	AT4G29740	AL3G36430	AL4G20780	Thhalv10011081m.g			AT3G61010	AT5G06330	AL2G36820	AL7G23090	Thhalv10015303m.g	Thhalv10009999m.g
AT3G25221							AT2G45243	AT1G57630	AL5G29280	AL1G63380	Thhalv10015920m.g			AT3G16400	AT1G74440	AL4G15020	AL7G32710	Thhalv10019442m.g	Thhalv10001071m.g
AT5G12236							AT1G24600	AT5G39120	AL3G33570	AL6G35100	Thhalv10020312m.g			AT5G58120	AT1G68110	AL1G37480	AL8G40310	Thhalv10013307m.g	Thhalv10010213m.g
AT5G54710							AT4G00990	AT3G28310	AL5G43050	AL8G36540	Thhalv10000097m.g			AT4G24010	AT1G36675	AL3G16640	AL7G52170	Thhalv10005370m.g	Thhalv10021773m.g
AT1G67760							AT1G27710	AT1G75040	AL7G44770	AL7G17010	Thhalv10001637m.g			AT5G05560	AT3G51325	AL939U10010	AL1G26130	Thhalv10021307m.g	Thhalv10019164m.g
AT4G38290							AT4G24410	AT5G38940	AL8G14170	AL6G42520	Thhalv10017849m.g			AT5G66630	AT1G09540	AL3G23220	AL8G11680	Thhalv10019788m.g	Thhalv10015945m.g
AT3G56730							AT5G07560	AT4G12520	AL3G16360	AL4G43390	Thhalv10022930m.g			AT2G16090	AT1G22480	AL6G28060	AL6G27130	Thhalv10028166m.g	Thhalv10023421m.g
AT2G24692							ATMG00690	AT4G29610	AL7G40870	AL5G25220	Thhalv10015964m.g			AT1G03165	AT1G72200	AL4G13130	AL3G13710	Thhalv10016063m.g	Thhalv10027590m.g
AT3G57260							AT3G01572	ATCG01080	AL7G48070	AL4G24530	Thhalv10027816m.g			AT2G11225	AT2G11271	AL8G24160	AL5G25350	Thhalv10025129m.g	Thhalv10007649m.g
AT3G26135							AT4G11310	AT3G10930	AL8G23370	AL5G44170	Thhalv10021254m.g			AT1G15890	AT2G22930	AL7G36110	AL1G53770	Thhalv10028213m.g	Thhalv10007402m.g
AT5G49630							AT2G45920	AT3G23550	AL9U12010	AL7G23440	Thhalv10013013m.g			AT3G21240	AT3G28917	AL6G27510	AL7G21850	Thhalv10013905m.g	Thhalv10010248m.g
AT3G24575							AT5G66910	AT2G26020	AL7G32350	AL5G22170	Thhalv10022164m.g			AT3G22220	AT3G59845	AL4G36090	AL5G13850	Thhalv10015960m.g	Thhalv10012015m.g
AT3G52720							AT3G58050	ATCG01120	AL5G34230	AL8G36440	Thhalv10027000m.g			AT4G18300	AT3G61829	AL3G46790	AL3G50090	Thhalv10016955m.g	Thhalv10015214m.g
AT1G58170							AT1G10920	ATCG00650	AL6G45710	AL5G18900	Thhalv10003117m.g			AT5G43470	AT4G04078	AL4G36120	AL3G33760	Thhalv10011000m.g	Thhalv10006864m.g
AT1G45163							AT1G62130	AT5G35525	AL1G56680	AL1G61570	Thhalv10017913m.g			AT4G31405	AT4G07995	AL6G12600	AL249U10020	Thhalv10028420m.g	Thhalv10015572m.g
AT4G19850							AT4G16900	AT1G65484	AL6G44760	AL3G25430	Thhalv10000910m.g			AT1G06645	AT4G38092	AL8G24910	AL2G30822	Thhalv10003513m.g	Thhalv10009906m.g
AT5G18404							AT5G03204	AT3G05730	AL6G28350	AL3G42390	Thhalv10016043m.g			AT3G14467	AT5G05390	AL7G47590	AL6G39670	Thhalv10026743m.g	Thhalv10006350m.g
AT3G45860							AT1G69670	AT4G22510	AL7G31140	AL1G42950	Thhalv10014869m.g			AT5G45260	AT1G21140	AL1G36000	AL8G18140	Thhalv10017713m.g	Thhalv10017662m.g
AT3G02790							AT3G05380	AT4G13395	AL1G60750	AL1G10760	Thhalv10024680m.g			AT5G46510	AT5G01740	AL7G20070	AL7G22340	Thhalv10011081m.g	Thhalv10026129m.g
AT1G11450							AT5G62080	AT4G36570	AL6G36340	AL569U10010	Thhalv10012777m.g			AT4G13860	AT1G53890	AL1G13540	AL2G29620	Thhalv10007843m.g	Thhalv10028656m.g
AT5G46730							AT1G78130	AT2G32200	AL1G40840	AL4G39080	Thhalv10016826m.g			AT4G00238	AT5G36790	AL2G25560	AL8G39790	Thhalv10015920m.g	Thhalv10023214m.g
AT2G46765							AT5G35210	AT4G18253	AL7G48350	AL6G45700	Thhalv10010929m.g			AT1G31540	AT1G55675	AL446U10010	AL7G25130	Thhalv10000097m.g	Thhalv10021303m.g
AT4G23150							AT1G54920	AT3G42148	AL3G43940	AL2G18350	Thhalv10017165m.g			AT4G21610	AT1G64780	AL3G30260	AL1G39540	Thhalv10000154m.g	Thhalv10005232m.g
AT2G11815							AT5G43150	AT3G29631	AL3G33010	AL1G48470	Thhalv10017300m.g			AT3G45630	AT1G56150	AL6G13060	AL3G32420	Thhalv10001637m.g	Thhalv10015121m.g
AT5G45455							AT5G52630	AT1G53625	AL5G31530	AL2G21400	Thhalv10021297m.g			AT4G08480	AT2G16850	AL4G41950	AL5G38820	Thhalv10000698m.g	Thhalv10024219m.g
AT1G24147							AT1G68877	AT1G66100	AL6G21620	AL5G28440	Thhalv10019532m.g			AT5G05410	AT3G22235	AL7G43530	AL3G42720	Thhalv10017849m.g	Thhalv10015119m.g
AT5G10380							AT1G71330	AT4G12470	AL3G46460	AL4G25080	Thhalv10004493m.g			AT4G04740	AT5G66580	AL5G11680	AL5G20930	Thhalv10015964m.g	Thhalv10022512m.g
AT3G25010							AT1G11420	AT2G25297	AL1G41950	AL7G50430	Thhalv10015803m.g			AT3G44630	AT1G12080	AL7G31810	AL1G28460	Thhalv10027816m.g	Thhalv10009068m.g
AT3G53250							AT2G17110	AT4G27654	AL6G29010	AL7G47550	Thhalv10024245m.g			AT4G11845	AT2G24850	AL6G10630	AL6G17380	Thhalv10010152m.g	Thhalv10011230m.g
AT5G10760							ATCG00700	AT3G13403	AL2G32070	AL4G47350	Thhalv10003212m.g			AT5G35753	AT2G22000	AL8G42120	AL8G22460	Thhalv10013166m.g	Thhalv10024690m.g
AT4G01335							AT5G33370	AT1G33760	AL1G57480	AL7G39730	Thhalv10024093m.g			AT2G42030	AT2G24692	AL8G42170	AL4G45000	Thhalv10013013m.g	Thhalv10019841m.g
AT2G04495							AT5G15537	AT5G44568	AL8G35480	AL6G26370	Thhalv10017942m.g			AT3G13065	AT3G58990	AL7G18750	AL3G27250	Thhalv10027000m.g	Thhalv10008830m.g
AT2G34655							AT2G40650	AT3G15356	AL5G39720	AL1G17790	Thhalv10018846m.g			AT2G25450	AT4G33960	AL7G39830	AL1G48330	Thhalv10017395m.g	Thhalv10016267m.g
AT4G23140							AT5G18370	AT4G22513	AL5G39050	AL658U10010	Thhalv10025716m.g			AT2G40715	AT2G15050	AL8G31510	AL7G52160	Thhalv10024088m.g	Thhalv10004922m.g
AT5G22520							AT5G37190	AT4G22517	AL7G36470	AL6G10930	Thhalv10023502m.g			AT1G01715	AT5G18060	AL4G44340	AL4G29120	Thhalv10014869m.g	Thhalv10008604m.g
AT5G16170							AT1G45191	AT3G05727	AL8G13560	AL3G28290	Thhalv10000963m.g			AT3G28540	AT2G01505	AL8G38630	AL1G64500	Thhalv10024680m.g	Thhalv10015176m.g
AT2G15029							AT5G25770	AT1G66465	AL2G28880	AL2G20960	Thhalv10022066m.g			AT4G00270	AT5G66005	AL7G20180	AL7G17440	Thhalv10005352m.g	Thhalv10004290m.g
AT4G12520							AT1G05340	AT2G27402	AL5G46190	AL8G40240	Thhalv10002154m.g			AT2G13965	AT3G23635	AL9U11970	AL8G22090	Thhalv10016570m.g	Thhalv10007878m.g
AT4G22510							AT4G15953	AT2G14610	AL8G39500	AL3G12320	Thhalv10017970m.g			AT5G46520	AT3G57260	AL6G39940	AL6G20890	Thhalv10017165m.g	Thhalv10026460m.g
							AT3G57350	AT1G07600	AL5G34110	AL4G27580	Thhalv10000485m.g			AT2G24190	AT3G46820	AL2G24330	AL7G50160	Thhalv10019728m.g	Thhalv10026878m.g
							AT5G49525	AT3G16670	AL6G21920	AL6G42960	Thhalv10014701m.g			AT1G17990	AT2G28740	AL6G27050	AL5G35920	Thhalv10006080m.g	Thhalv10016319m.g
							AT3G30305		AL3G27680	AL5G37030	Thhalv10006653m.g			AT3G58220	AT4G36230	AL6G49960	AL2G12930	Thhalv10017300m.g	Thhalv10001840m.g
							AT1G64360		AL5G14980	AL1G22210	Thhalv10028474m.g			AT1G72900	AT5G40180	AL7G49510	AL5G30630	Thhalv10015930m.g	Thhalv10022615m.g
							AT1G19397		AL6G38910	AL6G29270	Thhalv10021993m.g			AT1G12280	AT1G04680	AL6G11500	AL5G29080	Thhalv10004493m.g	Thhalv10002949m.g
							AT2G25590		AL4G29540	AL20U10070	Thhalv10000384m.g			AT1G27430	AT5G04470	AL7G33090	AL5G19830	Thhalv10015803m.g	Thhalv10003126m.g
							AT5G04750		AL6G37320	AL6G11350	Thhalv10018163m.g			AT5G49500	AT5G49630	AL5G40660	AL5G25780	Thhalv10024245m.g	Thhalv10019301m.g
							AT5G41240		AL1G50540	AL8G10250	Thhalv10021588m.g			AT4G36140	AT2G41090	AL8G10090	AL6G40000	Thhalv10003212m.g	Thhalv10021846m.g
							AT1G62810		AL8G25110	AL9U11952	Thhalv10014098m.g			AT1G12700	AT1G67910	AL8G38800	AL4G28130	Thhalv10024093m.g	Thhalv10021309m.g
							AT5G47590		AL7G25210	AL1G18100	Thhalv10024347m.g			AT1G14040	AT1G53885	AL5G20340	AL1G43250	Thhalv10017942m.g	Thhalv10009036m.g
							AT2G31980		AL8G33000	AL7G48600	Thhalv10010997m.g			AT5G06190	AT3G52720	AL7G38820	AL4G23280	Thhalv10018846m.g	Thhalv10024175m.g
							AT1G64610		AL2G11670	AL3G28940	Thhalv10000640m.g			AT1G22370	AT3G27360	AL3G11840	AL8G12610	Thhalv10002775m.g	Thhalv10014457m.g
							AT4G08580		AL1G34560	AL7G51350	Thhalv10003354m.g			AT1G21651	AT5G10390	AL9U11958	AL3G43770	Thhalv10003115m.g	Thhalv10005173m.g
							AT4G18220		AL8G21020	AL4G27870	Thhalv10015927m.g			AT4G35580	AT5G42530	AL3G54280	AL8G45290	Thhalv10009373m.g	Thhalv10028354m.g
							AT1G12570		AL2G22730	AL4G43080	Thhalv10002006m.g			AT4G21400	AT5G46710	AL3G11990	AL6G13020	Thhalv10002154m.g	Thhalv10017752m.g
							AT4G17160		AL3G37250	AL1G18570	Thhalv10023213m.g			AT4G00630	AT3G48420	AL3G38700	AL1G12080	Thhalv10026292m.g	Thhalv10029217m.g
							AT1G05087		AL80U10060	AL2G21000	Thhalv10011448m.g			AT1G55980	AT5G63180	AL4G15650	AL3G18180	Thhalv10000485m.g	Thhalv10008275m.g
							AT3G62540		AL8G28590	AL7G50300	Thhalv10001210m.g			AT1G20490	AT3G61840	AL164U10020	AL7G40240	Thhalv10014701m.g	Thhalv10006863m.g
							AT2G22680		AL8G15760	AL6G29210	Thhalv10012920m.g			AT3G53230	AT5G18010	AL1G60160	AL5G26800	Thhalv10006653m.g	Thhalv10024035m.g
							AT3G57580		AL1G16640	AL3G30030	Thhalv10000515m.g			AT4G29560	AT3G19030	AL3G48830	AL1G43760	Thhalv10021993m.g	Thhalv10018487m.g
							AT1G74010		AL6G28040	AL4G39750	Thhalv10022162m.g			AT5G11600	AT1G76610	AL6G39800	AL6G29180	Thhalv10018163m.g	Thhalv10018986m.g
							AT2G29140		AL7G48430	AL8G42380	Thhalv10013284m.g			AT4G02430	AT5G18050	AL1G48010	AL6G27550	Thhalv10021588m.g	Thhalv10009531m.g
							AT5G09540		AL3G16600	AL2G31880	Thhalv10022674m.g			AT1G61310	AT2G28210	AL5G11370	AL5G17130	Thhalv10014098m.g	Thhalv10009028m.g
							AT3G25190		AL3G33830	AL1G22250	Thhalv10011076m.g			AT5G40060	AT5G64880	AL5G39030	AL7G32030	Thhalv10024347m.g	Thhalv10008961m.g
							AT1G72850		AL3G20080	AL3G36440	Thhalv10006582m.g			AT2G47220	AT3G28130	AL2G21830	AL6G20930	Thhalv10010997m.g	Thhalv10025938m.g
							AT1G80790		AL3G48950	AL8G10530	Thhalv10028348m.g			AT4G12680	AT1G56190	AL2G30630	AL8G11880	Thhalv10021056m.g	Thhalv10015141m.g
							AT2G35343		AL6G17230	AL4G30270	Thhalv10019222m.g			AT3G61420	AT5G24000	AL8G42490	AL8G37810	Thhalv10004729m.g	Thhalv10025190m.g
							AT1G07810		AL9U11880	AL2G22320	Thhalv10012455m.g			AT1G62915	AT3G14930	AL5G39390	AL7G23490	Thhalv10009872m.g	Thhalv10022124m.g
							AT1G23730		AL7G42010	AL4G38110	Thhalv10002466m.g			AT1G16210	AT3G09035	AL3G32460	AL7G39740	Thhalv10015927m.g	Thhalv10015184m.g
							AT5G46440		AL7G41400	AL2G15070	Thhalv10014304m.g			AT5G41360	AT2G14890	AL2G30220	AL8G36430	Thhalv10002006m.g	Thhalv10021371m.g
							AT3G44670		AL5G25010	AL4G14280	Thhalv10021181m.g			AT5G18040	AT5G09240	AL7G14370	AL1G43270	Thhalv10023213m.g	Thhalv10022940m.g
							AT1G60680		AL1G48320	AL4G27440	Thhalv10000471m.g			AT3G51640	AT1G53875	AL2G20610	AL5G31750	Thhalv10022696m.g	Thhalv10012108m.g
							AT5G45000		AL4G43010	AL6G19630	Thhalv10027779m.g			AT3G07980	AT1G45163	AL2G21660	AL3G25260	Thhalv10013284m.g	Thhalv10015118m.g
							AT3G56450		AL2G28900	AL8G36410	Thhalv10001153m.g			AT5G66610	AT3G47965	AL6G30220	AL6G33570	Thhalv10009266m.g	Thhalv10017531m.g
							AT5G05750		AL3G26490	AL6G20410	Thhalv10028704m.g			AT2G40350	AT1G68945	AL1G11090	AL5G22460	Thhalv10006582m.g	Thhalv10017759m.g
							AT1G34110		AL4G27470	AL4G34330	Thhalv10028915m.g			AT2G16070	AT5G09440	AL1G14640	AL7G35100	Thhalv10013937m.g	Thhalv10028648m.g
							AT4G30570		AL1G21230	AL4G32260	Thhalv10015472m.g			AT1G75290	AT4G24780	AL1G15710	AL8G24690	Thhalv10028348m.g	Thhalv10008383m.g
							AT4G10070		AL4G46134	AL8G27120	Thhalv10001334m.g			AT4G25520	AT5G57760	AL1G17310	AL1G43280	Thhalv10012455m.g	Thhalv10016175m.g
							AT5G59570		AL3G50120	AL2G10560	Thhalv10005655m.g			AT4G09680	AT4G28755	AL1G18180	AL2G39270	Thhalv10002466m.g	Thhalv10026020m.g
							AT5G01670		AL1G17500	AL2G29760	Thhalv10023078m.g			AT1G19394	AT1G70660	AL1G19600	AL1G30360	Thhalv10014304m.g	Thhalv10020449m.g
							AT5G25130		AL1G32400	AL5G42420	Thhalv10007042m.g			AT4G01395	AT2G21210	AL1G21900	AL1G32540	Thhalv10028915m.g	Thhalv10018565m.g
							AT1G66730		AL2G16200	AL2G21680	Thhalv10023659m.g			AT1G47340	AT1G22885	AL1G24090	AL5G45180	Thhalv10021473m.g	Thhalv10006795m.g
							AT1G53790		AL3G25110	AL3G15640	Thhalv10022814m.g			AT5G39030	AT3G24480	AL1G25270	AL5G27990	Thhalv10015472m.g	Thhalv10024494m.g
							AT5G27889		AL7G40630	AL7G20590	Thhalv10024221m.g			AT4G12700	AT2G44290	AL1G27220	AL3G17430	Thhalv10001334m.g	Thhalv10027847m.g
							AT3G01770		AL6G19360	AL4G43870	Thhalv10010090m.g			AT5G60290	AT1G47400	AL1G27990	AL2G22950	Thhalv10023078m.g	Thhalv10010852m.g
							AT1G02065		AL4G12670	AL8G32480	Thhalv10021855m.g			AT5G44870	AT4G12880	AL1G30400	AL6G29240	Thhalv10022814m.g	Thhalv10002598m.g
							AT2G38530		AL8G19210	AL6G47560	Thhalv10012289m.g			AT3G08840	AT1G09200	AL1G36640	AL7G23750	Thhalv10024221m.g	Thhalv10028000m.g
							AT4G10590		AL1G49770	AL2G25220	Thhalv10026727m.g			AT1G75110	AT4G23170	AL1G38310	AL5G22390	Thhalv10026727m.g	Thhalv10025302m.g
							AT2G43900		AL6G51800	AL1G14520	Thhalv10009815m.g			AT1G05160	AT3G22970	AL1G39230	AL4G25300	Thhalv10009815m.g	Thhalv10005723m.g
							AT2G07638		AL8G13260	AL2G26620	Thhalv10009599m.g			AT1G80700	AT1G10770	AL1G48030	AL7G10570	Thhalv10009599m.g	Thhalv10003211m.g
							AT1G52800		AL3G18110	AL2G33410	Thhalv10007378m.g			AT4G13920	AT4G19850	AL1G48040	AL7G13640	Thhalv10027635m.g	Thhalv10007971m.g
							AT5G58980		AL1G17090	AL68U10050	Thhalv10006403m.g			AT3G62499	AT4G02520	AL1G53010	AL766U10010	Thhalv10000398m.g	Thhalv10028438m.g
							AT1G69730		AL6G12470	AL1G21250	Thhalv10027635m.g			AT5G25520	AT5G18404	AL1G53160	AL1G62380	Thhalv10026959m.g	Thhalv10017988m.g
							AT4G27570		AL6G32990	AL7G21870	Thhalv10025750m.g			AT4G02482	AT4G23290	AL1G55340	AL1G49960	Thhalv10001862m.g	Thhalv10026657m.g
							AT1G18020		AL7G20850	AL8G12820	Thhalv10026959m.g			AT3G59570	AT3G47675	AL1G57110	AL6G29190	Thhalv10028015m.g	Thhalv10021794m.g
							AT5G24160		AL7G42710	AL8G37970	Thhalv10001862m.g			AT5G18950	AT1G52245	AL1G57310	AL7G29760	Thhalv10024994m.g	Thhalv10028346m.g
							AT3G19515		AL6G53580	AL1G63590	Thhalv10028015m.g			AT3G61860	AT2G34420	AL1G57450	AL1G14990	Thhalv10028148m.g	Thhalv10025476m.g
							AT2G35340		AL1G47120	AL8G41410	Thhalv10024994m.g			AT1G56340	AT3G63088	AL1G60200	AL3G12200	Thhalv10027576m.g	Thhalv10022888m.g
							AT1G73460		AL8G34070	AL2G35530	Thhalv10015395m.g			AT4G09600	AT3G02120	AL1G67170	AL1G63380	Thhalv10023643m.g	Thhalv10023597m.g
							AT3G59510		AL7G27950	AL3G27840	Thhalv10010364m.g			AT2G17830	AT1G66940	AL25U10020	AL6G35100	Thhalv10009330m.g	Thhalv10019395m.g
							AT3G57470		AL5G45080	AL2G21030	Thhalv10009330m.g			AT1G67890	AT5G64900	AL265U10020	AL240U10020	Thhalv10016281m.g	Thhalv10002604m.g
							AT1G61180		AL6G51960	AL6G39320	Thhalv10010336m.g			AT3G53370	AT1G02350	AL26U10030	AL2G12550	Thhalv10022671m.g	Thhalv10017864m.g
							AT3G26220		AL1G25690	AL7G21330	Thhalv10022671m.g			AT4G16835	AT2G38210	AL2G10900	AL6G42520	Thhalv10024459m.g	Thhalv10025403m.g
							AT5G52160		AL2G17410	AL3G20890	Thhalv10016507m.g			AT3G13290	AT2G26975	AL2G11160	AL6G27660	Thhalv10029281m.g	Thhalv10028074m.g
							AT5G26260		AL8G12630	AL4G23900	Thhalv10024459m.g			AT5G64990	AT5G54490	AL2G11920	AL7G21470	Thhalv10015408m.g	Thhalv10022142m.g
							AT1G32340		AL2G24890	AL6G39140	Thhalv10019741m.g			AT3G05130	AT3G53190	AL2G14810	AL6G50790	Thhalv10009194m.g	Thhalv10025033m.g
							AT4G27560		AL1G65400	AL8G25480	Thhalv10003156m.g			AT1G73910	AT2G07774	AL2G15100	AL4G43390	Thhalv10014188m.g	Thhalv10027748m.g
							AT1G25277		AL7G36170	AL7G39750	Thhalv10015408m.g			AT5G64760	AT1G49490	AL2G21314	AL7G10700	Thhalv10019548m.g	Thhalv10027540m.g
							AT5G45310		AL8G23970	AL3G52880	Thhalv10027140m.g			AT3G20620	AT4G38770	AL2G21380	AL5G25220	Thhalv10022506m.g	Thhalv10019658m.g
							AT3G48060		AL6G45650	AL1G65590	Thhalv10027963m.g			AT1G16970	AT3G59370	AL2G24170	AL4G24530	Thhalv10001185m.g	Thhalv10009039m.g
							AT5G07600		AL6G24180	AL7G17550	Thhalv10014188m.g			AT1G17590	AT2G13275	AL2G24920	AL5G22170	Thhalv10010020m.g	Thhalv10011227m.g
							AT3G02370		AL6G14210	AL5G27360	Thhalv10012810m.g			AT5G04560	AT1G29460	AL2G26150	AL8G36440	Thhalv10013346m.g	Thhalv10017725m.g
							AT1G28135		AL8G45590	AL5G26500	Thhalv10019642m.g			AT1G32575	AT5G65613	AL2G27100	AL3G25430	Thhalv10015027m.g	Thhalv10028998m.g
							AT4G17250		AL3G16520	AL5G41470	Thhalv10009577m.g			AT1G33640	AT2G43920	AL2G30110	AL1G10760	Thhalv10011692m.g	Thhalv10002620m.g
							AT1G73330		AL7G41570	AL6G11450	Thhalv10023543m.g			AT1G26300	AT1G03230	AL2G30160	AL2G18350	Thhalv10019630m.g	Thhalv10014413m.g
							AT1G45248		AL7G32340	AL5G45850	Thhalv10022506m.g			AT5G41220	AT3G11660	AL2G34530	AL1G52490	Thhalv10012519m.g	Thhalv10017118m.g
							AT3G43190		AL2G35220	AL3G36470	Thhalv10013346m.g			AT3G58200	AT3G45860	AL2G35420	AL7G39730	Thhalv10006545m.g	Thhalv10000662m.g
							AT1G22870		AL3G26120	AL5G17740	Thhalv10019630m.g			AT5G42360	AT5G20820	AL2G38130	AL1G17790	Thhalv10009384m.g	Thhalv10027036m.g
							AT4G23600		AL2G31070	AL3G44360	Thhalv10012950m.g			AT1G06143	AT5G10430	AL2G38200	AL6G29220	Thhalv10027150m.g	Thhalv10021397m.g
							AT1G21250		AL8G21620	AL4G22590	Thhalv10016379m.g			AT4G16000	AT1G57980	AL2G38440	AL1G43350	Thhalv10025105m.g	Thhalv10028610m.g
							AT1G62914		AL4G16780	AL1G22910	Thhalv10012519m.g			AT2G40340	AT1G49500	AL2G39930	AL6G10930	Thhalv10009501m.g	Thhalv10017574m.g
							AT4G37685		AL3G11810	AL2G22370	Thhalv10006613m.g			AT2G25530	AT4G33000	AL2G40520	AL8G31680	Thhalv10000512m.g	Thhalv10015083m.g
							AT3G59700		AL3G30330	AL1G52530	Thhalv10010068m.g			AT3G47250	AT3G49110	AL372U10020	AL1G34630	Thhalv10015153m.g
							AT1G59890		AL4G18660	AL3G48650	Thhalv10024185m.g			AT1G63730	AT4G29905	AL3G11860	AL2G29630	Thhalv10029095m.g
							AT4G02710		AL5G16910	AL2G14680	Thhalv10002546m.g			AT1G23040	AT3G50480	AL3G12060	AL6G29270	Thhalv10012078m.g
							AT4G13280		AL4G35000	AL1G24820	Thhalv10009384m.g			AT1G18900	AT3G20470	AL3G14310	AL3G28940	Thhalv10001693m.g
							AT2G35950		AL7G45360	AL4G39070	Thhalv10027150m.g			AT3G47360	AT2G29170	AL3G14550	AL4G27870	Thhalv10013520m.g
							AT4G37095		AL3G17120	AL7G19910	Thhalv10013884m.g			AT1G50730	AT2G45170	AL3G19700	AL1G53680	Thhalv10024691m.g
							AT4G33810		AL3G17110	AL3G24650	Thhalv10019330m.g			AT5G09690	AT1G08165	AL3G24670	AL7G50380	Thhalv10001638m.g
							AT3G07273		AL8G14720	AL4G13920	Thhalv10028002m.g			AT3G14830	AT5G04330	AL3G25330	AL7G26390	Thhalv10011246m.g
							AT3G56240		AL3G38420	AL4G19080	Thhalv10025105m.g			AT1G70980	AT4G38310	AL3G26130	AL6G29210	Thhalv10022960m.g
							AT3G46920		AL3G46850	AL7G49764	Thhalv10023655m.g			AT4G16280	AT3G50570	AL3G27920	AL8G42380	Thhalv10001259m.g
							AT5G66480		AL5G24610	AL4G42610	Thhalv10009501m.g			AT1G09180	AT2G30432	AL3G32150	AL4G25910	Thhalv10023862m.g
							AT1G13350		AL2G30790	AL721U10010	Thhalv10000512m.g			AT2G42640	AT5G46730	AL3G32430	AL4G30270	Thhalv10012409m.g
							AT4G33070		AL8G16090	AL5G22110	Thhalv10015153m.g			AT1G44810	AT5G49440	AL3G33770	AL4G14280	Thhalv10022778m.g
							AT3G17660		AL2G37700	AL7G45530	Thhalv10001236m.g			AT3G26240	AT4G29020	AL3G34310	AL467U10020	Thhalv10020771m.g
							AT1G03495		AL6G48300	AL989U10010	Thhalv10015374m.g			AT5G28540	AT1G50290	AL3G35350	AL1G21550	Thhalv10012872m.g
							AT1G77145		AL1G38020	AL2G21360	Thhalv10015647m.g			AT1G16780	AT1G34640	AL3G36360	AL7G39770	Thhalv10007642m.g
							AT2G41415		AL8G32000	AL8G16260	Thhalv10012078m.g			AT1G18485	AT5G55460	AL3G36880	AL5G42420	Thhalv10023065m.g
							AT1G31750		AL1G49270	AL1G47760	Thhalv10006138m.g			AT3G55200	AT1G53690	AL3G37660	AL7G20590	Thhalv10023900m.g
							AT3G55710		AL4G27190	AL3G44990	Thhalv10026241m.g			AT5G01560	AT4G28750	AL3G38840	AL2G25220	Thhalv10008003m.g
							AT5G50360		AL2G37950	AL3G53430	Thhalv10013520m.g			AT4G23320	AT1G05136	AL3G39480	AL1G14520	Thhalv10029199m.g
							AT5G64190		AL8G41030	AL1G27650	Thhalv10000345m.g			AT1G61030	AT2G31730	AL3G41050	AL7G21870	Thhalv10022051m.g
							AT1G78490		AL8G11340	AL8G18900	Thhalv10020356m.g			AT2G36770	AT3G46320	AL3G44340	AL3G28000	Thhalv10018345m.g
							AT4G37120		AL4G32670	AL2G26040	Thhalv10020640m.g			AT5G23690	AT3G27940	AL3G44410	AL2G35530	Thhalv10027591m.g
							AT5G38120		AL6G50580	AL3G15210	Thhalv10001638m.g			AT5G45469	AT4G12690	AL3G44440	AL2G41790	Thhalv10021858m.g
							AT3G49490		AL5G35620	AL558U10030	Thhalv10011246m.g			AT5G46260	AT1G52342	AL3G44470	AL7G21330	Thhalv10026813m.g
							AT1G08080		AL8G30010	AL4G28540	Thhalv10018261m.g			AT5G10950	AT1G01620	AL3G44500	AL7G39750	Thhalv10017929m.g
							AT1G35710		AL7G31820	AL9U10070	Thhalv10022960m.g			AT1G56510	AT1G10960	AL3G44530	AL3G52880	Thhalv10029098m.g
							AT4G36190		AL2G39380	AL3G35420	Thhalv10019320m.g			AT2G07739	AT1G22220	AL3G44570	AL3G34750	Thhalv10023969m.g
							AT2G14775		AL6G48630	AL9U11956	Thhalv10001259m.g			AT4G09630	AT5G18030	AL3G47710	AL6G11450	Thhalv10029420m.g
							AT1G44224		AL5G37790	AL6G14470	Thhalv10023862m.g			AT3G06455	AT5G59970	AL451U10020	AL3G36470	Thhalv10011831m.g
							AT5G47580		AL8G11110	AL212U10010	Thhalv10024647m.g			AT2G21390	AT4G38680	AL4G11750	AL7G35360	Thhalv10002533m.g
							AT3G61010		AL7G27570	AL2G25630	Thhalv10017506m.g			AT1G23465	AT1G03130	AL4G13310	AL5G17740	Thhalv10002069m.g
							AT3G29680		AL4G14370	AL6G47360	Thhalv10012409m.g			AT1G29355	AT2G04450	AL4G17440	AL2G22370	Thhalv10010373m.g
							AT3G16400		AL5G28730	AL1G40230	Thhalv10006639m.g			AT4G20340	AT1G29430	AL4G17840	AL5G13740	Thhalv10001500m.g
							AT5G58120		AL1G17380	AL1G40040	Thhalv10022313m.g			AT3G28660	AT1G31690	AL4G23170	AL4G39070	Thhalv10006975m.g
							AT4G24010		AL2G23090	AL4G34110	Thhalv10007660m.g			AT3G03490	AT4G38825	AL4G24070	AL7G26630	Thhalv10005229m.g
							AT1G28610		AL2G37350	AL7G14500	Thhalv10027990m.g			AT1G14300	AT5G35926	AL4G24370	AL4G13920	Thhalv10019490m.g
							AT5G05560		AL2G18660	AL2G21440	Thhalv10007534m.g			AT5G51630	AT5G07110	AL4G28920	AL4G19080	Thhalv10000884m.g
							AT5G66630		AL8G45010	AL4G46680	Thhalv10022496m.g			AT2G14720	AT5G46871	AL4G31010	AL4G42610	Thhalv10015859m.g
							AT1G62630		AL7G47630	AL4G34200	Thhalv10023900m.g			AT5G40550	AT4G23400	AL4G32980	AL4G21690	Thhalv10022829m.g
							AT2G16090		AL8G17970	AL41U10060	Thhalv10027812m.g			AT1G49360	AT4G17600	AL4G33860	AL8G18900	Thhalv10010212m.g
							AT1G03165		AL2G31040	AL3G27770	Thhalv10008003m.g			AT4G09435	AT1G55673	AL4G39260	AL3G35420	Thhalv10011088m.g
							AT2G11225		AL8G31870	AL4G26350	Thhalv10029199m.g			AT4G09840	AT3G29639	AL4G40180	AL1G65870	Thhalv10018229m.g
							AT1G15890		AL8G38670	AL1G23370	Thhalv10004785m.g			AT1G22880	AT1G24147	AL4G41090	AL1G40040	Thhalv10007869m.g
							AT3G48080		AL6G22780	AL7G11230	Thhalv10002414m.g			AT1G54510	AT5G03995	AL4G46132	AL7G14500	Thhalv10010970m.g
							AT3G21240		AL1G26610	AL5G34120	Thhalv10019296m.g			AT4G31490	AT2G47930	AL4G47590	AL7G18260	Thhalv10016312m.g
							AT3G22220		AL4G14080	AL2G22190	Thhalv10000749m.g			AT2G35555	AT1G31580	AL5G13080	AL1G32770	Thhalv10011148m.g
							AT4G18300		AL6G30820	AL2G20020	Thhalv10018345m.g			AT4G21460	AT4G04570	AL5G13340	AL3G27770	Thhalv10027745m.g
							AT3G06220		AL5G38940	AL4G34280	Thhalv10026612m.g			AT3G24255	AT1G72645	AL5G14970	AL1G23370	Thhalv10012022m.g
							AT5G43470		AL3G27960	AL96U10060	Thhalv10001839m.g			AT3G13030	AT4G35950	AL5G15780	AL7G11230	Thhalv10016323m.g
							AT4G31405		AL8G12900	AL8G40610	Thhalv10021858m.g			AT2G11035	AT2G28755	AL5G19780	AL8G40610	Thhalv10023126m.g
							AT1G20120		AL5G38890	AL4G27570	Thhalv10024182m.g			AT5G50680	AT4G25480	AL5G20950	AL8G44390	Thhalv10028513m.g
							AT1G24030		AL1G60680	AL6G44094	Thhalv10017929m.g			AT5G28390	AT1G18193	AL5G20990		Thhalv10002493m.g
							AT4G14840		AL4G21290	AL716U10010	Thhalv10029098m.g			AT5G23330	AT5G10380	AL5G24850		Thhalv10029368m.g
							AT1G78476		AL7G25740	AL2G33870	Thhalv10023969m.g			AT5G46470	AT3G53232	AL5G25330		Thhalv10028552m.g
							AT4G00870		AL1G22510	AL4G34170	Thhalv10029420m.g			AT4G18197	AT2G05070	AL5G28570		Thhalv10002232m.g
							AT1G06645		AL9U11820	AL4G26020	Thhalv10020532m.g			AT5G63550	AT4G16880	AL5G28960		Thhalv10007624m.g
							AT1G06420		AL7G13030	AL7G39760	Thhalv10011831m.g			AT2G23610	AT3G22120	AL5G30040		Thhalv10010865m.g
							AT3G14467		AL3G22760	AL201U10010	Thhalv10023064m.g			AT2G25650	AT3G03850	AL5G30360		Thhalv10011927m.g
							AT1G61110		AL7G16310	AL772U10020	Thhalv10023291m.g			AT3G60030	AT5G44582	AL5G31390		Thhalv10017628m.g
							AT5G45260		AL6G33980	AL8G44390	Thhalv10027615m.g			AT1G16460	AT3G01550	AL5G31890		Thhalv10005656m.g
							AT5G46510		AL1G50040	AL7G41320	Thhalv10027901m.g			AT1G45229	AT2G35960	AL5G35930		Thhalv10022034m.g
							AT4G29980		AL1G18090	AL8G16480	Thhalv10027453m.g			AT3G42640	AT3G22060	AL5G38320		Thhalv10020855m.g
							AT5G02940		AL4G20650	AL4G34190	Thhalv10002069m.g			AT1G30010	AT1G59930	AL5G38330		Thhalv10011273m.g
							AT4G13860		AL7G20390	AL4G36840	Thhalv10021872m.g			AT5G23950	AT1G47370	AL5G38490		Thhalv10029115m.g
							AT4G00238		AL7G52904	AL80U10020	Thhalv10011360m.g			AT3G20350	AT5G10760	AL5G41600		Thhalv10024073m.g
							AT1G31540		AL6G35710	AL47U10010	Thhalv10005229m.g			AT5G17580	AT3G52550	AL5G41770		Thhalv10018995m.g
							AT4G21610		AL7G38170	AL970U10010	Thhalv10019490m.g			AT5G27030	AT4G11547	AL5G41870		Thhalv10006071m.g
							AT5G26660		AL1G21860	AL762U10020	Thhalv10017714m.g			AT5G06950	AT3G13520	AL5G42190		Thhalv10004366m.g
							AT3G45630		AL3G34160	AL4G25310	Thhalv10000884m.g			AT5G04000	AT3G07010	AL5G44140		Thhalv10015548m.g
							AT4G08480		AL3G11610	AL80U10100	Thhalv10008097m.g			AT2G24990	AT5G44565	AL5G45360		Thhalv10002290m.g
							AT3G63095		AL8G20570	AL59U10050	Thhalv10014851m.g			AT2G18600	AT2G05100	AL5G45880		Thhalv10021741m.g
							AT5G05410		AL7G52210	AL624U10010	Thhalv10011764m.g			AT4G32670	AT2G32487	AL6G12500		Thhalv10009262m.g
							AT5G10040		AL6G34590	AL59U10010	Thhalv10022829m.g			AT1G03200	AT5G18080	AL6G15300		Thhalv10015228m.g
							AT5G07540		AL6G44450	AL1G15480	Thhalv10026243m.g			AT2G34600	AT3G42725	AL6G17280		Thhalv10011306m.g
							AT5G03830		AL8G27600	AL68U10020	Thhalv10010212m.g			AT2G20630	AT4G22212	AL6G20830		Thhalv10012262m.g
							AT1G07630		AL1G27920	AL4G36910	Thhalv10004434m.g			AT2G36720	AT5G36910	AL6G27280		Thhalv10016002m.g
							AT4G04740		AL4G23700	AL762U10010	Thhalv10011088m.g			AT5G40170	AT5G42070	AL6G28670		Thhalv10002758m.g
							AT3G44630		AL3G28130	AL4G36860	Thhalv10018229m.g			AT3G47950	AT1G11850	AL6G28770		Thhalv10011828m.g
							AT4G11845		AL2G17430	AL68U10040	Thhalv10007869m.g			AT5G58790	AT1G29450	AL6G32690		Thhalv10016976m.g
							AT5G35753		AL6G45560	AL8G16510	Thhalv10010970m.g			AT3G02320	AT4G02850	AL6G34850		Thhalv10012088m.g
							AT4G07408		AL6G26380	AL8G15180	Thhalv10006349m.g			AT1G73890	AT5G38420	AL6G35530		Thhalv10026304m.g
							AT1G72720		AL4G40690	AL4G34320	Thhalv10012816m.g			AT1G21610	AT3G28080	AL6G40900		Thhalv10025295m.g
							AT2G42030		AL4G32680	AL4G36850	Thhalv10015206m.g			AT3G27610	AT1G07490	AL6G43190		Thhalv10010170m.g
							AT4G13577		AL5G25310		Thhalv10011064m.g			AT1G28350	AT2G32690	AL6G43260		Thhalv10028372m.g
							AT3G13065		AL8G39890		Thhalv10011148m.g			AT1G36070	AT5G36710	AL6G43760		Thhalv10026664m.g
							AT1G63710		AL1G28600		Thhalv10026950m.g			AT1G06740	AT3G29034	AL6G44080		Thhalv10002921m.g
							AT2G25450		AL3G35010		Thhalv10020368m.g			AT4G12770	ATCG00630	AL6G46370		Thhalv10015221m.g
							AT2G40715		AL6G15550		Thhalv10020921m.g			AT1G08270	AT4G24350	AL6G46380		Thhalv10020518m.g
							AT1G01715		AL1G37660		Thhalv10002633m.g			AT1G63350	AT3G57160	AL6G46390		Thhalv10000022m.g
							AT3G28540		AL7G19840		Thhalv10016323m.g			AT2G41070	AT1G65486	AL6G46860		Thhalv10019405m.g
							AT4G00270		AL4G23440		Thhalv10015840m.g			AT3G63450	AT2G43150	AL6G51290		Thhalv10018872m.g
							AT4G11900		AL6G39600		Thhalv10023126m.g			AT3G44850	AT1G29910	AL6G51320		Thhalv10022803m.g
							AT5G26980		AL1G58390		Thhalv10028513m.g			AT1G50700	AT1G22590	AL6G51980		Thhalv10029237m.g
							AT2G13965		AL5G43370		Thhalv10029368m.g			AT2G46670	AT1G21520	AL700U10010		Thhalv10024184m.g
							AT1G74540		AL855U10020		Thhalv10028911m.g			AT5G51370	AT5G61440	AL7G11070		Thhalv10006391m.g
							AT5G46520		AL4G35360		Thhalv10005196m.g			AT1G64460	AT2G37180	AL7G13050		Thhalv10005496m.g
							AT4G16890		AL4G30710		Thhalv10007624m.g			AT5G38040	AT1G55330	AL7G14620		Thhalv10012995m.g
							AT2G24190		AL5G21290		Thhalv10015650m.g			AT3G24080	AT2G16060	AL7G14630		Thhalv10022330m.g
							AT1G17990		AL1G40600		Thhalv10001287m.g			AT5G39720	AT1G22890	AL7G15770		Thhalv10021843m.g
							AT3G58220		AL8G21070		Thhalv10028330m.g			AT1G55970	AT1G23150	AL7G27630		Thhalv10011832m.g
							AT1G72900		AL6G26260		Thhalv10011927m.g			AT1G20440	AT5G10570	AL7G27780		Thhalv10013927m.g
							AT1G12280		AL1G26620		Thhalv10010079m.g			AT2G45290	AT1G72060	AL7G29010		Thhalv10024349m.g
							AT1G27430		AL8G43390		Thhalv10029413m.g			AT5G05620	AT1G59920	AL7G33130		Thhalv10015054m.g
							AT5G23800		AL8G22410		Thhalv10005656m.g			AT3G61990	ATCG00070	AL7G33230		Thhalv10019091m.g
							AT5G49500		AL4G39590		Thhalv10022034m.g			AT1G59910	AT1G67090	AL7G33650		Thhalv10015967m.g
							AT4G36140		AL5G42210		Thhalv10020855m.g			AT4G24413	AT4G15660	AL7G34260		Thhalv10027874m.g
							AT1G78670		AL7G15580		Thhalv10022016m.g			AT3G23260	AT3G23450	AL7G35940		Thhalv10023029m.g
							AT1G12700		AL6G37980		Thhalv10003639m.g			AT2G39375	AT2G30424	AL7G35960		Thhalv10007545m.g
							AT2G25480		AL3G46810		Thhalv10027222m.g			AT3G58160	AT4G01335	AL7G36210		Thhalv10020004m.g
							AT1G58602		AL6G36370		Thhalv10011273m.g			AT5G25780	AT4G13500	AL7G36350		Thhalv10001159m.g
							AT1G14040		AL1G19320		Thhalv10029115m.g			AT1G50260	AT5G19240	AL7G40090		Thhalv10015923m.g
							AT5G06190		AL1G39450		Thhalv10029034m.g			AT1G45332	AT3G54830	AL7G40690		Thhalv10006549m.g
							AT1G22370		AL3G33220		Thhalv10026385m.g			AT5G06420	AT1G29440	AL7G41410		Thhalv10011906m.g
							AT1G21651		AL7G13010		Thhalv10000277m.g			AT3G14090	AT2G05380	AL7G41980		Thhalv10010924m.g
							AT4G15765		AL2G28840		Thhalv10022953m.g			AT5G58870	AT4G37450	AL7G48650		Thhalv10011028m.g
							AT1G23460		AL6G39380		Thhalv10023859m.g			AT5G20730	AT1G78450	AL7G48750		Thhalv10010769m.g
							AT4G35580		AL6G23090		Thhalv10024073m.g			AT3G51070	AT1G79170	AL7G49020		Thhalv10023711m.g
							AT1G70890		AL6G25740		Thhalv10002885m.g			AT1G10730	AT3G03830	AL8G11730		Thhalv10019661m.g
							AT4G21400		AL4G11550		Thhalv10018995m.g			AT1G31814	AT1G15830	AL8G12280		Thhalv10015416m.g
							AT4G00630		AL5G26140		Thhalv10006071m.g			AT5G22700	AT1G52270	AL8G13254		Thhalv10019398m.g
							AT1G55980		AL6G41630		Thhalv10015214m.g			AT1G80320	AT5G39860	AL8G17190		Thhalv10011297m.g
							AT1G20490		AL8G37030		Thhalv10012356m.g			AT1G70800	AT2G22122	AL8G18810		Thhalv10002138m.g
							AT3G61280		AL1G50840		Thhalv10022855m.g			AT1G80960	AT3G48720	AL8G21680		Thhalv10014438m.g
							AT1G69500		AL1G35320		Thhalv10006864m.g			AT5G01450	AT5G35490	AL8G24470		Thhalv10002815m.g
							AT3G06160		AL1G11200		Thhalv10020138m.g			AT3G14700	AT2G04495	AL8G26730		Thhalv10022563m.g
							AT3G53230		AL8G28840		Thhalv10028237m.g			AT2G22690	AT5G35480	AL8G26810		Thhalv10020929m.g
							AT4G29560		AL8G31440		Thhalv10028579m.g			AT2G02350	AT1G28480	AL8G26820		Thhalv10014281m.g
							AT5G11600		AL1G34750		Thhalv10022456m.g			ATMG00070	AT1G04800	AL8G28880		Thhalv10002188m.g
							AT4G02430		AL8G21640		Thhalv10028732m.g			AT1G74810	AT5G65390	AL8G28940		Thhalv10017872m.g
							AT1G61310		AL8G11900		Thhalv10015554m.g			AT5G08190	AT5G38410	AL8G36570		Thhalv10023790m.g
							AT3G50840		AL6G50640		Thhalv10027192m.g			AT4G03230	AT5G44973	AL8G39140		Thhalv10012232m.g
							AT3G26230		AL3G19960		Thhalv10026996m.g			AT5G43930	AT5G44578	AL8G39370		Thhalv10027060m.g
							AT5G40060		AL6G44070		Thhalv10001850m.g			AT4G01037	AT3G16690	AL8G40980		Thhalv10004141m.g
							AT5G59670		AL7G16780		Thhalv10002290m.g			AT1G73450	AT3G13404	AL8G41050		Thhalv10011933m.g
							AT2G47220		AL6G27450		Thhalv10015330m.g			AT1G48780	AT4G23140	AL8G41880		Thhalv10015711m.g
							AT4G12680		AL4G42260		Thhalv10001089m.g			AT4G37682	AT1G02705	AL8G42410		Thhalv10024631m.g
							AT3G61420		AL8G38060		Thhalv10009262m.g			AT4G30750	ATCG01020	AL8G44620		Thhalv10026728m.g
							AT1G62915		AL6G36780		Thhalv10015870m.g			AT3G56960	ATCG00080	AL8G45050		Thhalv10015230m.g
							AT1G16210		AL3G54070		Thhalv10021356m.g			AT5G18360	AT4G15700	AL9U10720		Thhalv10015797m.g
							AT5G41360		AL8G24380		Thhalv10006350m.g			AT1G17170	AT3G13437	AL9U11360		Thhalv10003471m.g
							AT5G18040		AL2G39200		Thhalv10011306m.g			AT3G48390	ATCG00590	AL9U11960		Thhalv10007272m.g
							AT4G13710		AL1G61950		Thhalv10011433m.g			AT5G10630	AT4G15690	AL9U12110		Thhalv10026182m.g
							AT5G23411		AL7G20580		Thhalv10012262m.g			AT4G09340	AT1G75550	AL2G25470		Thhalv10027771m.g
							AT3G51640		AL4G35860		Thhalv10029468m.g			AT3G16650	AT5G08760	AL1G66500		Thhalv10026540m.g
							AT3G07980		AL4G28310		Thhalv10013618m.g			AT5G37990	AT4G39675	AL2G20570		Thhalv10006510m.g
							AT2G18570		AL3G12970		Thhalv10016002m.g			AT1G14455	AT4G00970	AL5G21820		Thhalv10008061m.g
							AT5G66610		AL2G30690		Thhalv10012709m.g			AT1G29710	AT1G30757	AL883U10010		Thhalv10026130m.g
							AT2G40350		AL8G44180		Thhalv10010076m.g			AT3G29075	AT1G09350	AL1G43190		Thhalv10021457m.g
							AT4G19975		AL5G45450		Thhalv10002758m.g			AT4G02740	AT5G36920	AL8G38030		Thhalv10027608m.g
							AT3G08770		AL4G10350		Thhalv10011828m.g			AT3G05850	AT1G29920	AL4G47480		Thhalv10010839m.g
							AT1G06280		AL3G18430		Thhalv10016976m.g			AT3G57720	AT5G03553	AL2G35830		Thhalv10024054m.g
							AT3G26160		AL8G15950		Thhalv10026304m.g			AT1G07470	AT4G25490	AL2G20970		Thhalv10008706m.g
							AT3G25130		AL6G43370		Thhalv10025295m.g			AT3G14070	AT1G25055	AL5G10460		Thhalv10011760m.g
							AT2G16070		AL4G35210		Thhalv10009280m.g			AT5G59920	AT5G28630	AL1G15140		Thhalv10026697m.g
							AT1G75290		AL7G39390		Thhalv10014980m.g			AT2G04100	AT2G26400	AL2G14850		Thhalv10002040m.g
							AT4G25520		AL2G40450		Thhalv10018902m.g			AT1G74560	AT4G16983	AL1G22310		Thhalv10025648m.g
							AT4G09680		AL6G37970		Thhalv10028372m.g			AT2G44750	AT1G14880	AL1G10560		Thhalv10010049m.g
							AT1G19394		AL5G11710		Thhalv10002921m.g			AT4G01020	AT1G20070	AL2G39820		Thhalv10000671m.g
							AT5G36930		AL4G14092		Thhalv10029112m.g			AT1G66910	AT4G15670	AL8G18710		Thhalv10021854m.g
							AT5G46115		AL7G47890		Thhalv10000412m.g			AT5G06043	AT4G29740	AL2G20780		Thhalv10002749m.g
							AT4G01395		AL3G10360		Thhalv10026956m.g			AT2G32320	AT3G28310	AL1G53220		Thhalv10020940m.g
							AT1G62030		AL3G15790		Thhalv10025441m.g			AT5G20000	AT1G75040	AL7G25030		Thhalv10019371m.g
							AT1G47340		AL2G11600		Thhalv10015221m.g			AT3G63000	AT4G29610	AL6G44930		Thhalv10017509m.g
							AT5G44265		AL7G14890		Thhalv10000022m.g			AT4G31450	AT3G05730	AL71U10050		Thhalv10022098m.g
							AT5G39030		AL7G47960		Thhalv10001230m.g			AT5G44930	AT4G36570	AL7G17690		Thhalv10025224m.g
							AT5G25980		AL6G52810		Thhalv10028424m.g			AT4G36290	AT4G18253	AL6G23470		Thhalv10004056m.g
							AT4G11080		AL4G28500		Thhalv10023205m.g			AT5G52550	AT3G29631	AL9U11954		Thhalv10016913m.g
							AT1G65330		AL2G10720		Thhalv10024499m.g			AT4G01540	AT1G66100	AL6G28540		Thhalv10006144m.g
							AT4G12700		AL1G21630		Thhalv10018123m.g			AT4G11860	AT4G12470	AL1G40830		Thhalv10027602m.g
							AT5G60290		AL7G13260		Thhalv10023938m.g			AT2G15880	AT3G13403	AL4G12660		Thhalv10021617m.g
							AT4G34580		AL6G12910		Thhalv10011994m.g			AT5G07120	AT5G44568	AL7G47780		Thhalv10000653m.g
							AT5G44870		AL7G30130		Thhalv10017964m.g			AT1G12775	AT4G22513	AL1G53260		Thhalv10021860m.g
							AT5G41120		AL1G51930		Thhalv10009216m.g			AT1G04230	AT4G22517	AL8G11010		Thhalv10027380m.g
							AT1G65450		AL5G20030		Thhalv10027614m.g			AT2G04230	AT3G05727	AL1G34570		Thhalv10026279m.g
							AT3G08840		AL1G24460		Thhalv10024348m.g			AT1G63150	AT2G27402	AL288U10050		Thhalv10018912m.g
							AT1G75110		AL6G13680		Thhalv10009541m.g			AT3G12915	AT2G14610	AL7G22730		Thhalv10024044m.g
							AT1G05160		AL5G45060		Thhalv10009919m.g			AT5G66595	AT1G07600	AL3G38350		Thhalv10028021m.g
							AT1G80700		AL2G10960		Thhalv10024184m.g			AT1G61430		AL1G35930		Thhalv10019285m.g
							AT1G78970		AL1G63010		Thhalv10006391m.g			AT5G44100		AL2G41350		Thhalv10004880m.g
							AT2G30760		AL1G56350		Thhalv10005496m.g			AT2G42650		AL6G48150		Thhalv10026584m.g
							AT2G01021		AL4G24890		Thhalv10023255m.g			AT2G23180		AL2G40630		Thhalv10022640m.g
							AT2G16870		AL7G19670		Thhalv10016500m.g			AT3G07520		AL9U11959		Thhalv10019206m.g
							AT4G13920		AL4G25710		Thhalv10025310m.g			AT3G21790		AL230U10040		Thhalv10015064m.g
							AT3G62499		AL7G39090		Thhalv10017478m.g			AT5G27093		AL4G39610		Thhalv10023669m.g
							AT4G00140		AL3G19360		Thhalv10006319m.g			AT3G61480		AL6G15120		Thhalv10017010m.g
							AT5G25520		AL7G31830		Thhalv10023828m.g			AT5G25755		AL7G38640		Thhalv10021885m.g
							AT4G02482		AL5G25710		Thhalv10024214m.g			ATMG00516		AL1G36900		Thhalv10002190m.g
							AT4G16950		AL8G33330		Thhalv10011928m.g			AT3G11880		AL1G44170		Thhalv10001847m.g
							AT3G59570		AL1G65010		Thhalv10027763m.g			AT1G64300		AL1G47240		Thhalv10017987m.g
							AT2G22310		AL4G44180		Thhalv10000413m.g			AT1G12210		AL5G34660		Thhalv10024173m.g
							AT5G14350		AL7G36200		Thhalv10015788m.g			AT4G21140		AL4G11840		Thhalv10006672m.g
							AT5G18950		AL1G50130		Thhalv10012995m.g			AT1G74170		AL2G20590		Thhalv10019063m.g
							AT1G35290		AL7G46270		Thhalv10022330m.g			AT1G56610		AL2G21690		Thhalv10009196m.g
							AT4G18140		AL8G38540		Thhalv10009567m.g			AT4G36090		AL2G21312		Thhalv10026371m.g
							AT3G61860		AL4G17970		Thhalv10003006m.g			AT3G14130		AL8G36500		Thhalv10011912m.g
							AT1G56340		AL3G54080		Thhalv10002862m.g			AT3G24929		AL6G23320		Thhalv10026734m.g
							AT4G09600		AL8G20700		Thhalv10015856m.g			AT5G60030		AL3G19070		Thhalv10020563m.g
							AT5G43740		AL1G63190		Thhalv10013927m.g			AT5G53360		AL2G26610		Thhalv10029204m.g
							AT3G59450		AL4G21090		Thhalv10024349m.g			AT4G32208		AL2G20620		Thhalv10014953m.g
							AT2G17830		AL7G18610		Thhalv10015054m.g			AT1G48390		AL8G18210		Thhalv10029472m.g
							AT2G07671		AL7G40810		Thhalv10029088m.g			AT4G15020		AL2G13030		Thhalv10028024m.g
							AT4G23420		AL1G43900		Thhalv10029013m.g			AT1G17250		AL8G44290		Thhalv10022928m.g
							AT1G67890		AL1G32010		Thhalv10019091m.g			AT2G21430		AL1G47550		Thhalv10014521m.g
							AT1G69588		AL6G43850		Thhalv10002217m.g			AT3G03340		AL3G27010		Thhalv10022873m.g
							AT3G27400		AL8G33180		Thhalv10027825m.g			AT4G17616		AL2G21520		Thhalv10017775m.g
							AT2G28910		AL6G21540		Thhalv10023225m.g			AT3G50960		AL7G39230		Thhalv10016114m.g
							AT3G18530		AL1G43440		Thhalv10015176m.g			AT3G03360		AL7G31430		Thhalv10025505m.g
							AT3G53370		AL2G15410		Thhalv10006828m.g			AT2G27990		AL2G21540		Thhalv10024786m.g
							AT4G16835		AL4G13580		Thhalv10005066m.g			AT1G04710		AL5G45860		Thhalv10023063m.g
							AT1G63230		AL8G13220		Thhalv10027597m.g			AT5G48670		AL5G31370		Thhalv10028187m.g
							AT2G15400		AL8G23550		Thhalv10027874m.g			AT3G43220		AL2G39780		Thhalv10003296m.g
							AT3G13290		AL1G34800		Thhalv10022258m.g			AT3G17280		AL3G15670		Thhalv10014775m.g
							AT5G64990		AL5G28790		Thhalv10018713m.g			AT2G06005		AL7G39240		Thhalv10015067m.g
							AT3G05130		AL5G24250		Thhalv10024751m.g			AT1G74180		AL2G38110		Thhalv10013645m.g
							AT2G42865		AL3G45640		Thhalv10020810m.g			AT3G15357		AL4G36460		Thhalv10027552m.g
							AT3G53860		AL4G11540		Thhalv10027601m.g			AT3G13770		AL4G13760		Thhalv10022196m.g
							AT1G08440		AL2G15910		Thhalv10015923m.g			AT1G79740		AL7G22480		Thhalv10002857m.g
							AT1G09710		AL1G51060		Thhalv10008812m.g			AT4G34070		AL6G41420		Thhalv10005580m.g
							AT1G26710		AL8G24390		Thhalv10005168m.g			AT5G40490		AL8G17230		Thhalv10015952m.g
							AT1G11350		AL3G42200		Thhalv10002074m.g			AT4G05040		AL2G21400		Thhalv10019258m.g
							AT1G73910		AL3G15140		Thhalv10006549m.g			AT1G13780		AL7G47550		Thhalv10003120m.g
							AT5G64760		AL7G47870		Thhalv10003435m.g			AT2G35030		AL4G46480		Thhalv10016100m.g
							AT3G20620		AL4G14820		Thhalv10017266m.g			AT3G05290		AL2G20960		Thhalv10023160m.g
							AT1G16970		AL5G44880		Thhalv10020286m.g			AT5G48680		AL1G20830		Thhalv10022908m.g
							AT1G17590		AL2G30210		Thhalv10012468m.g			AT3G03350		AL2G21630		Thhalv10029409m.g
							AT5G65030		AL2G17420		Thhalv10011906m.g			AT5G05470		AL9U11952		Thhalv10015235m.g
							AT1G63360		AL3G24740		Thhalv10028282m.g			AT5G03100		AL4G43310		Thhalv10026233m.g
							AT5G04560		AL2G13930		Thhalv10010924m.g			AT1G76170		AL7G50300		Thhalv10019752m.g
							AT1G32575		AL8G31580		Thhalv10011028m.g			AT3G62500		AL4G12470		Thhalv10009716m.g
							AT4G28680		AL1G29860		Thhalv10002370m.g			AT3G02490		AL2G21580		Thhalv10010859m.g
							AT4G10060		AL3G30530		Thhalv10007644m.g			AT5G49710		AL8G19330		Thhalv10020898m.g
							AT5G45920		AL1G16170		Thhalv10016911m.g			AT2G36420		AL8G23630		Thhalv10026725m.g
							AT1G33640		AL5G44150		Thhalv10010769m.g			AT5G02100		AL5G18460		Thhalv10015044m.g
							AT3G04380		AL4G39890		Thhalv10028507m.g			AT5G22770		AL2G21680		Thhalv10022955m.g
							AT1G26300		AL3G50450		Thhalv10003397m.g			AT5G28900		AL5G30380		Thhalv10006262m.g
							AT5G41220		AL7G20420		Thhalv10026078m.g			AT5G38650		AL1G57100		Thhalv10019505m.g
							AT3G58200		AL8G18230		Thhalv10008284m.g			AT5G25754		AL8G44840		Thhalv10015848m.g
							AT5G46490		AL6G26820		Thhalv10023711m.g			AT4G26590		AL206U10020		Thhalv10012922m.g
							AT3G60415		AL3G14630		Thhalv10027798m.g			AT3G53810		AL2G21030		Thhalv10022195m.g
							AT1G69180		AL6G14920		Thhalv10015185m.g			AT5G35590		AL5G29420
							AT5G61200		AL5G13120		Thhalv10020503m.g			AT1G27420		AL4G27550
							AT5G42360		AL7G14010		Thhalv10013587m.g			AT4G38330		AL7G49050
							AT3G04184		AL4G32600		Thhalv10002148m.g			AT3G17225		AL7G25360
							AT1G06143		AL5G39540		Thhalv10006758m.g			AT5G16160		AL5G45850
							AT2G29710		AL8G23320		Thhalv10024250m.g			AT5G42450		AL7G29940
							AT4G36830		AL1G20680		Thhalv10027626m.g			ATMG00030		AL3G44360
							AT4G16000		AL6G19130		Thhalv10002129m.g			AT1G33560		AL5G37390
							AT2G40340		AL8G38230		Thhalv10011866m.g			AT1G69295		AL1G41980
							AT2G25530		AL3G27000		Thhalv10015416m.g			AT3G28635		AL8G42650
							AT3G47250		AL3G31520		Thhalv10010166m.g			AT2G40720		AL3G44400
							AT1G63730		AL2G34170		Thhalv10016161m.g			AT2G05230		AL3G36070
							AT1G23040		AL3G39770		Thhalv10019398m.g			AT3G02620		AL721U10010
							AT1G29395		AL6G43840		Thhalv10011297m.g			AT5G57565		AL8G43174
							AT2G32540		AL4G40790		Thhalv10014997m.g			AT4G22285		AL3G28030
							AT5G18260		AL2G17830		Thhalv10012126m.g			AT4G13030		AL2G13410
							AT1G18900		AL2G26690		Thhalv10020473m.g			AT3G17712		AL9U10070
							AT1G16400		AL4G19910		Thhalv10007079m.g			AT1G29410		AL8G12150
							AT3G47360		AL8G26990		Thhalv10002138m.g			AT1G63400		AL9U11956
							AT1G50730		AL4G19250		Thhalv10014438m.g			AT5G61900		AL8G25060
							AT5G57190		AL5G36340		Thhalv10019340m.g			AT1G56660		AL9U10260
							AT5G09690		AL5G21150		Thhalv10014867m.g			AT5G41980		AL4G34110
							AT3G14830		AL8G18220		Thhalv10022517m.g			AT1G31810		AL2G21440
							AT1G70980		AL2G13570		Thhalv10029116m.g			AT2G46280		AL2G33870
							AT4G16280		AL6G50290		Thhalv10002188m.g			AT5G50640
							AT1G09180		AL6G52590		Thhalv10028182m.g			AT3G58540
							AT3G44769		AL5G40000		Thhalv10023790m.g			AT4G04360
							AT3G10150		AL3G13150		Thhalv10012232m.g			AT3G58430
							AT2G42640		AL3G53570		Thhalv10027060m.g			AT4G03443
							AT2G23590		AL6G43440		Thhalv10004141m.g			AT1G13860
							AT1G54040		AL6G39440		Thhalv10023229m.g			AT5G66110
							AT5G04238		AL8G14050		Thhalv10024953m.g			AT3G27320
							AT1G44810		AL6G12100		Thhalv10011882m.g			AT5G01540
							AT5G16990		AL1G54350		Thhalv10019412m.g			AT4G18280
							AT3G26240		AL1G14920		Thhalv10024810m.g			AT1G24881
							AT5G28540		AL4G14720		Thhalv10009247m.g			AT1G62920
							AT3G26150		AL6G39900		Thhalv10005201m.g			AT1G62610
							AT4G14400		AL5G45520		Thhalv10006800m.g			AT5G37130
							AT1G16780		AL3G49950		Thhalv10018382m.g			AT2G24945
							AT1G18485		AL3G10540		Thhalv10003471m.g			AT1G75120
							AT3G55200		AL1G10310		Thhalv10025442m.g			AT4G02540
							AT5G01560		AL2G35230		Thhalv10002838m.g			AT2G12905
							AT4G23320		AL6G19010		Thhalv10026182m.g			AT1G23970
							AT3G25013		AL5G39920		Thhalv10027771m.g			AT4G35830
							AT3G04443		AL4G10570		Thhalv10028355m.g			AT2G25680
							AT1G61030		AL7G23620		Thhalv10022404m.g			AT2G25820
							AT1G56120		AL1G57820		Thhalv10009253m.g			AT4G12780
							AT2G36770		AL6G27890		Thhalv10015394m.g			AT2G38430
							AT5G23690		AL7G34100		Thhalv10006510m.g			AT5G51730
							AT5G45469		AL3G43580		Thhalv10008061m.g			AT3G51440
							AT5G46260		AL7G13070		Thhalv10021457m.g			AT5G16220
							AT5G10950		AL4G24010		Thhalv10019386m.g			AT4G19950
							AT1G56510		AL6G40320		Thhalv10009287m.g			AT5G50580
							AT1G26780		AL8G44260		Thhalv10022623m.g			AT4G27350
							AT2G07739		AL6G19170		Thhalv10024815m.g			AT4G00760
							AT4G09630		AL8G30000		Thhalv10027608m.g			AT1G14480
							AT3G06455		AL5G24390		Thhalv10023810m.g			AT5G03495
							AT2G21390		AL3G28900		Thhalv10020614m.g			AT1G19396
							AT1G23465		AL3G31950		Thhalv10024054m.g			AT1G61500
							AT1G29355		AL8G25910		Thhalv10027623m.g			AT2G31150
							AT4G20340		AL8G11100		Thhalv10015727m.g			AT4G05110
							AT5G10605		AL4G40110		Thhalv10011926m.g			AT1G59520
							AT3G48187		AL7G14900		Thhalv10029090m.g			AT3G10820
							AT3G28660		AL3G34070		Thhalv10015005m.g			AT3G61520
							AT3G03490		AL5G18970		Thhalv10008706m.g			AT5G28400
							AT1G14300		AL1G67210		Thhalv10006219m.g			AT3G09550
							AT1G53450		AL7G33550		Thhalv10004050m.g			AT2G03640
							AT1G75920		AL7G52360		Thhalv10011760m.g			AT1G54110
							AT3G20080		AL6G17130		Thhalv10021626m.g			AT1G18800
							AT5G37950		AL4G29300		Thhalv10026697m.g			AT4G19560
							AT5G51630		AL7G10650		Thhalv10002593m.g			AT5G50440
							AT1G01570		AL8G27020		Thhalv10025648m.g			AT5G13360
							AT1G68600		AL7G32530		Thhalv10015182m.g			ATMG00060
							AT2G14720		AL2G38820		Thhalv10010049m.g			AT3G12990
							AT4G14810		AL558U10010		Thhalv10000671m.g			AT1G14640
							AT5G40550		AL5G45070		Thhalv10021854m.g			AT4G08590
							AT3G58820		AL1G29910		Thhalv10002749m.g			AT2G18915
							AT1G49360		AL7G14760		Thhalv10020940m.g			AT1G01700
							AT4G09435		AL8G11800		Thhalv10019371m.g			AT5G48530
							AT4G09840		AL3G53080		Thhalv10017509m.g			AT1G35320
							AT1G22880		AL2G40560		Thhalv10025224m.g			AT2G16586
							AT1G54510		AL8G36170		Thhalv10000401m.g			AT3G59640
							AT4G22710		AL3G35230		Thhalv10020879m.g			AT1G73670
							AT5G50010		AL3G13850		Thhalv10018001m.g			AT3G44400
							AT1G72910		AL7G19400		Thhalv10015716m.g			AT1G33040
							AT3G02500		AL8G43030		Thhalv10004056m.g			AT1G03960
							AT4G31490		AL649U10030		Thhalv10000131m.g			AT4G20690
							AT2G35555		AL7G49120		Thhalv10012207m.g			AT1G07350
							AT1G60989		AL7G48660		Thhalv10020182m.g			AT3G57490
							AT4G21460		AL6G18110		Thhalv10012406m.g			AT3G14660
							AT3G24255		AL6G48240		Thhalv10020618m.g			AT1G52820
							AT3G13030		AL8G18510		Thhalv10021617m.g			AT5G11200
							AT3G23080		AL4G40710		Thhalv10000653m.g			AT5G44980
							AT2G11035		AL6G42680		Thhalv10021860m.g			AT4G05020
							AT5G50680		AL2G26200		Thhalv10011905m.g			AT2G40920
							AT3G29100		AL7G14580		Thhalv10011172m.g			AT1G36730
							AT5G28390		AL4G14130		Thhalv10012403m.g			AT2G20815
							AT5G23330		AL6G44170		Thhalv10027380m.g			AT5G58787
							AT5G46470		AL8G42220		Thhalv10028389m.g			AT5G28320
							AT5G19480		AL2G22720		Thhalv10002136m.g			AT3G51750
							AT4G18197		AL5G41890		Thhalv10001773m.g			AT3G16750
							AT3G23010		AL1G33290		Thhalv10016136m.g			AT1G24851
							AT5G63550		AL3G52490		Thhalv10026279m.g			AT4G36791
							AT2G19070		AL2G16960		Thhalv10010879m.g			AT4G10695
							AT1G24793		AL6G37640		Thhalv10024099m.g			AT3G13420
							AT1G73570		AL7G40910		Thhalv10002756m.g			AT4G09920
							AT2G23610		AL4G21950		Thhalv10009258m.g			AT1G53880
							AT2G25650		AL2G11980		Thhalv10028021m.g			AT1G01780
							AT3G60030		AL4G12270		Thhalv10021831m.g			AT1G61460
							AT1G16460		AL6G18940		Thhalv10004880m.g			AT4G32850
							AT1G45229		AL5G41500		Thhalv10006153m.g			AT5G48990
							AT5G38010		AL3G15340		Thhalv10027391m.g			AT3G15020
							AT3G60961		AL1G17820		Thhalv10026584m.g			AT5G27110
							AT1G80060		AL2G29190		Thhalv10003308m.g			AT5G23405
							AT3G42640		AL1G62440		Thhalv10005572m.g			AT2G13800
							AT4G14905		AL7G11090		Thhalv10016139m.g			AT1G09050
							AT1G30010		AL6G38710		Thhalv10022640m.g			AT3G13276
							AT5G23950		AL625U10020		Thhalv10023760m.g			AT5G38240
							AT3G20350		AL879U10010		Thhalv10019206m.g			AT3G46660
							AT3G56970		AL9U12220		Thhalv10015064m.g			AT1G07645
							AT3G52130		AL3G40420		Thhalv10002139m.g			AT1G72840
							AT5G17580		AL6G10380		Thhalv10025240m.g			AT3G45750
							AT5G27030		AL2G11410		Thhalv10017010m.g			AT5G43730
							AT5G06950		AL1G37130		Thhalv10021885m.g			AT2G19540
							AT5G04000		AL1G35850		Thhalv10015265m.g			AT1G16090
							AT2G24990		AL5G23320		Thhalv10021878m.g			AT2G17260
							AT1G35260		AL1G14430		Thhalv10019409m.g			AT2G31300
							AT2G18600		AL2G33230		Thhalv10021643m.g			AT3G01430
							AT2G43930		AL5G28950		Thhalv10019417m.g			AT5G50665
							AT4G32670		AL6G49010		Thhalv10011041m.g			AT2G21830
							AT1G03200		AL8G19020		Thhalv10017987m.g			AT1G74280
							AT2G34600		AL1G31480		Thhalv10028057m.g			AT5G56010
							AT2G20630		AL6G40770		Thhalv10024173m.g			AT1G11280
							AT2G36720		AL5G26130		Thhalv10006672m.g			AT1G79930
							AT5G40170		AL2G28720		Thhalv10028691m.g			AT2G18990
							AT3G47950		AL6G38770		Thhalv10019063m.g			AT2G19860
							AT5G58790		AL7G48270		Thhalv10028648m.g			AT4G04750
							AT4G23900		AL5G23140		Thhalv10009196m.g			AT1G76820
							AT3G02320		AL7G11700		Thhalv10017438m.g			AT1G27180
							AT1G73890		AL7G46810		Thhalv10011912m.g			AT5G22796
							AT5G60510		AL1G64710		Thhalv10029204m.g			AT2G45100
							AT5G63020		AL3G35920		Thhalv10005248m.g			AT1G62760
							AT1G05950		AL2G41840		Thhalv10020449m.g			AT4G15260
							AT1G21610		AL5G43550		Thhalv10025180m.g			AT2G25355
							AT3G27610		AL4G36260		Thhalv10028024m.g			AT1G10230
							AT3G45140		AL5G30830		Thhalv10027185m.g			AT4G10843
							AT1G28350		AL8G19590		Thhalv10022472m.g			AT5G42740
							AT1G36070		AL1G52840		Thhalv10022928m.g			AT1G64253
							AT1G06740		AL6G27810		Thhalv10005179m.g			AT4G06598
							AT4G12770		AL2G33090		Thhalv10010852m.g			AT1G02780
							AT1G08270		AL7G17300		Thhalv10000408m.g			AT4G37380
							AT1G63350		AL7G46430		Thhalv10022873m.g			AT4G08170
							AT2G41070		AL1G38090		Thhalv10028000m.g			AT1G09900
							AT3G63450		AL1G23150		Thhalv10017775m.g			AT5G48770
							AT3G44850		AL2G24780		Thhalv10016114m.g			AT3G21090
							AT4G25500		AL6G42880		Thhalv10025505m.g			AT5G62440
							AT1G50700		AL5G23630		Thhalv10026684m.g			AT5G16980
							AT2G46670		AL7G17160		Thhalv10022267m.g			AT5G24860
							AT2G24645		AL3G10750		Thhalv10029102m.g			AT5G50550
							AT1G73325		AL1G64720		Thhalv10000416m.g			AT5G50650
							AT5G51370		AL1G46010		Thhalv10022943m.g			AT5G04060
							AT1G64460		AL7G27240		Thhalv10023063m.g			AT4G16957
							AT5G05320		AL5G11610		Thhalv10006514m.g			AT1G13320
							AT1G56520		AL5G28510		Thhalv10028187m.g			AT1G14530
							AT5G38040		AL7G36280		Thhalv10029187m.g			AT3G58900
							AT3G09490		AL1G32730		Thhalv10014358m.g			AT2G44700
							AT3G56080		AL4G36280		Thhalv10009996m.g			AT2G13422
							AT2G44130		AL3G27140		Thhalv10003296m.g			AT4G03940
							AT4G13210		AL7G38710		Thhalv10011117m.g			AT1G74650
							AT3G24080		AL5G36430		Thhalv10023630m.g			AT5G66080
							AT1G19680		AL2G39550		Thhalv10023785m.g			AT1G67790
							AT5G39720		AL1G31660		Thhalv10029096m.g			AT3G23990
							AT5G28345		AL3G53710		Thhalv10028956m.g			AT5G02630
							AT5G01895		AL7G40220		Thhalv10027428m.g			AT3G28715
							AT1G55970		AL3G24710		Thhalv10026601m.g			AT2G12190
							AT3G16450		AL6G35150		Thhalv10005610m.g			AT1G05400
							AT1G05150		AL6G15920		Thhalv10027552m.g			AT3G19250
							AT1G20440		AL7G20430		Thhalv10015774m.g			AT3G49300
							AT1G49240		AL6G23554		Thhalv10005432m.g			AT1G63750
							AT3G26180		AL7G13040		Thhalv10022196m.g			AT3G08943
							AT5G43155		AL3G29280		Thhalv10002857m.g			AT5G66658
							AT2G45290		AL4G42560		Thhalv10028346m.g			AT4G25510
							AT1G63080		AL7G42590		Thhalv10019419m.g			AT3G57760
							AT5G05620		AL3G24750		Thhalv10024107m.g			AT1G66650
							AT3G61990		AL4G16310		Thhalv10001225m.g			AT5G27610
							AT1G05035		AL6G52540		Thhalv10003120m.g			AT3G05930
							AT5G56490		AL7G16540		Thhalv10011922m.g			AT5G37410
							AT1G59910		AL3G22340		Thhalv10016100m.g			AT1G03520
							AT4G24413		AL6G50530		Thhalv10022908m.g			AT1G22340
							AT3G10570		AL1G48730		Thhalv10029409m.g			AT3G21780
							AT3G23260		AL4G21060		Thhalv10026811m.g			AT2G44480
							AT3G26310		AL7G34080		Thhalv10009808m.g			AT4G25020
							AT2G39375		AL4G15320		Thhalv10015235m.g			AT3G26539
							AT1G76470		AL2G41420		Thhalv10026233m.g			AT1G03240
							AT3G58160		AL4G18560		Thhalv10009716m.g			AT1G02220
							AT4G01595		AL8G41790		Thhalv10028211m.g			AT2G34840
							AT2G43440		AL8G27540		Thhalv10016119m.g			AT1G80970
							AT5G25780		AL4G39430		Thhalv10028285m.g			AT1G68410
							AT1G50260		AL8G34960		Thhalv10010859m.g			AT4G29050
							AT4G14490		AL2G10940		Thhalv10020898m.g			AT4G09200
							AT1G45332		AL1G24180		Thhalv10015558m.g			AT4G09310
							AT1G57850		AL7G33910		Thhalv10026725m.g			AT5G06811
							AT5G06420		AL881U10010		Thhalv10015044m.g			AT2G28650
							AT4G14713		AL7G15740		Thhalv10022955m.g			AT1G72860
							AT3G14090		AL5G14670		Thhalv10019505m.g			AT2G38185
							AT2G03710		AL3G15510		Thhalv10015848m.g			ATMG01190
									AL7G47490		Thhalv10012922m.g			AT4G16540
									AL1G44470		Thhalv10016963m.g			AT1G64105
									AL8G25550					AT4G36795
									AL185U10010					AT3G04230
									AL6G38730					AT2G04630
									AL6G52030					ATCG00710
									AL5G19350					AT1G77880
									AL3G15850					AT5G49665
									AL4G12540					AT3G49760
									AL845U10010					AT4G38930
									AL8G23770					AT4G28350
									AL2G40940					AT3G21470
									AL3G15050					AT5G20020
									AL1G35820					AT2G35690
									AL3G49650					AT3G19470
									AL6G15050					AT2G35733
									AL9U12210					AT1G76705
									AL6G52690					AT5G23360
									AL5G41090					AT1G76670
									AL6G48220					AT1G02770
									AL8G19870					AT1G33120
									AL5G39380					AT1G47260
									AL2G26540					AT3G49160
									AL3G49430					AT5G63760
									AL6G21700					AT3G60286
									AL6G17100					AT2G03530
									AL4G36990					AT5G61790
									AL6G50180					AT1G64950
									AL1G55370					AT3G17717
									AL1G24190					AT1G48500
									AL7G17200					AT2G34238
									AL4G38640					AT1G31660
									AL7G27320					AT1G55740
									AL2G12510					AT1G27580
									AL8G37170					AT5G27100
									AL2G41480					AT5G37400
									AL5G43380					AT2G40710
									AL1G20910					AT2G33110
									AL2G33460					AT3G13782
									AL6G15410					AT4G37760
									AL8G16680					AT4G14580
									AL7G38330					AT3G01470
									AL400U10010					AT4G00930
									AL1G50220					AT5G02490
									AL7G38800					AT3G52680
									AL7G18400					AT3G02380
									AL8G38190					AT1G24580
									AL8G15670					AT2G18520
									AL8G19290					AT1G76720
									AL4G27780					AT4G23230
									AL7G49130					AT3G28720
									AL8G37380					AT3G03480
									AL3G37520					AT1G54270
									AL8G23810					AT3G19980
									AL4G13440					AT1G32580
									AL7G12920					ATCG01240
									AL8G21450					AT1G22380
									AL3G33750					AT2G35345
									AL2G30920					AT5G18065
									AL1G16070					AT1G29770
									AL1G17110					AT4G33610
									AL7G49710					AT1G48720
									AL7G44430					AT3G26290
									AL3G31230					AT2G39250
									AL2G12110					AT1G07390
									AL4G22350					AT5G67245
									AL7G43910					AT1G47560
									AL5G23400					AT4G00030
									AL5G11480					AT5G12010
									AL6G24390					AT1G07930
									AL8G27940					AT1G26210
									AL7G17150					AT3G24880
									AL5G32090					AT4G19095
									AL6G30980					AT1G76300
									AL3G40320					AT3G03530
									AL4G20630					AT1G15165
									AL6G52350					AT5G38565
									AL5G24490					AT1G61490
									AL5G40250					AT2G15980
									AL6G52400					AT5G60760
									AL8G32790					AT3G03030
									AL3G45850					AT1G48590
									AL2G36600					AT1G17780
									AL4G43110					AT5G08620
									AL701U10020					AT4G01910
									AL1G32050					ATMG00260
									AL8G32310					AT4G16535
									AL4G27490					AT1G80555
									AL2G33320					AT1G62150
									AL3G26960					AT1G64990
									AL8G19230					AT1G03070
									AL1G64920					AT5G58680
									AL7G49910					AT1G65000
									AL4G42510					AT2G47920
									AL1G57550					AT3G04410
									AL5G21610					AT4G05050
									AL6G22800					AT5G39090
									AL3G14090					AT2G21580
									AL1G33370					AT5G53810
									AL7G28680					AT4G02410
									AL3G27110					AT1G18540
									AL6G52670					AT5G25756
									AL5G43950					AT1G23960
									AL1G66070					AT1G09480
									AL5G15060					AT4G20480
									AL2G13260					AT1G52930
									AL4G35900					AT4G31355
									AL1G16990					AT3G05365
									AL7G49070					AT1G17290
									AL1G25040					AT4G03490
									AL1G38480					AT1G20460
									AL8G36620					AT1G56160
									AL8G43220					AT2G35750
									AL4G20820					AT1G55500
									AL1G32120					AT3G62510
									AL919U10010					ATCG00905
									AL5G46180					ATCG01230
									AL3G26320					AT5G42060
									AL3G19410					AT5G65350
									AL1G43740					AT5G15025
									AL7G30280					AT1G24996
									AL8G22430					AT3G09200
									AL8G35000					AT5G06540
									AL7G14590					AT3G62040
									AL9U10900					AT1G58983
									AL3G15830					AT5G45770
									AL8G24090					AT1G47500
									AL7G52200					AT1G19070
									AL1G51860					AT3G01930
									AL7G42740					AT1G64561
									AL7G10160					AT4G30940
									AL6G14410					AT1G34460
									AL6G29460					AT2G19650
									AL4G12230					AT5G52470
									AL1G53540					AT4G20980
									AL6G40930					AT1G61420
									AL4G10490					AT5G64450
									AL3G36770					AT3G11050
									AL8G37990					AT1G52570
									AL7G31880					AT2G36780
									AL4G44120					AT5G40960
									AL4G36080					AT5G61865
									AL3G47210					AT1G29780
									AL3G17530					AT4G39580
									AL6G13700					AT5G15180
									AL3G33800					AT4G34135
									AL8G39820					AT1G18100
									AL1G56250					AT1G01560
									AL8G17510					AT2G17190
									AL5G14544					AT3G52530
									AL7G48800					AT1G62045
									AL7G15950					AT4G18990
									AL6G15990					AT5G60142
									AL7G20520					AT4G37140
									AL4G20390					AT3G28620
									AL7G17790					ATCG00140
									AL3G46280					AT4G25390
									AL2G14110					ATCG00670
									AL8G10120					AT3G52780
									AL2G33130					AT5G63820
									AL8G13280					AT3G12510
									AL450U10010					AT1G27640
									AL6G26630					AT1G53470
									AL6G12480					AT3G29173
									AL2G21460					AT5G44490
									AL6G34960					AT4G26220
									AL5G43840					AT3G46230
									AL5G28820					AT2G43200
									AL5G39160					AT3G06710
									AL1G31170					AT5G41650
									AL3G17200					ATMG01360
									AL4G31760					AT1G75125
									AL1G24430					AT4G26800
									AL4G13850					AT1G31840
									AL5G22800					AT4G25710
									AL6G32160					AT4G13885
									AL4G35840					AT1G76185
									AL1G58210					AT1G06250
									AL2G15800					AT2G28426
									AL8G28750					AT5G61950
									AL8G20990					AT5G05400
									AL6G43040					AT3G23240
									AL9U10860					ATCG00270
									AL3G35780					AT3G46950
									AL3G25690					ATCG00190
									AL8G17950					AT1G07360
									AL2G28890					AT1G37150
									AL435U10010					AT5G46830
									AL3G19850					AT5G37440
									AL7G31200					AT3G17330
									AL5G23680					AT1G04778
									AL7G41250					AT3G56890
									AL8G42820					AT1G02000
									AL1G23590					AT4G30800
									AL4G17260					AT3G52800
									AL6G47600					AT2G25610
									AL6G29480					AT5G57080
									AL3G13170					AT5G61030
									AL7G26610					AT5G50250
									AL1G66510					AT2G07825
									AL7G50050					AT3G04120
									AL5G11700					AT2G38790
									AL1G27260					AT5G28310
									AL7G31890					AT5G38780
									AL7G34750					AT5G17000
									AL1G48790					AT4G19400
									AL7G34210					ATCG00730
									AL5G26840					AT1G19190
									AL2G21240					ATCG00720
									AL6G19020					AT2G29500
									AL1G19930					AT5G47210
									AL6G43540					AT2G22088
									AL5G14340					AT1G55990
									AL7G35580					AT4G25707
									AL2G12470					AT2G12170
									AL4G11740					AT3G24020
									AL3G15330					AT5G43770
									AL3G35300					AT2G07727
									AL7G52650					AT2G07675
									AL5G43720					ATMG00980
									AL1G35380					ATCG00180
									AL7G10430					ATMG00510
									AL3G52140					AT2G41505
									AL3G27880					AT1G68937
									AL5G28840					AT1G63370
									AL2G31510					AT1G01453
									AL3G27350					AT1G03790
									AL6G47510					AT1G05330
									AL8G11350					AT1G05510
									AL6G16000					AT1G05680
									AL6G40830					AT1G05894
									AL5G31360					AT1G07500
									AL1G52050					AT1G07540
									AL6G49060					AT1G09510
									AL6G42730					AT1G13520
									AL6G28030					AT1G14490
									AL3G11800					AT1G15772
									AL4G37990					AT1G16130
									AL5G38280					AT1G16480
									AL8G25510					AT1G16770
									AL8G18540					AT1G17744
									AL7G45850					AT1G19565
									AL7G41020					AT1G21326
									AL5G18760					AT1G22980
									AL4G39930					AT1G24800
									AL7G44100					AT1G26921
									AL1G64660					AT1G27461
									AL8G34440					AT1G29230
									AL4G38520					AT1G29680
									AL1G53650					AT1G34095
									AL9U11370					AT1G43160
									AL7G18870					AT1G45545
									AL6G46100					AT1G49405
									AL1G63460					AT1G49900
									AL5G44130					AT1G50750
									AL7G18410					AT1G50930
									AL8G36710					AT1G52450
									AL7G47660					AT1G52560
									AL7G43410					AT1G53655
									AL6G11300					AT1G55175
									AL8G45420					AT1G59670
									AL4G15680					AT1G66390
									AL5G41640					AT1G67650
									AL6G47270					AT1G67855
									AL3G45040					AT1G68250
									AL7G53090					AT1G68610
									AL4G45950					AT1G69350
									AL7G31120					AT1G69540
									AL3G40820					AT1G70680
									AL1G60210					AT1G71235
									AL6G31520					AT1G74350
									AL1G30750					AT1G75600
									AL8G11780					AT1G77950
									AL2G18330					AT2G01175
									AL3G45830					AT2G02061
									AL7G51000					AT2G04190
									AL4G36900					AT2G07644
									AL1G25080					AT2G07655
									AL7G48240					AT2G07665
									AL3G38400					AT2G07687
									AL4G28170					AT2G07696
									AL5G16920					AT2G07698
									AL8G26720					AT2G07708
									AL8G27570					AT2G07725
									AL4G12890					AT2G07734
									AL2G28810					AT2G15490
									AL4G18770					AT2G16953
									AL2G24440					AT2G17680
									AL4G17170					AT2G21595
									AL8G15960					AT2G23110
									AL1G57850					AT2G25460
									AL3G13770					AT2G27300
									AL5G38240					AT2G27389
									AL7G14650					AT2G28440
									AL4G44900					AT2G29370
									AL249U10030					AT2G29380
									AL1G61370					AT2G29452
									AL7G34120					AT2G32830
									AL5G11580					AT2G33080
									AL3G34490					AT2G33280
									AL5G27790					AT2G34440
									AL7G21660					AT2G34500
									AL4G17210					AT2G34610
									AL4G35700					AT2G35075
									AL4G23200					AT2G38250
									AL1G33240					AT2G38340
									AL1G41130					AT2G38490
									AL2G13240					AT2G38690
									AL5G44120					AT2G39240
									AL1G41100					AT2G40170
									AL3G20270					AT2G40440
									AL1G38490					AT2G40711
									AL8G39780					AT2G40790
									AL7G49160					AT2G42560
									AL8G35330					AT2G45580
									AL3G28670					AT2G46830
									AL2G14410					AT3G03230
									AL7G35680					AT3G03240
									AL8G19580					AT3G04420
									AL6G15610					AT3G04530
									AL5G42170					AT3G05260
									AL3G48150					AT3G08700
									AL2G19010					AT3G09863
									AL1G54370					AT3G11080
									AL8G31340					AT3G11480
									AL3G22030					AT3G12955
									AL4G24660					AT3G15534
									AL7G36290					AT3G15740
									AL7G36320					AT3G21500
									AL1G61150					AT3G21660
									AL2G11230					AT3G22510
									AL1G25580					AT3G22565
									AL2G40910					AT3G22910
									AL1G55240					AT3G23180
									AL8G18470					AT3G24463
									AL1G53640					AT3G24750
									AL6G51200					AT3G24982
									AL7G50190					AT3G26040
									AL1G41060					AT3G27620
									AL5G39170					AT3G28170
									AL6G41810					AT3G41762
									AL6G15360					AT3G43572
									AL5G44440					AT3G43574
									AL1G16110					AT3G43930
									AL5G14810					AT3G44690
									AL294U10010					AT3G45093
									AL5G34180					AT3G45420
									AL8G44480					AT3G46700
									AL7G35750					AT3G48700
									AL3G20230					AT3G48835
									AL6G27780					AT3G49130
									AL7G49260					AT3G50390
									AL1G13210					AT3G51810
									AL7G36820					AT3G53160
									AL4G27960					AT3G55900
									AL5G31100					AT3G55910
									AL4G36210					AT3G55935
									AL4G12530					AT3G56790
									AL3G39270					AT3G57510
									AL4G12720					AT3G58450
									AL4G43130					AT3G60060
									AL6G16420					AT3G61410
									AL2G20220					AT3G63060
									AL5G31120					AT4G00690
									AL1G47560					AT4G04760
									AL6G36760					AT4G08140
									AL2G36040					AT4G09610
									AL6G15530					AT4G09731
									AL8G21630					AT4G11543
									AL5G31170					AT4G12005
									AL1G32095					AT4G14370
									AL76U10010					AT4G15730
									AL2G30250					AT4G16680
									AL8G20550					AT4G16940
									AL8G32340					AT4G19080
									AL6G45480					AT4G19090
									AL5G37890					AT4G21490
									AL6G40050					AT4G25380
									AL4G25670					AT4G27850
									AL2G25920					AT4G28088
									AL1G30740					AT4G28340
									AL6G14970					AT4G29770
									AL575U10020					AT4G30662
									AL5G15930					AT4G33465
									AL4G45910					AT4G33930
									AL6G13540					AT4G34550
									AL4G35270					AT4G36600
									AL5G12990					AT4G37420
									AL4G30190					AT4G38870
									AL8G28520					AT5G02065
									AL5G39330					AT5G03640
									AL2G23030					AT5G04010
									AL3G26290					AT5G04267
									AL7G47570					AT5G04380
									AL8G41110					AT5G05420
									AL4G27390					AT5G06755
									AL3G15870					AT5G07060
									AL5G28150					AT5G07880
									AL6G51160					AT5G08600
									AL1G27910					AT5G09610
									AL1G53670					AT5G09640
									AL1G63520					AT5G12030
									AL2G13450					AT5G18340
									AL4G39040					AT5G18450
									AL4G24200					AT5G20460
									AL4G38720					AT5G22470
									AL3G21110					AT5G24080
									AL6G26100					AT5G26865
									AL6G50270					AT5G27940
									AL8G32140					AT5G28237
									AL8G37420					AT5G28340
									AL6G25610					AT5G35660
									AL5G40850					AT5G35913
									AL1G30440					AT5G37750
									AL2G14090					AT5G40410
									AL3G35930					AT5G40645
									AL6G34240					AT5G42010
									AL5G21390					AT5G42510
									AL6G46420					AT5G42610
									AL5G28350					AT5G43650
									AL7G41580					AT5G44310
									AL2G31740					AT5G48400
									AL3G36970					AT5G49290
									AL2G23590					AT5G50361
									AL5G39370					AT5G51760
									AL5G43110					AT5G53720
									AL2G17250					AT5G55750
									AL8G20760					AT5G59230
									AL5G21060					AT5G60610
									AL4G36650					AT5G62480
									AL4G19710					AT5G62800
									AL5G36960					AT5G67310
									AL1G44590					ATCG00170
									AL1G47950					ATMG00090
									AL70U10060					ATMG00150
									AL2G23510					ATMG00285
									AL4G45090					ATMG00410
									AL8G32660					ATMG00450
									AL2G40120					ATMG00590
									AL8G32650					ATMG01200
									AL1G53630					ATMG01320
									AL1G47160					ATMG01410
									AL6G28070					AT3G09055
									AL8G39360					ATMG01130
									AL249U10050					AT2G07631
									AL5G41610					AT5G57570
									AL8G43560					AT4G13880
									AL5G32890					AT1G63380
									AL5G40790					AT2G28815
									AL5G41260					AT3G61571
									AL5G41370					AT1G21240
									AL8G11960					AT1G29775
									AL5G10660					AT1G07400
									AL7G13270					AT1G25150
									AL2G11340					AT5G35680
									AL6G21930					AT1G25180
									AL4G21670					AT5G65830
									AL6G21490					AT1G80890
									AL7G42310					AT3G50550
									AL5G44870					AT1G18320
									AL6G24880					AT5G26890
									AL8G17490					AT2G32140
									AL7G30210					AT4G37530
									AL4G39440					AT5G08690
									AL1G53250					AT5G26800
									AL2G38720					AT3G09480
									AL6G26840					AT3G56730
									AL1G40310					AT5G02870
									AL1G44880					AT5G44920
									AL7G46460					AT5G25250
									AL5G38900					AT5G24352
									AL4G44240					AT1G50520
									AL4G15020					AT2G07776
									AL4G16110					AT2G27360
									AL3G16640					AT5G03210
									AL939U10010					AT2G42395
									AL8G35080					AT1G11785
									AL3G23220					AT1G01210
									AL7G37630					AT5G13440
									AL5G24000					AT3G24575
									AL1G41080					AT5G60390
									AL1G53660					AT3G20130
									AL5G28550					AT4G25810
									AL1G20200					AT1G14320
									AL6G28060					AT1G58170
									AL8G40050					AT3G29250
									AL7G52400					ATCG00340
									AL4G13130					AT4G12382
									AL3G41880					AT3G53650
									AL3G41890					AT3G06320
									AL3G41900					AT4G01480
									AL8G24160					AT2G29350
									AL7G36110					AT4G12600
									AL8G20490					AT2G40240
									AL4G37140					AT5G05430
									AL8G36190					AT5G01445
									AL8G12340					AT2G30750
									AL1G13030					AT3G04000
									AL4G36090					AT4G29350
									AL6G43500					AT3G44440
									AL6G32390					AT2G29950
									AL4G36120					AT5G57890
									AL3G23780					AT1G13370
									AL6G12540					AT1G59860
									AL9U11840					AT1G16515
									AL2G22150					AT2G32220
									AL6G26720					ATCG00780
									AL7G46170					AT5G51990
									AL4G37080					AT4G20953
									AL7G47590					AT5G64400
									AL5G19680					AT2G30020
									AL1G24080					ATCG00130
									AL4G12020					AT4G13850
									AL5G43690					AT2G29490
									AL6G29900					AT2G45710
									AL1G13540					AT4G13180
									AL6G12660					ATCG00790
									AL1G16270					AT1G61255
									AL8G29270					AT5G66607
									AL8G25940					AT1G28600
									AL6G46430					AT4G12735
									AL6G36960					AT1G02930
									AL4G33980					AT2G46765
									AL8G20000					AT1G14330
									AL2G39800					AT5G40540
									AL6G13060					AT1G68862
									AL2G27520					ATCG00065
									AL4G41950					AT5G17522
									AL2G29130					AT2G32190
									AL1G35240					AT3G61640
									AL6G48530					ATCG01270
									AL1G10800					AT3G26830
									AL7G31810					AT3G06690
									AL4G17200					ATCG01130
									AL7G30840					AT3G13950
									AL5G45050					ATCG00120
									AL7G51460					AT3G50260
									AL6G33660					AT1G66500
									AL2G39810					AT1G66090
									AL3G30090					ATCG00750
									AL4G37610					AT4G40063
									AL7G31340					AT1G29535
									AL8G42170					AT2G41110
									AL6G22430					ATCG01110
									AL6G16290					AT5G43620
									AL6G20120					AT5G44910
									AL2G19350					ATCG00150
									AL3G39810					ATCG01060
									AL7G39830					AT5G46085
									AL1G51560					AT4G35783
									AL6G13400					ATCG00050
									AL7G36840					AT5G23730
									AL8G42130					AT1G57990
									AL8G31510					ATCG01050
									AL5G44860					AT2G05915
									AL4G18910					ATCG00660
									AL1G26500					ATMG01120
									AL8G17090					AT5G11740
									AL2G17700					ATCG00760
									AL1G37450					AT3G04640
									AL4G44340					AT3G48520
									AL8G25630					AT4G35295
									AL7G46110					AT1G29418
									AL7G20180					AT3G02410
									AL3G11020					ATCG00740
									AL6G39940					AT4G29780
									AL8G21460					AT2G02455
									AL2G24330					AT3G49551
									AL3G30300					ATCG00810
									AL6G27050					AT1G53542
									AL3G19240					AT1G31835
									AL3G45200					AT2G25055
									AL8G28380					AT5G46295
									AL7G48400					AT1G28370
									AL7G49510					AT2G18680
									AL552U10010					ATCG00040
									AL7G32400					ATCG00640
									AL5G22150					ATCG01090
									AL6G11500					AT3G14452
									AL7G33090					AT2G32210
									AL2G30810					ATCG01070
									AL7G31190					ATCG01100
									AL7G27140					AT1G57630
									AL5G10500					AT5G39120
									AL4G46270					ATCG01080
									AL6G45780					ATCG01120
									AL5G15900					ATCG00650
									AL1G39022					AT4G13395
									AL2G25770					AT1G53625
									AL3G11840
									AL5G44820
									AL5G15920
									AL4G15650
									AL8G17790
									AL1G45270
									AL3G51380
									AL3G47600
									AL164U10020
									AL7G50450
									AL1G60160
									AL6G39800
									AL1G48010
									AL6G10790
									AL5G11370
									AL8G28370
									AL6G48310
									AL1G53100
									AL8G12910
									AL3G51420
									AL2G30630
									AL8G42490
									AL3G32460
									AL6G11770
									AL8G23290
									AL2G30220
									AL4G18550
									AL627U10010
									AL3G13800
									AL1G41140
									AL6G49110
									AL1G15090
									AL1G18180
									AL1G21900
									AL1G22710
									AL1G36640
									AL1G36770
									AL1G59100
									AL1G59780
									AL265U10020
									AL26U10030
									AL2G10120
									AL2G14630
									AL2G27100
									AL2G27660
									AL2G30160
									AL3G11860
									AL3G14550
									AL3G26130
									AL3G34310
									AL3G38840
									AL3G39480
									AL3G41050
									AL4G17440
									AL4G17840
									AL4G24370
									AL4G30580
									AL4G31010
									AL4G32790
									AL4G39220
									AL4G41090
									AL5G14970
									AL5G16350
									AL5G25330
									AL5G26080
									AL5G28960
									AL5G31390
									AL5G38330
									AL5G38430
									AL5G38490
									AL5G41600
									AL5G41870
									AL6G12500
									AL6G15300
									AL6G32690
									AL6G43190
									AL6G43260
									AL6G44080
									AL6G51290
									AL7G11070
									AL7G13050
									AL7G14620
									AL7G15400
									AL7G22670
									AL7G25000
									AL7G28800
									AL7G29310
									AL7G33130
									AL7G34260
									AL7G35960
									AL7G39620
									AL7G48650
									AL7G49020
									AL8G24470
									AL8G28070
									AL8G28940
									AL8G36060
									AL8G45050
									AL3G25680
									AL3G13050
									AL7G21140
									AL1014U10010
									AL1G56410
									AL5G14800
									AL1G43190
									AL4G47480
									AL2G35830
									AL8G21790
									AL3G29644
									AL5G12760
									AL1G15140
									AL2G14850
									AL2G30822
									AL4G14380
									AL1G10560
									AL2G21640
									AL3G36510
									AL5G17750
									AL2G39820
									AL7G25130
									AL3G32420
									AL5G25610
									AL6G39170
									AL1G56260
									AL6G52060
									AL2G12990
									AL7G32550
									AL6G28540
									AL6G39330
									AL7G52220
									AL2G12780
									AL1G40830
									AL6G23552
									AL4G12660
									AL7G27610
									AL1G53260
									AL1G24994
									AL1G34570
									AL2G39830
									AL8G23280
									AL7G22470
									AL288U10050
									AL8G43300
									AL8G45290
									AL4G11830
									AL7G14150
									AL1G35930
									AL4G39760
									AL7G22250
									AL8G26450
									AL2G41350
									AL7G51480
									AL3G30450
									AL4G10400
									AL7G13190
									AL4G46140
									AL1G52290
									AL7G38640
									AL1G36900
									AL8G16400
									AL4G17340
									AL2G32120
									AL1G47240
									AL8G30370
									AL2G18150
									AL2G26610
									AL4G42300
									AL3G46140
									AL5G22390
									AL4G17510
									AL8G44290
									AL3G27010
									AL1G42340
									AL7G39230
									AL7G31430
									AL6G20580
									AL5G31370
									AL2G32400
									AL6G38180
									AL3G15670
									AL7G39240
									AL4G36460
									AL7G21470
									AL7G17830
									AL4G30860
									AL2G32680
									AL4G46480
									AL8G37770
									AL1G53680
									AL1G10790
									AL4G10840
									AL8G19330
									AL5G18460
									AL8G35410
									AL5G14150
									AL5G34130
									AL8G44840
									AL3G28000
									AL5G29420
									AL6G38830
									AL7G25360
									AL1G41980
									AL8G42650
									AL3G42980
									AL1G32770
