# Supplementary material for: Drought resistance is mediated by divergent strategies in closely related Brassicaceae
Source: New Phytol. 2019 Jun 18;223(2):783–97. doi: 10.1111/nph.15841 (PMC6771540; doi:10.1111/nph.15841)
Supplement: Supplementary file 4 — Table S3 Ortholog relationships and complete expression matrix. [file NPH-223-783-s004.xlsx]

## Sheet: Title page
New Phytologist Supporting Information Table S3
Article title:	Drought resistance is mediated by divergent strategies in closely related Brassicaceae
Authors:	Nora Marín-de la Rosa, Chung-Wen Lin, Yang Jae Kang, Stijn Dhondt, Nathalie Gonzalez, Dirk Inzé and Pascal Falter-Braun
Article acceptance date:	29 March 2019.

## Sheet: Table S3
	Table S3: Ortholog relationships and complete expression matrix.
Worksheet
ExpMatrix	15883 orthologues of Ath, Aly and Esa were shown in column one to three. The associated WGCNA module was listed as column four. The averaged TPM values of the common orthologs in Ath, Aly and Esa under well water or drought treatment were shown as following matrix. Values were converted into log2 format.
Note: TAIR10 notation and names to indicate the were used for figures legends.

## Sheet: ExpMatrix
Orthologue relationship ID			Module	Gene annotation in Ath (source: Phytozome_Araport11)	Gene annotation in Aly (source: Phytozome_V2.1)	Gene annotation in Esa (source: Phytozome_V1.0)	Gene annotation in Ath (source: TAIR10)	Gene symbol	Other gene name	Average TPM values from 3 replicates
Ath_locus	Aly_locus	Esa_Locus								Ath_WW_T0	Ath_WW_T5	Ath_WW_T11	Ath_WW_T14	Ath_WD_T5	Ath_WD_T11	Ath_WD_T14	Aly_WW_T0	Aly_WW_T5	Aly_WW_T11	Aly_WW_T14	Aly_WD_T5	Aly_WD_T11	Aly_WD_T14	Esa_WW_T0	Esa_WW_T5	Esa_WW_T11	Esa_WW_T14	Esa_WD_T5	Esa_WD_T11	Esa_WD_T14
AT1G01010	AL1G11530	Thhalv10007665m.g	grey60	NAC domain containing protein 1	NAC domain containing protein 1	NAC domain containing protein 1	NAC domain containing protein 1;(source:Araport11); NAC DOMAIN CONTAINING PROTEIN 1 (NAC001)	ANAC001	NAC001	1.512	0.998322	0.822514	0.762451	1.70489	1.70925	2.55769	0	0	0	0	0	0	1.46356	1.96934	2.04645	2.20332	0.843627	1.9108	1.75017	1.69613
AT1G01020	AL1G11510	Thhalv10008618m.g	blue	Arv1-like protein	Arv1-like protein	Arv1-like protein	ARV1 family protein;(source:Araport11); (ARV1)	ARV1		3.25264	3.43977	3.69958	3.28598	3.38141	3.24388	3.91162	4.20391	4.04325	3.31967	4.1713	4.06304	3.48738	3.86457	2.7093	2.66724	2.7602	3.09718	2.77718	3.1878	3.08698
AT1G01030	AL1G11500	Thhalv10008068m.g	royalblue	AP2/B3-like transcriptional factor family protein	AP2/B3-like transcriptional factor family protein	AP2/B3-like transcriptional factor family protein	AP2/B3-like transcriptional factor family protein;(source:Araport11); NGATHA3 (NGA3)	NGA3		0	0	0	0	0.0108223	0	0	2.64319	2.8627	1.03168	2.64144	2.7864	1.64936	2.27833	1.46857	0.69455	0.224882	0	1.11109	0.326046	0
AT1G01040	AL1G11480	Thhalv10006531m.g	purple	dicer-like 1	dicer-like 1	dicer-like 1	Encodes a Dicer homolog. Dicer is a RNA helicase involved in microRNA processing. Mutations in this locus can result in embryo lethality. Embryo shape at seed maturity is globular-elongate. Other mutants convert the floral meristems to an indeterminate state, others yet show defects in ovule development. mRNA is expressed in all shoot tissues. DCL1 is able to produce miRNAs and siRNAs. The mRNA i…	DCL1		2.25499	1.28918	0.979783	0.96895	1.69638	1.80213	2.96028	1.91715	1.42062	0	1.76794	1.49222	1.21508	2.43143	2.6988	2.22894	2.00283	2.39465	2.75542	3.10341	3.10336
AT1G01050	AL1G11470	Thhalv10008767m.g	grey60	pyrophosphorylase 1	pyrophosphorylase 1	pyrophosphorylase 1	Encodes a soluble protein with inorganic pyrophosphatase activity that is highly specific for Mg-inorganic pyrophosphate; PYROPHOSPHORYLASE 1 (PPa1)	AtPPa1	PPa1	6.68621	6.78581	6.55567	6.44004	6.84964	6.78565	7.09211	5.75268	5.54404	5.87531	6.18181	5.9109	6.13005	6.39208	7.15369	7.22589	7.25924	7.42439	7.09875	7.41289	7.09924
AT1G01060	AL1G11460	Thhalv10007028m.g	skyblue	Homeodomain-like superfamily protein	Homeodomain-like superfamily protein	Homeodomain-like superfamily protein	LHY encodes a myb-related putative transcription factor involved in circadian rhythm along with another myb transcription factor CCA1; LATE ELONGATED HYPOCOTYL (LHY)	LHY	LHY1	0	0	0	0	0	0	2.58083	0	2.37985	0	1.09347	1.99094	0	1.91855	0	0	0	3.37395	0	0	2.82145
AT1G01070	AL1G11450	Thhalv10009501m.g	skyblue	nodulin MtN21 /EamA-like transporter family protein	nodulin MtN21 /EamA-like transporter family protein	nodulin MtN21 /EamA-like transporter family protein	Encodes a plasma membrane-localized amino acid transporter likely involved in amino acid export in the developing seed; USUALLY MULTIPLE ACIDS MOVE IN AND OUT TRANSPORTERS 28 (UMAMIT28)			1.39693	1.56862	1.7349	2.27642	2.55403	2.56432	3.0399	2.90137	1.90145	1.93714	3.0497	2.25767	1.68373	2.24658	2.54424	1.59072	2.07447	2.3846	2.32653	2.67024	2.17594
AT1G01080	AL1G11440	Thhalv10008355m.g	pink	RNA-binding (RRM/RBD/RNP motifs) family protein	RNA-binding (RRM/RBD/RNP motifs) family protein	RNA-binding (RRM/RBD/RNP motifs) family protein	RNA-binding (RRM/RBD/RNP motifs) family protein;(source:Araport11)			6.50305	6.62325	6.57513	5.59416	6.42759	5.61048	3.84878	6.27581	6.16071	5.53521	5.46717	5.8182	5.01495	3.93289	6.47528	6.12136	6.20617	6.30275	6.10187	5.67428	5.39903
AT1G01090	AL1G11430	Thhalv10007695m.g	cyan	pyruvate dehydrogenase E1 alpha	pyruvate dehydrogenase E1 alpha	pyruvate dehydrogenase E1 alpha	pyruvate dehydrogenase E1 alpha subunit; PYRUVATE DEHYDROGENASE E1 ALPHA (PDH-E1 ALPHA)	PDH-E1 ALPHA		6.57381	6.46774	6.69548	5.8839	6.45275	5.82911	5.99026	7.34627	7.27135	6.6825	7.32037	7.29132	6.92869	7.12668	6.60733	6.48283	6.79947	6.84763	6.5646	6.66087	6.61504
AT1G01110	AL1G11410	Thhalv10007299m.g	red	IQ-domain 18	IQ-domain 18	IQ-domain 18	IQ-domain 18;(source:Araport11); IQ-DOMAIN 18 (IQD18)	IQD18		0.301767	0	0.546594	0	0.972269	1.13953	0	1.7205	1.48638	1.04834	1.98001	1.6668	1.72756	1.5769	2.85761	2.81114	3.03363	3.99018	3.52593	3.71154	3.20713
AT1G01120	AL1G11400	Thhalv10007351m.g	pink	3-ketoacyl-CoA synthase 1	3-ketoacyl-CoA synthase 1	3-ketoacyl-CoA synthase 1	Encodes a condensing enzyme KCS1 (3-ketoacyl-CoA synthase 1) which is involved in the critical fatty acid elongation process in wax biosynthesis; 3-KETOACYL-COA SYNTHASE 1 (KCS1)	KCS1		5.66918	5.59025	5.81881	4.52058	5.43846	4.93309	1.96082	5.38563	4.86559	4.30315	5.01662	4.95007	3.93082	4.47814	4.99964	5.11531	5.52788	5.27772	4.77254	5.04059	4.01171
AT1G01140	AL1G11370	Thhalv10007632m.g	skyblue	CBL-interacting protein kinase 9	CBL-interacting protein kinase 9	CBL-interacting protein kinase 9	Encodes a CBL-interacting protein kinase with similarity to SOS2; CBL-INTERACTING PROTEIN KINASE 9 (CIPK9)	CIPK9	PKS6	5.08268	4.46335	4.05635	3.92025	4.9337	4.37975	4.5537	5.39299	5.61467	2.41141	4.78648	5.66712	4.34431	5.19998	6.07172	5.71341	5.67033	4.98312	6.22424	5.72088	5.24602
AT1G01160	AL1G11340	Thhalv10008482m.g	magenta	GRF1-interacting factor 2	GRF1-interacting factor 2	GRF1-interacting factor 2	Arabidopsis thaliana GRF1-interacting factor 2 (GIF2) mRNA; GRF1-INTERACTING FACTOR 2 (GIF2)	GIF2		4.32386	4.29777	4.54261	4.85074	4.77075	4.78622	6.23835	4.58588	4.40897	4.01504	5.26903	4.58675	5.00717	5.76683	4.38229	4.18206	4.3398	4.52678	4.53786	4.87586	4.89512
AT1G01170	AL1G11330	Thhalv10009224m.g	blue	ozone-responsive stress-like protein (DUF1138)	Protein of unknown function (DUF1138)	Protein of unknown function (DUF1138)	ozone-responsive stress-like protein (DUF1138);(source:Araport11)			7.85434	8.37128	8.3	8.85967	8.46894	8.95177	7.4971	7.99857	8.10945	8.63692	8.31407	8.24319	9.25865	8.84641	4.25464	4.67113	5.31707	5.71897	5.50792	6.29586	6.13474
AT1G01180	AL1G11320	Thhalv10008287m.g	blue	S-adenosyl-L-methionine-dependent methyltransferases superfamily protein	S-adenosyl-L-methionine-dependent methyltransferases superfamily protein	S-adenosyl-L-methionine-dependent methyltransferases superfamily protein	S-adenosyl-L-methionine-dependent methyltransferases superfamily protein;(source:Araport11)			2.96724	3.85808	3.52917	4.13086	3.6009	3.29753	2.06351	1.42272	1.48599	2.65723	1.82272	1.29234	1.74928	2.25515	0.00972744	0.205308	0.809274	0	1.10532	0.185042	0
AT1G01190	AL1G11290	Thhalv10007320m.g	cyan	cytochrome P450, family 78, subfamily A, polypeptide 8	cytochrome P450, family 78, subfamily A, polypeptide 8	cytochrome P450, family 78, subfamily A, polypeptide 8	cytochrome P450, family 78, subfamily A, polypeptide 8;(source:Araport11); CYTOCHROME P450, FAMILY 78, SUBFAMILY A, POLYPEPTIDE 8 (CYP78A8)	CYP78A8		2.84001	1.30945	0.871413	0	0.637546	0	0	5.05078	4.6375	3.65581	4.24867	4.16568	2.825	1.52052	4.73412	3.91311	2.73828	1.92603	2.86121	0.627573	0.521044
AT1G01200	AL1G11280	Thhalv10009311m.g	greenyellow	RAB GTPase homolog A3	RAB GTPase homolog A3	RAB GTPase homolog A3	RAB GTPase homolog A3;(source:Araport11); RAB GTPASE HOMOLOG A3 (RABA3)	ATRABA3	ATRAB-A3,RABA3	0.907273	1.07192	0.877195	0.63153	1.07703	1.32219	0	2.28388	2.20905	3.44495	2.90954	2.3697	2.53876	2.81182	2.17329	2.63161	2.708	2.50109	2.19633	3.3278	3.08174
AT1G01220	AL1G11260	Thhalv10006637m.g	purple	L-fucokinase/GDP-L-fucose pyrophosphorylase	L-fucokinase/GDP-L-fucose pyrophosphorylase	L-fucokinase/GDP-L-fucose pyrophosphorylase	Encodes a bifunctional enzyme that has both L-fucokinase and GDP-L-fucose pyrophosphorylase activities. It catalyzes the two steps of the L-fucose salvage pathway for the generation of activated GDP-L-fucose. This pathway seems to be of minor importance for cell wall polysaccharide biosynthesis compared to the de novo GDP-L-fucose biosynthesis pathway in Arabidopsis; L-FUCOKINASE/GDP-L-FUCOSE PYR…	FKGP	AtFKGP	3.29699	2.80977	2.35989	1.04279	3.0794	2.81635	2.95539	2.05096	1.67653	0.256472	2.00282	1.77385	1.94193	2.28719	2.92807	2.48943	2.48486	2.69887	2.81612	3.14304	3.03043
AT1G01225	AL1G11250	Thhalv10008506m.g	cyan	NC domain-containing protein-related	NC domain-containing protein-related	NC domain-containing protein-related	NC domain-containing protein-like protein;(source:Araport11)			2.17273	2.24435	2.24761	1.84481	2.10572	2.17215	1.10155	3.01142	2.77649	3.09093	3.45916	2.74778	2.51594	2.767	2.50092	2.92502	3.03656	2.18918	2.86097	3.52289	3.16388
AT1G01230	AL1G11230	Thhalv10008983m.g	lightcyan	ORMDL family protein	ORMDL family protein	ORMDL family protein	ORM1 is an ER localized orosomucoid-like protein involved in sphingolipid homeostasis; (ATORM1)			5.28665	6.19049	6.20814	6.56535	6.09962	6.01155	6.46333	5.90726	6.09418	5.89936	6.70262	6.10474	6.57265	6.9887	5.91942	6.16994	6.37143	5.91903	6.28415	6.23177	6.08315
AT1G01240	AL1G11220	Thhalv10008123m.g	black	transmembrane protein, putative	expressed protein		transmembrane protein;(source:Araport11)			4.19883	5.02269	5.12058	5.5743	5.25593	5.81719	7.22994	3.7011	4.00319	1.55543	4.05094	4.08557	4.19767	5.10634	5.13832	5.03869	5.1517	5.62679	5.46033	6.21508	6.55186
AT1G01250	AL1G11210	Thhalv10009402m.g	lightgreen	Integrase-type DNA-binding superfamily protein	Integrase-type DNA-binding superfamily protein	Integrase-type DNA-binding superfamily protein	encodes a member of the DREB subfamily A-4 of ERF/AP2 transcription factor family. The protein contains one AP2 domain. There are 17 members in this subfamily including TINY.			1.0687	1.64602	2.13095	5.05887	2.1748	3.89381	6.11468	1.21355	1.22914	3.22385	4.68848	1.97475	6.16925	6.99338	3.50787	3.65755	4.70613	4.99636	3.80673	4.8284	6.49553
AT1G01260	AL1G11120	Thhalv10007139m.g	purple	basic helix-loop-helix (bHLH) DNA-binding superfamily protein	basic helix-loop-helix (bHLH) DNA-binding superfamily protein	basic helix-loop-helix (bHLH) DNA-binding superfamily protein	bHLH13 interacts with JAZ proteins, and functions redundantly with bHLH3, bHLH14 and bHLH17 to negatively regulate jasmonate responses; JASMONATE ASSOCIATED MYC2 LIKE 2 (JAM2)			2.40217	2.40562	1.6541	1.47506	2.3351	2.34397	2.96262	0.811241	1.4273	2.10818	1.82786	1.38047	2.5716	2.93641	2.65366	2.60914	2.60841	2.80265	2.79233	3.03865	3.02317
AT1G01290	AL1G11170	Thhalv10008544m.g	tan	cofactor of nitrate reductase and xanthine dehydrogenase 3	cofactor of nitrate reductase and xanthine dehydrogenase 3	cofactor of nitrate reductase and xanthine dehydrogenase 3	COFACTOR OF NITRATE REDUCTASE AND XANTHINE DEHYDROGENASE 3. Encodes a protein involved in molybdenum cofactor biosynthesis. Homologous to E.coli MoaC. Expression is low in all tissues examined, except in roots. Appears to have targeting signals for chloroplast or mitochondria; COFACTOR OF NITRATE REDUCTASE AND XANTHINE DEHYDROGENASE 3 (CNX3)	CNX3		3.32523	3.41439	3.48743	3.31477	3.64335	3.81638	4.24875	3.07493	3.218	2.27194	3.30998	3.17413	3.06597	3.54969	2.41664	2.53316	2.58464	2.35285	2.55182	2.76329	2.79326
AT1G01300	AL1G11160	Thhalv10009389m.g	cyan	Eukaryotic aspartyl protease family protein	Eukaryotic aspartyl protease family protein	Eukaryotic aspartyl protease family protein	Eukaryotic aspartyl protease family protein;(source:Araport11)			4.83882	5.07561	5.16278	4.39291	4.99152	4.70787	2.62347	6.59716	5.98033	7.21	7.21848	6.13029	6.08111	7.01536	5.20396	5.15148	5.3403	4.92402	5.21206	5.52836	5.24537
AT1G01320	AL1G11130	Thhalv10006538m.g	skyblue	Tetratricopeptide repeat (TPR)-like superfamily protein	Tetratricopeptide repeat (TPR)-like superfamily protein	Tetratricopeptide repeat (TPR)-like superfamily protein	Encodes REDUCED CHLOROPLAST COVERAGE 1 (REC1). Located in the nucleus and cytosol. Contributes to establishing the size of the chloroplast compartment; REDUCED CHLOROPLAST COVERAGE (REC1)			5.68296	4.15453	3.37646	3.16986	4.47619	4.35387	5.84951	5.17087	4.42645	3.36164	4.45599	4.50084	4.37909	5.25575	5.68994	4.79048	4.45668	5.23143	5.24204	5.44413	4.89944
AT1G01350	AL1G11100	Thhalv10009432m.g	purple	Zinc finger (CCCH-type/C3HC4-type RING finger) family protein	Zinc finger (CCCH-type/C3HC4-type RING finger) family protein	Zinc finger (CCCH-type/C3HC4-type RING finger) family protein	Zinc finger (CCCH-type/C3HC4-type RING finger) family protein;(source:Araport11)			3.82631	3.30959	3.06417	2.36075	3.67757	3.81298	4.15423	3.52912	3.25523	1.2903	3.2896	3.32723	3.2038	3.90186	4.03967	3.62054	3.24978	3.62809	3.94887	4.34497	3.72374
AT1G01360	AL1G11084	Thhalv10006254m.g	brown	regulatory component of ABA receptor 1	regulatory component of ABA receptor 1	regulatory component of ABA receptor 1	Encodes RCAR1 (regulatory components of ABA receptor). Interacts with and regulates the type 2C protein phosphatases (PP2Cs) ABI1 and ABI2. Functions as abscisic acid sensor. The mRNA is cell-to-cell mobile; REGULATORY COMPONENT OF ABA RECEPTOR 1 (RCAR1)	RCAR1	PYL9	3.29754	4.26512	4.04119	4.88478	4.53153	4.4666	4.80258	4.18977	5.02663	3.65298	4.46959	4.67801	2.52885	3.81843	4.32166	4.8635	4.23779	4.28304	5.03568	3.96579	3.80359
AT1G01370	AL1G11082	Thhalv10008889m.g	greenyellow	Histone superfamily protein	Histone superfamily protein	Histone superfamily protein	Encodes a centromere-identifying protein histone H3 variant. Localized at centromeres in both mitotic and meiotic cells; (HTR12)	HTR12	CENH3	2.56254	2.10677	2.32326	0.807624	2.4274	2.293	0	3.95356	4.09774	4.09309	4.11215	3.91904	4.04886	4.07506	5.8648	5.67866	5.60533	5.73088	5.92523	5.92982	5.41905
AT1G01380	AL1G11070	Thhalv10009233m.g	red	Homeodomain-like superfamily protein	Homeodomain-like superfamily protein	Homeodomain-like superfamily protein	ETC1 is involved in trichome and root hair patterning in Arabidopsis; ENHANCER OF TRY AND CPC 1 (ETC1)	ETC1		2.01603	1.95313	1.82274	2.81332	2.29811	2.37762	1.92635	2.23133	1.38529	3.17879	2.57558	2.14494	2.85258	3.02691	3.61736	3.86784	3.804	3.2501	3.45205	3.66848	3.98663
AT1G01430	AL1G11020	Thhalv10007590m.g	darkorange	TRICHOME BIREFRINGENCE-LIKE 25	TRICHOME BIREFRINGENCE-LIKE 25	TRICHOME BIREFRINGENCE-LIKE 25	Encodes a member of the TBL (TRICHOME BIREFRINGENCE-LIKE) gene family containing a plant-specific DUF231 (domain of unknown function) domain. TBL gene family has 46 members, two of which (TBR/AT5G06700 and TBL3/AT5G01360) have been shown to be involved in the synthesis and deposition of secondary wall cellulose, presumably by influencing the esterification state of pectic polymers.Functions as a …	TBL25		4.93211	4.67668	4.65055	4.29425	4.68776	4.66125	3.20066	4.74529	4.66728	3.5154	5.03747	4.93094	4.61762	5.06311	4.8652	4.69794	4.73207	4.86861	4.90933	5.03126	4.78006
AT1G01440	AL1G11010	Thhalv10007009m.g	purple	hypothetical protein (DUF3133)	Protein of unknown function (DUF3133)	Protein of unknown function (DUF3133)	hypothetical protein (DUF3133);(source:Araport11)			2.97284	2.69428	2.82169	2.27723	3.17177	3.37438	3.72789	3.5498	3.33026	2.12448	3.12037	3.39186	2.99243	2.8764	3.28462	3.2451	3.32923	2.76321	3.75472	3.26273	2.60223
AT1G01450	AL1G10990	Thhalv10009834m.g	tan	Protein kinase superfamily protein	Protein kinase superfamily protein	Protein kinase superfamily protein	Protein kinase superfamily protein;(source:Araport11)			2.25015	1.79335	2.17517	2.06116	2.40835	2.69655	3.24624	1.76401	1.36882	0.19024	2.25335	1.5771	1.93076	2.61792	1.47012	0.886847	1.18833	1.09558	1.65719	1.61747	1.5812
AT1G01470	AL1G10940	Thhalv10009011m.g	magenta	Late embryogenesis abundant protein	Late embryogenesis abundant protein	Late embryogenesis abundant protein	Encodes late-embryogenesis abundant protein whose mRNA levels are induced in response to wounding and light stress. Might be involved in protection against desiccation; LATE EMBRYOGENESIS ABUNDANT 14 (LEA14)	LEA14	LSR3	6.99245	7.26357	7.44803	8.99866	7.09477	8.71935	10.2702	6.37331	6.15213	6.46847	6.57893	6.34141	8.64178	8.20012	5.93406	5.86921	6.29609	5.70977	6.18357	7.58084	7.79076
AT1G01480	AL1G10930	Thhalv10007457m.g	magenta	1-amino-cyclopropane-1-carboxylate synthase 2	1-amino-cyclopropane-1-carboxylate synthase 2	1-amino-cyclopropane-1-carboxylate synthase 2	a member of the 1-aminocyclopropane-1-carboxylate (ACC) synthase (S-adenosyl-L-methionine methylthioadenosine-lyase, EC 4.4.1.14) gene family, isolated from a flower-specific cDNA library; 1-AMINO-CYCLOPROPANE-1-CARBOXYLATE SYNTHASE 2 (ACS2)	ACS2	AT-ACC2	0	0	0	0	0	0	4.11685	0	0	0	0	0	0	0.183691	0	0	0	0	0	0	0.108152
AT1G01500	AL1G10910	Thhalv10008178m.g	black	Erythronate-4-phosphate dehydrogenase family protein	Erythronate-4-phosphate dehydrogenase family protein	Erythronate-4-phosphate dehydrogenase family protein	Erythronate-4-phosphate dehydrogenase family protein;(source:Araport11)			3.18128	3.64454	3.94657	4.29182	3.37731	3.80226	5.66788	3.11497	2.86314	3.1446	3.58516	3.05648	3.71725	4.13099	3.08193	3.03607	3.57877	3.21359	3.51675	3.7479	4.22291
AT1G01510	AL1G10900	Thhalv10007060m.g	brown	NAD(P)-binding Rossmann-fold superfamily protein	NAD(P)-binding Rossmann-fold superfamily protein	NAD(P)-binding Rossmann-fold superfamily protein	Encodes a homolog of human CtBP. Mutant has longer and thicker leaves than wild type. Involved in controlling polar cell expansion in the leaf width direction. It has been shown to localize to cytosolic stress granules and is involved in their formation; ANGUSTIFOLIA (AN)	AN		3.10138	2.82697	2.97935	2.61261	3.02459	3.17384	3.25481	2.07813	1.87005	1.50886	2.27865	2.121	2.17124	2.25502	3.44977	3.49469	3.59909	3.70499	3.65296	3.99301	3.81699
AT1G01520	AL1G10890	Thhalv10008382m.g	lightgreen	Homeodomain-like superfamily protein	Homeodomain-like superfamily protein	Homeodomain-like superfamily protein	RVE3 is one of eleven homologous MYB-like transcription factors in Arabidopsis and a member of the RVE8 clade. Plays a minor role in clock regulation; ALTERED SEED GERMINATION 4 (ASG4)			0	0	0	0	0	0	4.07301	0	0	0	1.22481	0	1.78815	4.3449	0	0	0	3.26529	0.253002	1.34433	5.30325
AT1G01540	AL1G10860	Thhalv10007528m.g	blue	Protein kinase superfamily protein	Protein kinase superfamily protein	Protein kinase superfamily protein	Protein kinase superfamily protein;(source:Araport11)			5.44706	5.11829	5.12637	4.26167	5.40716	5.27349	5.25995	4.68762	4.66381	4.3854	4.54035	4.81629	4.38916	4.43907	3.6795	3.94583	3.87459	4.20037	4.04072	4.19558	3.82521
AT1G01550	AL1G10850	Thhalv10008079m.g	tan	BPS1-like protein (DUF793)	Protein of unknown function (DUF793)	Protein of unknown function (DUF793)	Encodes a protein with no functionally characterized domains that to prevent the synthesis of a novel substance that moves from the root to the shoot, where it modifies shoot growth by interfering with auxin signaling. Synthesis and delivery of this substance requires neither phloem nor endodermis; BYPASS 1 (BPS1)	BPS1		6.46207	6.83389	6.86004	7.28777	7.02007	7.14569	8.23906	7.07193	7.20946	6.30179	7.64039	7.21471	7.10116	7.93776	5.53374	5.7393	5.84956	5.74657	6.12122	6.4014	6.46998
AT1G01580	AL1G10810	Thhalv10028469m.g	greenyellow	ferric reduction oxidase 2	ferric reduction oxidase 2	ferric reduction oxidase 2	Encodes the low-iron-inducible ferric chelate reductase responsible for reduction of iron at the root surface. It is likely to be the major Fe(III) chelate reductase in Arabidopsis iron metabolism. Coordinately regulated with IRT1, the major transporter responsible for high-affinity iron uptake from the soil, at both transcriptional and posttranscriptional levels. Steady state mRNA levels are reg…	FRO2	FRD1,ATFRO2	0	0	0	0	0	0	0.176715	0	0.0812674	0	0.331701	0	1.55591	2.15514	1.92875	1.31833	1.13194	1.00519	2.02791	2.0766	3.40108
AT1G01600	AL1G10780	Thhalv10007350m.g	cyan	cytochrome P450, family 86, subfamily A, polypeptide 4	cytochrome P450, family 86, subfamily A, polypeptide 4	cytochrome P450, family 86, subfamily A, polypeptide 4	Encodes a member of the CYP86A subfamily of cytochrome p450 genes. Expressed significantly at highest level in mature stems and flowers; CYTOCHROME P450, FAMILY 86, SUBFAMILY A, POLYPEPTIDE 4 (CYP86A4)	CYP86A4		1.74517	2.09387	2.05088	0.664913	1.91234	2.4294	0	2.26401	2.0419	3.35922	3.23085	2.85776	3.7447	3.03834	2.23121	1.79558	2.04721	2.30866	1.95443	2.66169	2.39109
AT1G01610	AL1G10770	Thhalv10007431m.g	greenyellow	glycerol-3-phosphate acyltransferase 4	glycerol-3-phosphate acyltransferase 4	glycerol-3-phosphate acyltransferase 4	bifunctional sn-glycerol-3-phosphate 2-O-acyltransferase/phosphatase. Involved in cutin assembly and is functionally redundant with GPAT8; GLYCEROL-3-PHOSPHATE SN-2-ACYLTRANSFERASE 4 (GPAT4)	ATGPAT4	GPAT4	4.34809	4.03529	4.18606	3.93818	4.17051	3.9515	3.63239	4.53075	3.8513	4.59226	4.65454	4.17435	4.59178	4.58752	4.78075	4.62116	5.05109	4.96214	4.69908	4.90976	4.36186
AT1G01630	AL1G10750	Thhalv10008535m.g	red	Sec14p-like phosphatidylinositol transfer family protein	Sec14p-like phosphatidylinositol transfer family protein	Sec14p-like phosphatidylinositol transfer family protein	Sec14p-like phosphatidylinositol transfer family protein;(source:Araport11)			5.44621	5.3641	5.12984	4.34393	5.32001	4.98265	4.88522	5.06525	4.88039	4.71964	5.40455	5.11524	4.91991	5.19868	6.00739	5.86728	6.0583	6.22534	6.06812	5.86081	5.45075
AT1G01640	AL1G10740	Thhalv10017762m.g	darkturquoise	BTB/POZ domain-containing protein	BTB/POZ domain-containing protein	BTB/POZ domain-containing protein	Putative role in flower development. Comparison of SALK_011721C to Columbia wild type resulted in a trend toward earlier flowering in the mutant (P=0.1) (Stapleton and Woodruff 2009, personal communication).			0.925438	1.21693	1.63264	2.46286	2.12394	2.97316	3.94932	4.84307	4.6768	4.91318	5.59354	4.94465	5.54348	5.96188	0	0	0.0942626	0	0	0.105826	0
AT1G01650	AL1G10720	Thhalv10007312m.g	magenta	SIGNAL PEPTIDE PEPTIDASE-LIKE 4	SIGNAL PEPTIDE PEPTIDASE-LIKE 4	SIGNAL PEPTIDE PEPTIDASE-LIKE 4	SIGNAL PEPTIDE PEPTIDASE-LIKE 4;(source:Araport11); SIGNAL PEPTIDE PEPTIDASE-LIKE 4 (SPPL4)	SPPL4	ATSPPL4	3.83297	4.31696	4.39222	5.1261	4.57487	5.00447	5.98724	3.95855	3.63283	3.58908	4.42885	3.77501	4.68253	4.88618	3.32065	3.24806	3.6154	3.19461	3.54094	4.15414	4.1156
AT1G01660	AL1G10710	Thhalv10007636m.g	red	RING/U-box superfamily protein	RING/U-box superfamily protein	RING/U-box superfamily protein	RING/U-box superfamily protein;(source:Araport11)			0	0	0	0	0	0	0.708505	0	0	0	0	0	0	0.383549	2.50108	2.17577	1.45997	1.91996	2.79083	2.84345	2.64897
AT1G01670	AL1G10700	Thhalv10007902m.g	greenyellow	RING/U-box superfamily protein	RING/U-box superfamily protein	RING/U-box superfamily protein	RING/U-box superfamily protein;(source:Araport11)			0.0373911	0.865926	1.27233	1.57916	1.38454	1.78332	2.11538	1.21299	1.41771	1.42429	2.2338	1.57312	2.46807	2.5093	3.43393	3.19345	2.89303	3.21524	3.64241	3.64749	3.60722
AT1G01680	AL1G10690	Thhalv10008431m.g	magenta	plant U-box 54	plant U-box 54	plant U-box 54	plant U-box 54;(source:Araport11); PLANT U-BOX 54 (PUB54)	ATPUB54	PUB54	0.239571	1.90835	1.66332	0.422251	1.62087	0	3.42701	0	0	0	3.36775	0.691058	0.260835	1.41489	0.962714	0.867918	0.390684	1.20683	0.269727	0.312004	0
AT1G01690	AL1G10680	Thhalv10007771m.g	brown	putative recombination initiation defects 3	putative recombination initiation defects 3	putative recombination initiation defects 3	Encodes a novel plant-specific protein that is involved in meiotic double strand break formation; PUTATIVE RECOMBINATION INITIATION DEFECTS 3 (PRD3)	ATPRD3	PRD3	2.16714	1.80475	1.74409	1.21896	2.0382	2.50667	2.51784	0.730091	0.076767	0	0.36169	0.142634	0	0	1.9982	2.35282	2.24897	2.1996	2.33462	2.73632	2.53176
AT1G01710	AL1G10210	Thhalv10007689m.g	cyan	Acyl-CoA thioesterase family protein	Acyl-CoA thioesterase family protein	Acyl-CoA thioesterase family protein	acyl-CoA thioesterase II;(source:Araport11)			4.4016	4.18337	4.04658	4.31001	4.2957	4.52813	4.81831	5.6459	5.37853	4.66874	5.80507	5.72026	5.4134	5.84187	4.61769	4.58912	4.67487	5.00662	4.89775	5.42583	5.81562
AT1G01720	AL1G10630	Thhalv10008371m.g	magenta	NAC (No Apical Meristem) domain transcriptional regulator superfamily protein	NAC (No Apical Meristem) domain transcriptional regulator superfamily protein	NAC (No Apical Meristem) domain transcriptional regulator superfamily protein	Belongs to a large family of putative transcriptional activators with NAC domain. Transcript level increases in response to wounding and abscisic acid. ATAF1 attentuates ABA signaling and sythesis. Mutants are hyposensitive to ABA. The mRNA is cell-to-cell mobile; (ATAF1)	ATAF1	ANAC002	2.32253	2.1618	2.48167	4.33071	2.72145	3.05563	6.71788	3.2113	3.73532	2.62273	3.71518	3.67731	3.70544	4.87608	2.60958	2.59435	3.25871	2.92208	3.3203	3.75907	5.01383
AT1G01730	AL1G10610	Thhalv10008538m.g	black	hypothetical protein			hypothetical protein;(source:Araport11)			4.27363	4.66666	4.57268	5.27016	4.87075	5.3402	5.93231	3.86955	4.04654	4.2849	4.88335	4.29762	4.89147	5.67179	4.48981	4.59162	4.83269	4.54219	4.79283	5.3564	5.34736
AT1G01740	AL1G10600	Thhalv10010042m.g	purple	Protein kinase protein with tetratricopeptide repeat domain	Protein kinase protein with tetratricopeptide repeat domain	Protein kinase protein with tetratricopeptide repeat domain	kinase with tetratricopeptide repeat domain-containing protein;(source:Araport11); BRASSINOSTEROID-SIGNALING KINASE 4 (BSK4)			1.81654	1.43469	1.44638	0.76508	1.74185	1.87581	2.99379	1.45462	1.40965	0	2.1014	1.53868	1.5582	3.00387	1.89735	1.37699	1.47778	2.91545	1.906	2.21613	3.10795
AT1G01750	AL1G10590	Thhalv10009057m.g	greenyellow	actin depolymerizing factor 11	actin depolymerizing factor 11	actin depolymerizing factor 11	actin depolymerizing factor 11;(source:Araport11); ACTIN DEPOLYMERIZING FACTOR 11 (ADF11)	ADF11		0	0	0	0	0	0	1.17039	1.88597	1.75153	0.696227	1.85735	1.80108	1.99638	2.53132	2.14274	2.15213	2.10521	2.19275	2.03441	2.7051	2.4472
AT1G01760	AL1G10580	Thhalv10007725m.g	greenyellow	adenosine deaminases;RNA binding;RNA binding;adenosine deaminases	adenosine deaminases;RNA binding;RNA binding;adenosine deaminases	adenosine deaminases;RNA binding;RNA binding;adenosine deaminases	denosine deaminases acting on tRNA;(source:Araport11); ORTHOLOG OF YEAST TAD1 (TAD1)			1.42022	1.01817	0.600267	0.426808	1.21317	1.50754	1.70482	2.58112	2.22584	0.672777	2.68172	2.35796	2.47995	3.00363	3.06964	2.91103	2.86832	2.99178	3.13203	3.36574	3.40608
AT1G01770	AL1G10570	Thhalv10007047m.g	purple	propionyl-CoA carboxylase, putative	HRAS-LIKE SUPPRESSOR - RELATED // SUBFAMILY NOT NAMED		propionyl-CoA carboxylase;(source:Araport11)			2.97147	2.67377	2.42871	2.07681	2.8155	3.33628	3.54218	2.3568	2.12388	0.407922	2.14846	2.0643	2.61154	3.34501	3.00151	2.55656	2.37603	2.91943	2.9233	3.38133	3.34373
AT1G01790	AL1G10550	Thhalv10006595m.g	white	K+ efflux antiporter 1	K+ efflux antiporter 1	K+ efflux antiporter 1	Encodes a member of the cation/proton antiporters-2 antiporter superfamily, the K efflux antiporter KEA1 that is localized to the chloroplast envelope; K+ EFFLUX ANTIPORTER 1 (KEA1)	KEA1	ATKEA1	5.64458	4.85755	4.48267	3.75739	5.02073	4.53148	2.41054	5.36472	4.98188	3.52305	4.94015	4.88231	4.57758	4.37665	5.03282	4.61854	4.60006	4.87975	4.75848	4.84042	4.87607
AT1G01800	AL1G10540	Thhalv10008335m.g	blue	NAD(P)-binding Rossmann-fold superfamily protein	NAD(P)-binding Rossmann-fold superfamily protein	NAD(P)-binding Rossmann-fold superfamily protein	NAD(P)-binding Rossmann-fold superfamily protein;(source:Araport11)			6.06583	6.47183	6.37809	6.21361	6.68864	6.70935	6.98847	6.3716	6.4324	6.12676	6.62478	6.52636	7.10201	7.2845	4.62051	4.59165	4.51431	4.61967	4.67123	4.5246	4.3441
AT1G01810	AL1G10520	Thhalv10009772m.g	cyan	hypothetical protein			hypothetical protein;(source:Araport11)			0	0	0	0.0669571	0	0.334902	1.84035	0.769363	1.24768	1.90343	2.01462	1.67291	1.92934	2.57843	0.95293	0.691129	0.879105	1.15914	1.01231	1.64442	1.68369
AT1G01820	AL1G10510	Thhalv10008643m.g	midnightblue	peroxin 11c	peroxin 11c	peroxin 11c	member of the peroxin11 (PEX11) gene family, integral to peroxisome membrane, controls peroxisome proliferation; PEROXIN 11C (PEX11C)	PEX11C		6.05188	6.34732	6.38866	6.62835	6.52599	6.6832	7.04865	5.13628	5.13804	5.45964	5.76161	5.04356	5.45308	6.32253	5.25522	5.32351	5.83415	5.45085	5.69498	5.9173	5.93022
AT1G01830	AL1G10490	Thhalv10007207m.g	purple	ARM repeat superfamily protein	ARM repeat superfamily protein	ARM repeat superfamily protein	ARM repeat superfamily protein;(source:Araport11)			2.37939	2.08886	2.13167	2.40154	2.743	2.9822	2.42279	1.66801	1.62011	0	2.64366	1.462	1.89796	3.15164	2.37268	2.49418	2.05239	3.2494	2.55438	2.30539	2.70156
AT1G01840	AL1G10480	Thhalv10009990m.g	lightcyan	AP2-like ethylene-responsive transcription factor SNZ, putative			AP2-like ethylene-responsive transcription factor SNZ;(source:Araport11)			2.14312	1.66751	1.5295	2.28151	2.12889	2.54958	2.06556	1.4973	1.90826	2.22142	2.23902	2.27895	2.21716	2.89808	1.62042	1.25767	1.78076	2.57551	1.37719	2.97722	3.39362
AT1G01860	AL1G10470	Thhalv10008101m.g	blue	Ribosomal RNA adenine dimethylase family protein	Ribosomal RNA adenine dimethylase family protein	Ribosomal RNA adenine dimethylase family protein	dimethyladenosine transferase; PALEFACE 1 (PFC1)	PFC1		3.96396	3.84946	3.7439	3.60403	3.91248	3.92157	4.00124	3.92171	3.62291	3.08209	3.60387	3.41394	3.48549	3.58439	3.90094	3.25802	3.46562	3.1741	3.25617	3.1697	2.83013
AT1G01880	AL1G10450	Thhalv10007143m.g	green	5'-3' exonuclease family protein	5'-3' exonuclease family protein	5'-3' exonuclease family protein	Encodes one of two GEN1 homologs in Arabidopsis. It is a member of the class IV Rad2/XPG family of nucleases that processes Holliday junctions in a manner analogous to the HJ resolvases of phages, archaea, and bacteria; ORTHOLOG OF HSGEN1 (GEN1)			0.345318	0	0	0	0	0.558155	0.653191	0	0	0	0	0	0	0.153155	1.8013	1.14288	1.02408	1.40453	1.83317	2.03553	2.24437
AT1G01900	AL1G10430	Thhalv10006878m.g	white	subtilase family protein	subtilase family protein	subtilase family protein	Encodes AtSBT1.1, a subtilisin-like serine protease. Cleaves the phytosulfokine AtPSK4, a growth promoting peptide; (SBTI1.1)	ATSBT1	SBTI1	1.51209	0.483664	1.19367	0.376437	1.30443	1.45077	0	1.59719	1.56154	1.2574	1.60301	1.57956	1.40105	0.901343	1.88189	1.27564	1.46394	1.17839	1.49465	1.65801	1.39114
AT1G01910	AL1G10420	Thhalv10008053m.g	orange	P-loop containing nucleoside triphosphate hydrolases superfamily protein	P-loop containing nucleoside triphosphate hydrolases superfamily protein	P-loop containing nucleoside triphosphate hydrolases superfamily protein	P-loop containing nucleoside triphosphate hydrolases superfamily protein;(source:Araport11); GUIDED ENTRY OF TAIL-ANCHORED PROTEIN 3A (GET3A)			5.55413	5.3621	5.11972	4.45479	5.37938	5.13453	5.08692	5.28384	5.31615	4.93115	5.31426	5.20348	4.96506	5.32316	4.79911	4.75588	5.12056	4.95718	4.97722	5.30742	5.26666
AT1G01920	AL1G10410	Thhalv10007294m.g	lightcyan	SET domain-containing protein	SET domain-containing protein	SET domain-containing protein	SET domain-containing protein;(source:Araport11)			3.32677	2.84807	2.92778	2.25894	3.29369	3.59078	3.8768	3.96309	3.66589	3.38926	4.41693	3.85978	4.4596	4.97056	3.19941	3.03984	3.12993	2.97902	3.21347	3.75395	3.77725
AT1G01930	AL1G10390	Thhalv10007219m.g	skyblue	zinc finger protein-related	zinc finger protein-related	zinc finger protein-related	zinc finger protein-like protein;(source:Araport11)			2.64967	1.85611	1.50682	0.733878	2.14817	1.98482	2.97187	3.31905	2.93198	1.74487	3.20096	3.0381	3.33415	3.7942	2.94872	2.94157	3.38117	3.17552	3.35472	3.92424	3.95434
AT1G01940	AL1G10380	Thhalv10008970m.g	royalblue	Cyclophilin-like peptidyl-prolyl cis-trans isomerase family protein	Cyclophilin-like peptidyl-prolyl cis-trans isomerase family protein	Cyclophilin-like peptidyl-prolyl cis-trans isomerase family protein	Cyclophilin-like peptidyl-prolyl cis-trans isomerase family protein;(source:Araport11)			4.39678	4.2339	4.37425	4.04604	4.50148	4.6701	5.18177	6.07656	5.67172	6.24973	6.3563	5.81944	6.16445	6.62681	5.0606	4.98653	4.79518	4.84973	5.0218	5.18447	5.00422
AT1G01950	AL1G10370	Thhalv10006753m.g	darkgrey	armadillo repeat kinesin 2	armadillo repeat kinesin 2	armadillo repeat kinesin 2	Encodes a member of the armadillo/beta-catenin repeat kinesin motor family. Mutants have twisted roots due to abnormal cell file rotation; the phenotype is dependent on microtubules; ARMADILLO REPEAT KINESIN 2 (ARK2)	ARK2		2.81072	1.97702	2.06242	0.832834	2.40619	2.59211	2.18188	2.69105	2.37456	0.771164	2.67737	2.39112	2.27344	2.7895	3.10607	3.12598	2.90262	3.22839	3.29157	3.6836	3.52052
AT1G01960	AL1G10360	Thhalv10006576m.g	orange	SEC7-like guanine nucleotide exchange family protein	SEC7-like guanine nucleotide exchange family protein	SEC7-like guanine nucleotide exchange family protein	Encodes one of the functionally redundant ARF guanine-nucleotide exchange factors (ARF-GEFs). Functions as regulators of post-Golgi trafficking; EMBRYO SAC DEVELOPMENT ARREST 10 (EDA10)	EDA10		3.89214	3.54301	3.54932	2.50085	3.87286	4.03869	4.34806	4.01849	3.59173	2.31819	4.0071	3.68916	3.68951	3.88189	3.43579	3.32268	3.53395	3.48491	3.51581	3.87751	3.92813
AT1G01970	AL1G10350	Thhalv10007755m.g	darkgreen	Tetratricopeptide repeat (TPR)-like superfamily protein	Tetratricopeptide repeat (TPR)-like superfamily protein	Tetratricopeptide repeat (TPR)-like superfamily protein	Tetratricopeptide repeat (TPR)-like superfamily protein;(source:Araport11)			4.93678	4.92873	4.74355	3.80602	4.82585	4.32208	4.03615	3.12103	2.71879	2.34735	3.00182	2.76278	2.90348	2.85975	3.13311	2.71432	2.78261	3.42003	2.66395	3.01785	3.0849
AT1G01990	AL1G10330	Thhalv10008646m.g	blue	hypothetical protein			hypothetical protein;(source:Araport11)			3.99279	3.98543	4.06932	4.49594	4.34124	4.57555	5.18605	3.57833	3.68036	4.03452	3.90893	3.7321	3.91151	4.12057	2.29014	2.33335	2.77771	2.32954	2.84299	2.87863	2.97546
AT1G02010	AL1G10270	Thhalv10006989m.g	red	secretory 1A	secretory 1A	secretory 1A	member of KEULE Gene Family; SECRETORY 1A (SEC1A)	SEC1A		1.85986	1.37139	1.36637	1.31112	1.80268	1.87041	2.26508	2.30837	1.92508	2.34389	2.3354	2.27628	2.30985	2.41427	4.93718	4.24334	4.34188	4.73613	4.53382	4.80898	4.34423
AT1G02020	AL1G10260	Thhalv10007140m.g	black	nitroreductase family protein	nitroreductase family protein	nitroreductase family protein	nitroreductase family protein;(source:Araport11)			2.29767	2.05725	2.15894	2.48966	2.28953	2.32744	3.39064	1.39682	0.953798	1.60991	1.76184	1.43607	2.25333	2.51644	1.74499	1.37261	1.73655	1.57833	1.9013	1.98752	2.71125
AT1G02050	AL1G10240	Thhalv10007831m.g	purple	Chalcone and stilbene synthase family protein	Chalcone and stilbene synthase family protein	Chalcone and stilbene synthase family protein	Chalcone and stilbene synthase family protein;(source:Araport11); LESS ADHESIVE POLLEN 6 (LAP6)	LAP6		1.2526	0.433485	0.631775	0.142684	1.13285	3.21326	2.4219	0.112469	0	0	0.285614	0.181997	0.579512	0.722661	1.19865	1.61809	1.91946	1.42497	1.95927	2.12939	2.06498
AT1G02060	AL1G10230	Thhalv10006939m.g	purple	Tetratricopeptide repeat (TPR)-like superfamily protein	Tetratricopeptide repeat (TPR)-like superfamily protein	Tetratricopeptide repeat (TPR)-like superfamily protein	Tetratricopeptide repeat (TPR)-like superfamily protein;(source:Araport11)			1.1819	0.546972	0.358289	0	0.833955	1.74914	2.27537	0	0	0	0.435688	0	0.34748	0.882359	0.96869	1.24389	1.76103	0.926508	1.48096	1.78962	1.40688
AT1G02070	AL1G10180	Thhalv10009084m.g	green	zinc ion-binding protein, putative			zinc ion-binding protein;(source:Araport11)			0	0	1.86513	2.30577	0.226278	1.94886	1.26674	0.789643	0.549171	0.276794	0.389261	0	0	0.105525	2.7463	2.36103	2.8857	3.34173	2.52097	2.70631	3.56177
AT1G02080	AL1G10200	Thhalv10006521m.g	skyblue	transcription regulators	transcription regulators	transcription regulators	transcription regulator;(source:Araport11)			3.52872	2.55565	2.27893	1.84477	3.03933	3.45992	4.45771	3.56834	2.87619	1.55624	3.72546	2.8923	3.16178	4.3069	4.44612	3.96746	4.04747	4.22785	4.43237	4.76239	4.71656
AT1G02090	AL1G10140	Thhalv10026057m.g	tan	Proteasome component (PCI) domain protein	Proteasome component (PCI) domain protein	Proteasome component (PCI) domain protein	encodes a phosphoprotein that is a subunit of the COP9 signalosome. Mutants exhibit constitutive photomorphogenic phenotype; FUSCA 5 (FUS5)	FUS5	CSN7,COP15,ATCSN7	5.0984	4.83273	4.82405	4.49035	4.9211	4.80169	5.18136	4.66045	4.40137	4.61173	4.69835	4.39255	4.57138	4.7989	3.80978	3.79942	3.79386	4.03803	4.09703	4.57819	4.58722
AT1G02100	AL1G10130	Thhalv10008126m.g	midnightblue	Leucine carboxyl methyltransferase	Leucine carboxyl methyltransferase	Leucine carboxyl methyltransferase	Leucine carboxyl methyltransferase;(source:Araport11); SUPPRESSOR OF BRI1 (SBI1)			4.38371	4.52566	4.54388	5.19286	4.9051	5.13083	5.51516	4.48004	4.37357	3.90364	4.44048	4.28647	4.45121	4.70979	4.19164	4.11191	4.36341	4.16745	4.3143	4.70234	4.68112
AT1G02110	AL1G10120	Thhalv10006946m.g	grey60	bZIP domain class transcription factor (DUF630 and DUF632)	Protein of unknown function (DUF630 and DUF632)	Protein of unknown function (DUF630 and DUF632)	bZIP domain class transcription factor (DUF630 and DUF632);(source:Araport11)			2.50471	2.44333	2.45295	2.34257	2.75202	2.84813	2.89139	0.844305	0.670967	1.3467	1.23993	0.828014	1.33702	1.19139	4.0373	4.052	4.34748	3.25571	4.50256	3.73827	2.84616
AT1G02120	AL1G10110	Thhalv10007106m.g	black	GRAM domain family protein	GRAM domain family protein	GRAM domain family protein	Encodes VAD1 (Vascular Associated Death1), a regulator of cell death and defense responses in vascular tissues. VAD1 is a putative membrane associated protein and contains a GRAM domain. vad1 is a lesion mimic mutant that exhibits light conditional appearance of propagative HR (hypersensitive response)-like lesions along the vascular system. The mRNA is cell-to-cell mobile; VASCULAR ASSOCIATED DE…	VAD1		5.11217	5.48693	5.60243	5.47833	5.73853	5.68874	5.94641	4.71041	4.39136	4.32486	5.3154	4.7347	5.0917	5.58894	5.35595	5.00832	5.22014	5.13153	5.56365	5.96847	5.87892
AT1G02130	AL1G10104	Thhalv10008797m.g	green	RAS 5	RAS 5	RAS 5	Belongs to the Rab1 GTPase subfamily. This small GTP-binding protein is required in ER to Golgi transportation; RAS 5 (RA-5)	ATRAB1B	ARA5,ARA-5,ATRABD2A,RABD2A,RA-5	5.44041	5.67552	5.67465	5.82128	5.75107	5.61764	6.69927	5.64279	5.60695	5.17046	5.5575	5.5769	4.96088	5.26294	6.29842	6.18284	6.34189	6.18534	6.41997	6.7527	6.71692
AT1G02140	AL1G10090	Thhalv10009013m.g	black	mago nashi family protein	mago nashi family protein	mago nashi family protein	Encodes a homologue of the exon junction complex (EJC) component MAGO that participates in intron-mediated enhancement of gene expression; MAGO NASHI (MAGO)	MEE63	MAGO,HAP1	7.01893	7.16201	7.16022	7.16111	7.13757	7.12618	7.95494	6.7416	6.60363	6.49581	6.77277	6.53333	6.32754	6.68585	7.01194	7.04177	7.10365	6.95749	6.9452	6.88202	6.91433
AT1G02145	AL1G10080	Thhalv10007459m.g	black	homolog of asparagine-linked glycosylation 12	homolog of asparagine-linked glycosylation 12	homolog of asparagine-linked glycosylation 12	homolog of asparagine-linked glycosylation 12;(source:Araport11); HOMOLOG OF ASPARAGINE-LINKED GLYCOSYLATION 12 (ALG12)	ALG12	EBS4	3.59769	3.82566	4.03967	3.99726	3.92978	4.14384	4.97549	3.6762	3.43393	2.65731	3.86775	3.52919	3.51914	4.12285	3.84791	3.76087	3.81822	4.162	4.05927	4.51837	4.635
AT1G02150	AL1G10070	Thhalv10007383m.g	lightyellow	Tetratricopeptide repeat (TPR)-like superfamily protein	Tetratricopeptide repeat (TPR)-like superfamily protein	Tetratricopeptide repeat (TPR)-like superfamily protein	Tetratricopeptide repeat (TPR)-like superfamily protein;(source:Araport11)			5.91287	5.31481	5.29067	4.4121	5.40272	5.09808	4.88708	5.219	4.89163	4.70241	4.80125	4.84274	4.9131	4.66002	5.4037	4.88849	5.08265	5.02012	5.01314	4.79215	4.82059
AT1G02160	AL1G10060	Thhalv10009237m.g	brown	Cox19 family protein (CHCH motif)	Cox19 family protein (CHCH motif)	Cox19 family protein (CHCH motif)	Cox19 family protein (CHCH motif);(source:Araport11)			5.46618	5.77762	5.94735	6.06328	5.80605	6.02553	6.01072	4.35041	4.16549	4.47926	4.54848	4.41601	4.92801	5.05062	5.1333	5.25232	5.41913	5.27802	5.41454	5.31728	5.49814
AT1G02170	AL1G10050	Thhalv10004433m.g	royalblue	metacaspase 1	metacaspase 1	metacaspase 1	Encodes a type I metacaspase. Two Arabidopsis metacaspases, AT1G02170 (MC1) and AT4G25110 (MC2) antagonistically control programmed cell death in Arabidopsis. MC1 is a positive regulator of cell death and requires conserved caspase-like putative catalytic residues for its function. MC2 negatively regulates cell death. This function is independent of the putative catalytic residues. A third type I…	LOL3	ATMCPB1,MCP1B,ATMC1,MC1	3.43284	3.87073	3.81775	3.69276	4.07014	3.89658	3.90181	4.02816	3.93629	4.30803	4.28564	4.19633	4.13624	4.1847	4.02133	3.89755	4.26802	3.57006	4.28534	3.96893	3.28956
AT1G02180	AL1G10040	Thhalv10008694m.g	lightyellow	ferredoxin-related	ferredoxin-related	ferredoxin-related	ferredoxin-like protein;(source:Araport11)			3.11743	3.48695	3.47343	2.54018	3.46408	2.98096	1.82199	2.72798	2.68225	2.27057	2.76665	2.82925	2.46444	2.21347	3.03942	2.9023	3.17899	3.19608	2.89022	2.94047	3.50271
AT1G02205	AL1G10010	Thhalv10009534m.g	midnightblue	Fatty acid hydroxylase superfamily	Fatty acid hydroxylase superfamily	Fatty acid hydroxylase superfamily	Expression of the CER1 gene associated with production of stem epicuticular wax and pollen fertility. Biochemical studies showed that cer1 mutants are blocked in the conversion of stem wax C30 aldehydes to C29 alkanes, and they also lack the secondary alcohols and ketones. These suggested the CER1 protein is an aldehyde decarbonylase, but the exact molecular function of this protein remains to be…	CER1		4.98408	4.20309	5.45982	6.06271	5.34798	6.87925	4.27073	3.96395	3.72591	4.29906	3.83493	5.7353	5.9564	4.05371	3.12247	2.8787	3.44008	4.43266	4.19792	5.97561	5.14507
AT1G02260	AL1G11590	Thhalv10007447m.g	blue	Divalent ion symporter	Divalent ion symporter	Divalent ion symporter	Divalent ion symporter;(source:Araport11)			3.05022	3.38726	3.451	3.59135	3.63891	3.76699	4.27034	2.73708	2.59745	2.49189	3.25326	2.97404	3.44193	3.46121	1.88349	2.03212	2.15848	2.48716	1.84346	1.81057	1.88632
AT1G02270	AL1G11600	Thhalv10007319m.g	lightgreen	Calcium-binding endonuclease/exonuclease/phosphatase family	Calcium-binding endonuclease/exonuclease/phosphatase family	Calcium-binding endonuclease/exonuclease/phosphatase family	Calcium-binding endonuclease/exonuclease/phosphatase family;(source:Araport11)			4.25955	4.39124	4.37534	4.63907	4.35562	4.42071	5.20377	4.60447	4.16966	3.89606	5.14871	4.23798	4.83462	5.73655	4.40905	4.42702	4.54043	5.03666	4.76156	4.78583	5.53982
AT1G02280	AL1G11610	Thhalv10008935m.g	salmon	translocon at the outer envelope membrane of chloroplasts 33	translocon at the outer envelope membrane of chloroplasts 33	translocon at the outer envelope membrane of chloroplasts 33	Encodes a GTP-binding GTP-ase. Component of the chloroplast protein import machinery. Required for import of POR B into plastids. Toc33 phosphorylation may not play an important role in vivo; TRANSLOCON AT THE OUTER ENVELOPE MEMBRANE OF CHLOROPLASTS 33 (TOC33)	TOC33	ATTOC33,PPI1	6.94081	6.55461	6.46182	5.11119	6.63616	6.31981	5.78537	6.62426	6.21376	5.57227	5.85837	5.9448	6.17327	5.92938	6.67237	6.42637	6.33988	6.37969	6.49987	6.43394	5.84545
AT1G02290	AL1G11620	Thhalv10009871m.g	purple	hypothetical protein			hypothetical protein;(source:Araport11)			2.74566	2.38573	1.83247	1.39936	2.53881	2.80842	2.92784	2.22686	2.08285	0	2.38875	2.25928	1.94797	2.6274	2.65801	2.76189	2.52319	2.96532	2.89042	3.66313	3.95992
AT1G02305	AL1G11640	Thhalv10008009m.g	black	Cysteine proteinases superfamily protein	Cysteine proteinases superfamily protein	Cysteine proteinases superfamily protein	Encodes a capase involved in stress induced cell death; (ATCATHB2)			5.5841	6.58215	6.6311	7.13405	6.69682	7.08485	8.49161	5.076	5.22613	4.03859	5.56927	5.31732	5.37187	6.29649	5.60453	5.60015	5.74118	5.79503	5.95026	6.76484	6.95122
AT1G02310	AL1G11650	Thhalv10007769m.g	magenta	Glycosyl hydrolase superfamily protein	Glycosyl hydrolase superfamily protein	Glycosyl hydrolase superfamily protein	Glycosyl hydrolase superfamily protein;(source:Araport11); ENDO-BETA-MANNANASE 1 (MAN1)	MAN1		0	0	0	0	0	0.83744	7.25442	0	0	0	0	0	0.858294	2.31325	0	0	0	0	0	1.29182	2.51125
AT1G02330	AL1G11660	Thhalv10008452m.g	skyblue	integrator complex subunit-like protein			Encodes a nuclear coiled-coil domain-containing protein that interacts with and negatively regulates COP1's E3 ubiquitin ligase activity, and represses COP1 mediated HY5 degradation in cell-free extracts; COP1 SUPPRESSOR 2 (CSU2)			4.86597	4.26422	3.7256	2.73619	4.59835	4.61433	4.9027	4.40206	4.36072	2.65184	4.37163	4.3183	3.96888	4.97389	5.11503	5.10365	4.4909	5.2572	5.4558	5.78066	5.96463
AT1G02335	AL1G11670	Thhalv10008737m.g	white	germin-like protein subfamily 2 member 2 precursor	germin-like protein subfamily 2 member 2 precursor	germin-like protein subfamily 2 member 2 precursor	Encodes a plasodesmata-located protein involved in regulating primary root growth by controlling phloem-mediated allocation of resources between the primary and lateral root meristems; GERMIN-LIKE PROTEIN SUBFAMILY 2 MEMBER 2 PRECURSOR (GL22)	GL22		4.2069	4.28157	4.66058	3.93155	4.54155	4.56764	1.72637	4.99937	4.70638	4.74659	4.9804	4.75028	4.844	4.59917	4.51943	4.48983	4.63933	4.22446	4.31719	5.03684	4.71537
AT1G02340	AL1G11680	Thhalv10008396m.g	cyan	basic helix-loop-helix (bHLH) DNA-binding superfamily protein	basic helix-loop-helix (bHLH) DNA-binding superfamily protein	basic helix-loop-helix (bHLH) DNA-binding superfamily protein	Encodes a light-inducible, nuclear bHLH protein involved in phytochrome signaling. Mutants exhibit a long-hypocotyl phenotype only under far-red light but not under red light and are defective in other phytochrome A-related responses. Mutants also show blue light response defects. HFR1 interacts with COP1, co-localizes to the nuclear specks and is ubiquinated by COP1; LONG HYPOCOTYL IN FAR-RED (H…	HFR1	RSF1,FBI1,REP1	0	0	0.862254	2.86739	0	0.966664	0	2.08746	3.40478	2.53183	2.1416	3.04252	1.20188	1.02966	0.383169	1.6515	1.90236	3.88292	1.60113	2.4786	3.18387
AT1G02360	AL1G11710	Thhalv10008465m.g	pink	Chitinase family protein	Chitinase family protein	Chitinase family protein	Chitinase family protein;(source:Araport11)			2.80877	3.29768	3.87191	1.99055	2.84071	1.60668	0	1.49301	0.962245	3.20785	2.0046	2.56093	1.05257	0.382415	2.57525	2.81107	2.48397	0.625909	1.99996	0	0
AT1G02370	AL1G11720	Thhalv10007036m.g	purple	Tetratricopeptide repeat (TPR)-like superfamily protein	Tetratricopeptide repeat (TPR)-like superfamily protein	Tetratricopeptide repeat (TPR)-like superfamily protein	Tetratricopeptide repeat (TPR)-like superfamily protein;(source:Araport11)			2.50317	1.85133	2.07082	0.849394	2.03026	2.29196	3.15409	2.40086	1.83374	1.27454	2.02239	1.92258	1.50535	2.1902	1.99492	2.31676	2.33896	2.25506	2.23695	2.84548	3.08999
AT1G02380	AL1G11730	Thhalv10009390m.g	salmon	transmembrane protein, putative			transmembrane protein;(source:Araport11)			3.00904	1.24316	2.30673	0.37889	1.55952	2.47736	0.613833	2.87245	2.23616	0.374824	1.64679	2.01468	1.30162	0.981955	2.45231	1.75018	1.64406	2.724	2.15801	2.67502	2.13714
AT1G02390	AL1G11740	Thhalv10007347m.g	magenta	glycerol-3-phosphate acyltransferase 2	glycerol-3-phosphate acyltransferase 2	glycerol-3-phosphate acyltransferase 2	putative sn-glycerol-3-phosphate 2-O-acyltransferase; GLYCEROL-3-PHOSPHATE SN-2-ACYLTRANSFERASE 2 (GPAT2)	ATGPAT2	GPAT2	0.983697	0	1.13275	2.01003	0.707436	1.97709	5.15687	2.09893	0	0	2.24323	1.3155	3.19046	4.53275	0	0	0.869627	1.50353	0	3.1087	4.24004
AT1G02400	AL1G11750	Thhalv10008179m.g	brown	gibberellin 2-oxidase 6	gibberellin 2-oxidase 6	gibberellin 2-oxidase 6	Encodes a gibberellin 2-oxidase that acts on C19 gibberellins but not C20 gibberellins; GIBBERELLIN 2-OXIDASE 6 (GA2OX6)	ATGA2OX4	ATGA2OX6,DTA1,GA2OX6	1.18022	0.856687	1.76578	0.0332691	0.145497	0.373383	2.56167	1.0254	0.151078	0	0	0	0	0	1.1588	1.57504	2.46691	0	0.7205	0.0745602	0
AT1G02410	AL1G11770	Thhalv10008363m.g	green	cytochrome c oxidase assembly protein CtaG / Cox11 family	cytochrome c oxidase assembly protein CtaG / Cox11 family	cytochrome c oxidase assembly protein CtaG / Cox11 family	Encodes a member of the cytochrome c oxidase 11 protein family. It is an integral mitochondrial protein and likely plays an important role as a mitochondrial chaperone in COX complex assembly, affecting plant growth and pollen germination; CYTOCHROME C OXIDASE 11 (COX11)			4.1375	4.36478	4.34237	4.29154	4.52757	4.55309	4.86246	4.17279	3.98336	3.92012	4.24632	3.95958	4.02654	3.95502	4.8445	4.91526	5.01708	4.64662	4.79523	5.12122	4.83408
AT1G02420	AL1G11782	Thhalv10007463m.g	orange	Pentatricopeptide repeat (PPR) superfamily protein	Pentatricopeptide repeat (PPR) superfamily protein	Pentatricopeptide repeat (PPR) superfamily protein	Pentatricopeptide repeat (PPR) superfamily protein;(source:Araport11)			1.82228	1.84303	1.74242	0.828196	1.74444	2.14826	2.77458	2.26817	2.29281	0.00160291	2.25357	2.14319	1.65659	2.57568	1.26367	1.40967	1.39322	1.6545	1.42886	1.76368	1.74708
AT1G02430	AL1G11784	Thhalv10009982m.g	cyan	ADP-ribosylation factor D1B	ADP-ribosylation factor D1B	ADP-ribosylation factor D1B	A member of ARF GTPase family. A thaliana has 21 members of this family, known to be essential for vesicle coating and uncoating and functions in GTP-binding. Gene encoding ADP-ribosylation factor and similar to other ARFs and ARF-like proteins; ADP-RIBOSYLATION FACTOR D1B (ARFD1B)	ATARFD1B	ARFD1B	0	0.0228734	0.138931	0	0	0	1.4673	2.34936	1.57221	0.622178	2.28072	1.70578	1.27114	2.23642	1.27057	0.464699	1.27498	1.19791	1.18108	1.34055	1.46216
AT1G02450	AL1G11790	Thhalv10009031m.g	brown	NIM1-interacting 1	NIM1-interacting 1	NIM1-interacting 1	NIMIN1 modulates PR gene expression according the following model: NPR1 forms a ternary complex with NIMIN1 and TGA factors upon SAR induction that binds to a positive regulatory cis-element of the PR-1 promoter, termed LS7. This leads to PR-1 gene induction. NIMIN1 decreases transcriptional activation, possibly through its EAR motif, which results in fine-tuning of PR-1 gene expression; NIM1-INT…	NIMIN1	NIMIN-1	4.44604	4.10438	4.67179	5.33113	4.50817	6.24832	2.97051	2.63503	0.0361544	6.32357	6.22335	0.55833	4.81823	3.59149	4.45145	5.76622	4.63713	5.39687	5.18372	4.60779	3.42086
AT1G02460	AL1G11800	Thhalv10007481m.g	red	Pectin lyase-like superfamily protein	Pectin lyase-like superfamily protein	Pectin lyase-like superfamily protein	Pectin lyase-like superfamily protein;(source:Araport11)			0	0	0	0	0	0.0482074	0	0	0	0	0	0	0	0	1.23821	0.211973	0	0	0.531628	0.754942	0
AT1G02470	AL1G11810	Thhalv10008621m.g	magenta	Polyketide cyclase/dehydrase and lipid transport superfamily protein	Polyketide cyclase/dehydrase and lipid transport superfamily protein	Polyketide cyclase/dehydrase and lipid transport superfamily protein	Polyketide cyclase/dehydrase and lipid transport superfamily protein;(source:Araport11)			0	0.822293	1.5758	4.66681	1.14261	2.98661	6.34371	2.35744	2.19568	1.34942	3.84335	2.37841	3.92146	5.57478	0.921048	0.838417	1.8017	2.27956	2.05611	2.56343	3.3154
AT1G02475	AL1G11820	Thhalv10008722m.g	midnightblue	Polyketide cyclase/dehydrase and lipid transport superfamily protein	Polyketide cyclase/dehydrase and lipid transport superfamily protein	Polyketide cyclase/dehydrase and lipid transport superfamily protein	Polyketide cyclase/dehydrase and lipid transport superfamily protein;(source:Araport11)			6.58297	7.14699	6.89502	7.22875	7.1536	6.80917	6.68669	6.26398	6.30661	5.97516	5.87701	6.27337	5.81261	5.53905	4.98008	5.32834	5.43799	6.62509	5.32816	5.13502	6.24796
AT1G02500	AL1G11840	Thhalv10007845m.g	brown	S-adenosylmethionine synthetase 1	S-adenosylmethionine synthetase 1	S-adenosylmethionine synthetase 1	encodes a S-adenosylmethionine synthetase. SAM1 is regulated by protein S-nitrosylation. The covalent binding of nitric oxide (NO) to the Cys114 residue inhibits the enzyme activity; S-ADENOSYLMETHIONINE SYNTHETASE 1 (SAM1)	SAM1	SAM-1,MAT1,AtSAM1	7.16001	6.46986	6.46035	6.73635	7.00049	7.15523	7.38462	3.22688	3.40577	3.28806	4.10855	3.72877	5.14025	5.20954	5.9732	6.34778	6.16682	5.94007	5.92015	6.63543	6.76564
AT1G02560	AL1G11890	Thhalv10008324m.g	brown	nuclear encoded CLP protease 5	nuclear encoded CLP protease 5	nuclear encoded CLP protease 5	One of several nuclear-encoded ClpPs (caseinolytic protease). Contains a highly conserved catalytic triad of Ser-type proteases (Ser-His-Asp). The name reflects nomenclature described in Adam et. al (2001). The mRNA is cell-to-cell mobile; NUCLEAR ENCODED CLP PROTEASE 5 (CLPP5)	CLPP5	NCLPP5,NCLPP1	8.22852	8.34106	8.04079	8.67351	8.43098	8.28567	8.29864	8.16334	7.98369	7.47674	7.81757	7.93544	7.74701	7.80329	8.50093	8.03941	8.20149	8.11903	8.21309	7.80035	7.8393
AT1G02610	AL1G11930	Thhalv10008710m.g	salmon	RING/FYVE/PHD zinc finger superfamily protein	RING/FYVE/PHD zinc finger superfamily protein	RING/FYVE/PHD zinc finger superfamily protein	RING/FYVE/PHD zinc finger superfamily protein;(source:Araport11)			3.47846	2.60885	4.24751	3.48855	2.82475	4.82262	3.60057	5.37329	5.1653	1.81461	2.14182	5.11475	3.14047	2.0246	5.13825	4.56226	4.52101	2.99866	5.42213	4.31721	1.70657
AT1G02640	AL1G11980	Thhalv10006876m.g	salmon	beta-xylosidase 2	beta-xylosidase 2	beta-xylosidase 2	encodes a protein similar to a beta-xylosidase located in the extracellular matrix. This is a member of glycosyl hydrolase family 3 and has six other closely related members; BETA-XYLOSIDASE 2 (BXL2)	BXL2	ATBXL2	2.9789	2.34642	2.51169	1.7427	2.8354	1.87499	0	2.22998	3.27852	0.459264	0.818491	2.67993	0	0	4.6092	4.73781	4.59542	3.15062	4.78218	2.65706	1.21974
AT1G02660	AL1G12000	Thhalv10006955m.g	skyblue	alpha/beta-Hydrolases superfamily protein	alpha/beta-Hydrolases superfamily protein	alpha/beta-Hydrolases superfamily protein	PLIP2 is a glycerolipid A1 lipase with substrate preference for monogalactosyldiacylglycerol. Expression is induced by ABA; PLASTID LIPASE2 (PLIP2)			2.47036	0.837483	2.71512	1.10879	1.21405	2.05464	3.70907	3.34097	3.01466	0.347662	1.92259	2.83522	1.68093	1.73331	3.4661	3.54638	3.33334	1.72555	3.80931	3.40488	1.93331
AT1G02680	AL1G12010	Thhalv10009111m.g	lightcyan	TBP-associated factor 13	TBP-associated factor 13	TBP-associated factor 13	Encodes a TBP-Associated Factor (TAF) that functions together with PRC2 in transcriptional regulation during seed development; TBP-ASSOCIATED FACTOR 13 (TAF13)	TAF13		3.88752	3.64844	3.76849	4.39577	4.1443	4.36835	4.9642	4.14787	4.44162	3.95724	4.31962	4.47484	4.96464	5.01705	3.78761	3.54396	3.44046	3.62487	3.99327	4.20406	4.11205
AT1G02700	AL1G12070	Thhalv10008633m.g	lightcyan	GATA transcription factor-like protein, putative			GATA transcription factor-like protein;(source:Araport11)			0	0	0	0	0	0	1.25481	1.02343	0	1.34572	0.632082	0.39259	0.468047	0.611002	0.598568	0	0	0	0.634437	0.0856848	0
AT1G02730	AL1G10870	Thhalv10006597m.g	lightyellow	cellulose synthase-like D5	cellulose synthase-like D5	cellulose synthase-like D5	Encodes a gene similar to cellulose synthase. Knock-out mutant has reduced growth, reduced xylan level and reduced xylan synthase activity in stems.It's expression is cell cycle dependent and it appears to function in cell plate formation; CELLULOSE SYNTHASE-LIKE D5 (CSLD5)	ATCSLD5	CSLD5,SOS6	4.19877	3.06324	2.97136	0.376836	3.497	3.03088	0	0.48222	0.519205	0	1.38837	1.08817	1.26818	1.22694	3.7022	3.79838	3.18661	2.91165	3.5454	3.28698	1.46039
AT1G02740	AL1G12120	Thhalv10008162m.g	black	MRG family protein	MRG family protein	MRG family protein	MRG family protein;(source:Araport11); MORF RELATED GENE 2 (MRG2)			2.723	2.87372	3.05026	3.39816	2.97006	3.29697	4.51942	2.64915	2.59549	1.68461	3.00118	2.49192	2.74398	3.45468	2.81009	2.77735	2.78901	3.15431	3.06984	3.25952	3.49529
AT1G02750	AL1G12130	Thhalv10008730m.g	greenyellow	Drought-responsive family protein	Drought-responsive family protein	Drought-responsive family protein	Drought-responsive family protein;(source:Araport11)			3.42102	3.507	3.62003	3.91413	3.76366	3.83959	4.89075	4.16816	4.27375	3.7982	4.3829	4.57199	4.41964	4.34457	5.0878	5.09989	5.2988	4.78974	5.18072	5.48132	5.20058
AT1G02816	AL1G12200	Thhalv10008908m.g	green	pectinesterase (Protein of unknown function, DUF538)	Protein of unknown function, DUF538	Protein of unknown function, DUF538	pectinesterase (Protein of unknown function, DUF538);(source:Araport11)			2.97411	3.40965	3.78434	4.14182	3.35921	3.8929	4.7466	3.8238	4.0897	3.69095	3.60808	4.36555	3.81044	3.27824	4.13401	4.49019	4.9022	5.00525	4.43903	4.86512	5.00966
AT1G02820	AL1G12210	Thhalv10009185m.g	skyblue	Late embryogenesis abundant 3 (LEA3) family protein	Late embryogenesis abundant 3 (LEA3) family protein	Late embryogenesis abundant 3 (LEA3) family protein	Late embryogenesis abundant 3 (LEA3) family protein;(source:Araport11); LATE EMBRYOGENESIS ABUNDANT 3 (LEA3)			0.94577	0.630652	1.00021	4.07503	0.0184443	0.788844	2.03271	2.44082	3.15642	1.63929	2.08048	2.59593	0.204516	0.695802	0	0.704701	0.807066	4.857	1.0945	0.0277641	3.1695
AT1G02840	AL1G12240	Thhalv10008507m.g	blue	RNA-binding (RRM/RBD/RNP motifs) family protein	RNA-binding (RRM/RBD/RNP motifs) family protein	RNA-binding (RRM/RBD/RNP motifs) family protein	SR34/SR1 is a plant homologue of the human general/alternative splicing factor SF2/ASF. Barta et al (2010) have proposed a nomenclature for Serine/Arginine-Rich Protein Splicing Factors (SR proteins): Plant Cell. 2010, 22:2926; SERINE/ARGININE-RICH PROTEIN SPLICING FACTOR 34 (SR34)	SR1	ATSRP34,SRP34,SR34,At-SR34	5.65149	5.37314	5.47463	5.61605	5.67571	5.90853	6.45545	5.47761	5.24644	5.56106	5.6	5.16176	5.73162	6.02781	4.38917	3.97153	3.97127	4.02193	4.09258	4.37063	4.05682
AT1G02860	AL1G12270	Thhalv10008149m.g	tan	SPX (SYG1/Pho81/XPR1) domain-containing protein	SPX (SYG1/Pho81/XPR1) domain-containing protein	SPX (SYG1/Pho81/XPR1) domain-containing protein	Encodes a ubiquitin E3 ligase with RING and SPX domains that is involved in mediating immune responses and mediates degradation of PHT1s at plasma membranes. Targeted by MIR827. Ubiquitinates PHT1;3, PHT1;2, PHT1;1/AtPT1 and PHT1;4/AtPT2; NITROGEN LIMITATION ADAPTATION (NLA)	NLA	BAH1	3.37491	3.51327	3.86114	4.44201	3.48509	4.16752	5.43235	3.6927	3.83709	2.95949	3.73624	3.65715	2.82256	3.43002	3.14187	2.777	2.65072	2.31666	2.77748	3.04848	2.88025
AT1G02870	AL1G12280	Thhalv10008837m.g	brown	nucleolar-like protein			nucleolar-like protein;(source:Araport11)			5.30911	4.73204	4.96073	4.35512	5.04971	5.17783	5.66737	4.08941	3.57004	3.78787	4.05723	3.37027	4.06336	4.41837	5.38134	5.22767	5.27079	5.13781	5.22123	5.31562	5.11949
AT1G02880	AL1G12300	Thhalv10008492m.g	lightgreen	thiamin pyrophosphokinase1	thiamin pyrophosphokinase1	thiamin pyrophosphokinase1	Encodes a thiamine pyrophosphokinase capable of producing thiamine pyrophosphate from free thiamine; THIAMIN PYROPHOSPHOKINASE1 (TPK1)	TPK1		3.96723	4.4623	4.40008	4.80719	4.7069	4.70099	5.28705	5.07638	4.9764	5.03269	5.34626	5.05199	5.37799	5.05096	5.1287	5.08227	5.3701	4.79301	5.25413	5.67928	5.52755
AT1G02890	AL1G12330	Thhalv10006579m.g	skyblue	AAA-type ATPase family protein	AAA-type ATPase family protein	AAA-type ATPase family protein	AAA-type ATPase family protein;(source:Araport11)			4.08512	3.2625	3.04985	2.76863	3.72553	3.75116	4.46916	4.35049	4.01213	2.40828	4.5573	4.07006	4.05695	4.85885	4.4265	4.36406	4.49908	4.28942	4.74546	4.8559	4.61111
AT1G02900	AL1G12340	Thhalv10009124m.g	white	rapid alkalinization factor 1	rapid alkalinization factor 1	rapid alkalinization factor 1	Member of a diversely expressed predicted peptide family showing sequence similarity to tobacco Rapid Alkalinization Factor (RALF), and is believed to play an essential role in the physiology of Arabidopsis. Consists of a single exon and is characterized by a conserved C-terminal motif and N-terminal signal peptide. Mediates Ca2+-dependent signaling; RAPID ALKALINIZATION FACTOR 1 (RALF1)	RALFL1	RALF1,ATRALF1	3.25286	2.71702	2.64559	1.82008	2.83025	2.62052	0	4.14216	3.55033	3.63091	3.87544	3.48556	3.09256	3.18674	3.91672	4.76286	4.16657	0	3.90347	4.91589	3.64711
AT1G02910	AL1G12350	Thhalv10009985m.g	darkgreen	tetratricopeptide repeat (TPR)-containing protein	tetratricopeptide repeat (TPR)-containing protein	tetratricopeptide repeat (TPR)-containing protein	Mutants defective in this gene were shown to have a reduced PSII content (overall reduction in the levels of several PSII subunits) and a disrupted grana stack structure. The N-terminal half of the protein contains two tetratricopeptide repeat (TPR) motifs that are arranged tandemly, each consisting of a 34-residue degenerate consensus sequence. The N-terminal sequence is rich in positive and hyd…	LPA1		5.49741	5.21733	4.95126	4.72366	5.32591	4.97764	4.8016	4.49729	4.35322	4.21074	4.30674	4.45229	4.14482	4.20541	4.60995	4.24832	4.5221	4.29335	4.32798	4.48591	4.3879
AT1G02920	AL1G12360	Thhalv10008776m.g	darkturquoise	glutathione S-transferase 7	glutathione S-transferase 7	glutathione S-transferase 7	Encodes glutathione transferase belonging to the phi class of GSTs. Naming convention according to Wagner et al. (2002); GLUTATHIONE S-TRANSFERASE 7 (GSTF7)	ATGSTF7	GST11,ATGSTF8,GSTF7,ATGST11	5.52724	7.22658	7.0886	5.02078	6.28252	5.10347	3.56019	7.01097	5.98639	7.83133	7.75158	6.17012	6.20823	7.0228	4.41781	4.65923	5.18834	3.37039	4.01192	3.34759	4.03257
AT1G02950	AL1G12390	Thhalv10008570m.g	salmon	glutathione S-transferase F4	glutathione S-transferase F4	glutathione S-transferase F4	Encodes glutathione transferase belonging to the phi class of GSTs. Naming convention according to Wagner et al. (2002); GLUTATHIONE S-TRANSFERASE F4 (GSTF4)	ATGSTF4	GST31,GSTF4	3.97208	3.54764	3.68673	3.3427	3.87773	3.44366	0.947089	3.40479	3.44739	2.74421	3.81296	3.13676	3.27759	3.57123	4.85014	4.64531	4.60505	4.75418	4.90253	4.56855	4.2904
AT1G02960	AL1G12400	Thhalv10007546m.g	tan	kinetochore protein, putative			kinetochore protein;(source:Araport11)			3.11877	2.72275	2.41319	2.3883	3.07473	3.44134	3.76467	2.52741	2.37851	0.08478	2.69824	2.64191	2.55183	3.17592	1.20436	1.06399	1.07293	0.910707	1.52505	1.7394	1.43754
AT1G02970	AL1G12410	Thhalv10007445m.g	white	WEE1 kinase homolog	WEE1 kinase homolog	WEE1 kinase homolog	Protein kinase that negatively regulates the entry into mitosis; WEE1 KINASE HOMOLOG (WEE1)	WEE1	ATWEE1	1.94034	1.41882	1.07344	0	1.46917	0.554764	0	2.20618	1.52885	1.16389	2.33092	1.82796	1.24194	1.57952	2.52538	2.00743	1.97877	2.02264	2.16989	1.5573	0.746657
AT1G02990	AL1G12440	Thhalv10006698m.g	skyblue	hypothetical protein			hypothetical protein;(source:Araport11)			2.17251	1.27845	0.715974	0.435849	1.70011	1.80747	3.04973	2.17143	1.69098	0	2.21559	1.92986	1.03565	2.66219	3.28987	3.06124	2.75539	3.30334	3.55284	3.96439	3.80466
AT1G03000	AL1G12450	Thhalv10006717m.g	purple	peroxin 6	peroxin 6	peroxin 6	Encodes an apparent ATPase similar to yeast and human protein required for peroxisomal biogenesis. May facilitate recycling of PEX5, the peroxisomal matrix protein receptor, and thereby promote peroxisomal matrix protein import; PEROXIN 6 (PEX6)	PEX6		3.18639	2.70674	2.84223	2.57285	2.88985	3.07944	3.1142	3.1171	2.85246	1.80583	3.13856	2.93765	2.97684	3.40765	3.47977	3.02699	3.21301	3.22448	3.22198	3.23555	3.17618
AT1G03020	AL1G12470	Thhalv10009174m.g	red	Thioredoxin superfamily protein	Thioredoxin superfamily protein	Thioredoxin superfamily protein	Encodes a member of the CC-type glutaredoxin (ROXY) family that has been shown to interact with the transcription factor TGA2; (GRXS1)			2.74801	2.46351	2.20888	3.6464	2.73615	2.70979	0	1.60734	1.02511	1.23317	1.38906	1.94922	3.594	1.88085	3.60063	5.30996	5.98127	5.66267	5.90122	5.29071	5.76051
AT1G03030	AL1G12480	Thhalv10008317m.g	green	P-loop containing nucleoside triphosphate hydrolases superfamily protein	P-loop containing nucleoside triphosphate hydrolases superfamily protein	P-loop containing nucleoside triphosphate hydrolases superfamily protein	P-loop containing nucleoside triphosphate hydrolases superfamily protein;(source:Araport11)			3.58466	4.03976	4.09491	4.47908	4.09533	4.28699	4.8225	4.12814	4.0375	4.0006	4.14688	4.2771	4.48598	4.4606	4.59049	4.42252	4.55399	4.78804	4.51447	4.95715	5.14352
AT1G03040	AL1G12490	Thhalv10008279m.g	black	basic helix-loop-helix (bHLH) DNA-binding superfamily protein	basic helix-loop-helix (bHLH) DNA-binding superfamily protein	basic helix-loop-helix (bHLH) DNA-binding superfamily protein	basic helix-loop-helix (bHLH) DNA-binding superfamily protein;(source:Araport11)			4.45119	4.7355	4.69592	4.84759	4.9605	4.86433	5.73679	4.50356	4.4779	4.03728	4.63155	4.41702	4.59815	4.98338	4.24514	4.02552	4.23206	4.18807	4.13608	4.98927	5.16395
AT1G03055	AL1G12510	Thhalv10008499m.g	green	beta-carotene isomerase D27-like protein			Encodes the ortholog of rice D27. It is plastid-localized and is required for the inhibition of secondary bud outgrowth and operates on a nonmobile precursor upstream of MAX1 in the SL biosynthesis pathway; DWARF27 (D27)			2.11859	0.557703	0.42357	1.43545	0.88336	0.651487	1.96515	1.10161	1.26452	0	0.697166	1.00319	0.146237	0.0364668	3.1824	3.08387	2.71253	4.52186	3.08909	3.15424	4.31586
AT1G03060	AL1G12520	Thhalv10006519m.g	darkgrey	Beige/BEACH domain ;WD domain, G-beta repeat protein	Beige/BEACH domain ;WD domain, G-beta repeat protein	Beige/BEACH domain ;WD domain, G-beta repeat protein	Encodes a WD/BEACH domain protein involved in cell morphogenesis and ribonucleoprotein particle formation. It interacts with the P-body core component DCP2, associates to mRNA processing bodies (P-bodies), and regulates their assembly upon salt stress; SPIRRIG (SPI)	SPI		2.21551	0.967595	0	0	1.40764	1.41424	2.62429	1.66853	0.95183	0	1.72879	1.03173	0.726163	2.02285	3.34387	3.14162	2.80274	3.15903	3.65719	3.76333	3.48162
AT1G03080	AL1G12540	Thhalv10006534m.g	skyblue	kinase interacting (KIP1-like) family protein	kinase interacting (KIP1-like) family protein	kinase interacting (KIP1-like) family protein	kinase interacting (KIP1-like) family protein;(source:Araport11); NETWORKED 1D (NET1D)			3.16223	1.57055	0.800359	1.50533	1.34253	1.61556	5.25709	3.00624	1.65226	0.742279	2.59956	1.70841	1.57989	3.96128	3.18333	2.57511	1.78631	3.03062	3.40917	4.04065	4.48871
AT1G03090	AL1G12550	Thhalv10006937m.g	darkgrey	methylcrotonyl-CoA carboxylase alpha chain, mitochondrial / 3-methylcrotonyl-CoA carboxylase 1 (MCCA)	methylcrotonyl-CoA carboxylase alpha chain, mitochondrial / 3-methylcrotonyl-CoA carboxylase 1 (MCCA)	methylcrotonyl-CoA carboxylase alpha chain, mitochondrial / 3-methylcrotonyl-CoA carboxylase 1 (MCCA)	MCCA is the biotinylated subunit of the dimer MCCase, which is involved in leucine degradation. Both subunits are nuclear coded and the active enzyme is located in the mitochondrion; (MCCA)	MCCA		3.59378	3.17694	3.01104	2.85473	3.39562	3.58269	3.48477	3.42914	3.1266	2.00581	3.3776	3.31894	3.93954	3.9256	4.28012	4.06908	4.12827	3.67087	4.51042	3.86999	3.78995
AT1G03100	AL1G12560	Thhalv10006842m.g	green	Pentatricopeptide repeat (PPR) superfamily protein	Pentatricopeptide repeat (PPR) superfamily protein	Pentatricopeptide repeat (PPR) superfamily protein	Pentatricopeptide repeat (PPR) superfamily protein;(source:Araport11)			1.25689	0.277734	0	0	0.654662	0.916782	1.84105	0.145288	0	0	0.567859	0.0467085	0	1.36098	1.55588	1.38472	1.45441	1.69131	1.71039	2.0881	2.19233
AT1G03110	AL1G12580	Thhalv10007706m.g	salmon	Transducin/WD40 repeat-like superfamily protein	Transducin/WD40 repeat-like superfamily protein	Transducin/WD40 repeat-like superfamily protein	Encodes a gene involved in the modification of nucleosides in tRNA. Mutants have no 7-methylguanosine; TRNA MODIFICATION 82 (TRM82)	TRM82	AtTRM82	3.8804	3.15896	3.19965	1.27444	3.34212	3.192	2.85352	3.28369	3.10325	2.34701	2.59793	2.49998	1.68186	2.1405	3.54559	3.21623	3.34159	3.28855	3.53052	3.90905	3.46099
AT1G03140	AL1G12610	Thhalv10009621m.g	skyblue	splicing factor Prp18 family protein	splicing factor Prp18 family protein	splicing factor Prp18 family protein	PRP18a is one of two paralogs (the other being PRP18b) which are highly similar to the step II splicing factors in yeast. Loss of function mutations show defects in alternative splicing, mostly intron retention events; PRE-MRNA PROCESSING FACTOR 18A (PRP18A)			4.66586	4.53691	4.45581	4.28633	4.66978	5.05491	5.22727	5.33886	5.33673	3.5553	5.47007	5.45667	5.67739	5.99928	5.08021	5.15673	5.38287	5.1376	5.4035	5.5362	5.62379
AT1G03150	AL1G12620	Thhalv10008907m.g	black	Acyl-CoA N-acyltransferases (NAT) superfamily protein	Acyl-CoA N-acyltransferases (NAT) superfamily protein	Acyl-CoA N-acyltransferases (NAT) superfamily protein	Acyl-CoA N-acyltransferases (NAT) superfamily protein;(source:Araport11)			4.58469	4.70504	4.87098	4.80389	4.8388	4.82419	5.41229	4.30344	4.38043	4.82819	4.56602	4.3146	4.79485	5.2605	5.04639	5.16274	5.02167	5.1018	5.02568	5.42734	5.27245
AT1G03160	AL1G12650	Thhalv10006729m.g	brown	FZO-like	FZO-like	FZO-like	A new plant-specific member of the dynamin superfamily; defines a new protein class within the dynamin superfamily of membrane remodeling GTPases that regulates organization of the thylakoid network in plants. Targeted to chloroplasts and associated with thylakoid and envelope membranes as punctate structures. Knockout mutants have abnormalities in chloroplast and thylakoid morphology, including …	FZL		4.76989	4.34709	4.36545	3.9984	4.4615	4.44446	3.82813	3.54627	3.2776	2.26496	3.56419	3.29061	3.38638	3.74717	4.51334	3.92647	4.16476	4.44932	4.25629	4.39883	4.62942
AT1G03180	AL1G12670	Thhalv10008478m.g	brown	non-structural protein			non-structural protein;(source:Araport11)			1.26177	1.09035	0.785024	0	1.02453	1.03281	2.07976	0	0	0	0	0	0	0	1.12469	1.48194	1.49133	1.05941	1.53543	1.56314	0.139066
AT1G03190	AL1G12680	Thhalv10006888m.g	skyblue	RAD3-like DNA-binding helicase protein	RAD3-like DNA-binding helicase protein	RAD3-like DNA-binding helicase protein	UV damage and heat induce a common stress response in plants that leads to tissue death and reduced chloroplast function. The UVH6 product is suggested to be a negative regulator of this response; ULTRAVIOLET HYPERSENSITIVE 6 (UVH6)	ATXPD	UVH6	1.7614	1.70783	1.58381	1.45473	1.90215	2.15027	2.93323	1.65527	1.52917	0.584379	2.18161	1.73153	1.8846	2.61532	2.75217	2.46668	2.4928	2.69166	2.76435	3.16614	3.29324
AT1G03210	AL1G12690	Thhalv10008339m.g	brown	Phenazine biosynthesis PhzC/PhzF protein	Phenazine biosynthesis PhzC/PhzF protein	Phenazine biosynthesis PhzC/PhzF protein	Phenazine biosynthesis PhzC/PhzF protein;(source:Araport11)			4.35139	5.21238	4.96846	4.4458	5.3868	5.10686	3.76649	1.53655	0.959759	2.10024	2.54489	0.996112	1.40076	1.99504	4.95137	4.82756	5.07399	4.24517	5.15791	4.8738	4.17769
AT1G03220	AL1G12730	Thhalv10007672m.g	skyblue	Eukaryotic aspartyl protease family protein	Eukaryotic aspartyl protease family protein	Eukaryotic aspartyl protease family protein	Eukaryotic aspartyl protease family protein;(source:Araport11)			4.85049	4.50275	4.72383	3.97529	4.62724	5.18457	6.46327	5.98386	5.9821	5.60062	4.33282	6.5907	6.22947	4.09029	5.60434	5.98563	6.44328	5.66185	6.17897	5.8436	4.7147
AT1G03250	AL1G12740	Thhalv10008549m.g	grey60	R3H domain protein			R3H domain protein;(source:Araport11)			4.85765	4.89769	4.8755	4.825	4.94858	4.83251	5.46251	4.31817	4.16973	4.21273	4.7147	4.23622	4.4337	5.04162	5.07485	5.06523	5.39122	5.22088	5.16116	5.50143	5.43266
AT1G03260	AL1G12750	Thhalv10008788m.g	darkred	SNARE associated Golgi protein family	SNARE associated Golgi protein family	SNARE associated Golgi protein family	SNARE associated Golgi protein family;(source:Araport11)			2.80889	3.06439	3.06162	2.66457	3.02997	3.05431	3.11605	2.66719	2.22965	2.15567	2.71166	2.25884	2.72914	2.87422	3.63558	3.87269	3.51823	3.84837	3.68793	3.71001	3.74562
AT1G03270	AL1G12760	Thhalv10007435m.g	cyan	CBS domain protein with a domain protein (DUF21)	CBS domain-containing protein with a domain of unknown function (DUF21)	CBS domain-containing protein with a domain of unknown function (DUF21)	CBS domain protein with a domain protein (DUF21);(source:Araport11)			1.52012	0.886094	0.797698	0.282189	1.0241	0.855272	0	2.10798	1.68219	1.18322	2.51151	1.82211	2.78344	3.07938	1.34701	1.51518	1.67044	1.44584	1.65876	1.78507	2.0554
AT1G03280	AL1G12780	Thhalv10025149m.g	skyblue	Transcription factor TFIIE, alpha subunit	Transcription factor TFIIE, alpha subunit	Transcription factor TFIIE, alpha subunit	Transcription factor TFIIE, alpha subunit;(source:Araport11)			3.90357	3.62079	3.58268	3.59398	3.927	4.07057	4.53856	4.08641	3.89217	2.26052	4.30099	4.07955	4.07606	4.58728	4.39925	4.27886	4.15952	4.52277	4.38093	4.85361	4.84047
AT1G03290	AL1G12800	Thhalv10007330m.g	magenta	ELKS/Rab6-interacting/CAST family protein, putative			ELKS/Rab6-interacting/CAST family protein;(source:Araport11)			3.62752	4.34727	4.56446	4.60801	4.74533	4.9422	5.89038	4.06689	4.23288	3.17293	5.27915	4.38333	5.32109	5.79106	4.36291	4.28019	4.28672	4.5289	4.65103	5.11659	5.4506
AT1G03310	AL1G12820	Thhalv10006762m.g	saddlebrown	debranching enzyme 1	debranching enzyme 1	debranching enzyme 1	Encodes a protein with strong similarity to isoamylase (EC:3.2.1.68) however lacks critical residues known to be important for activity. Appears to co localize with ISA1 in the chloroplast isoamylase complex. Mutations in this gene cause the loss of detectable isoamylase activity and the disruption of normal starch structure. It has been postulated that AtISA2 interacts with AtISA1 to form the Is…	ATISA2	ISA2,DBE1,BE2	5.0489	4.53889	4.30958	3.90874	4.72578	4.90071	6.36642	3.94548	3.55337	2.32197	4.87559	3.81589	4.35713	5.57249	3.83698	3.46451	3.58573	3.89895	3.382	4.02779	4.18121
AT1G03330	AL1G12840	Thhalv10009199m.g	greenyellow	Small nuclear ribonucleoprotein family protein	Small nuclear ribonucleoprotein family protein	Small nuclear ribonucleoprotein family protein	Small nuclear ribonucleoprotein family protein;(source:Araport11); SM-LIKE 2 (LSM2)			6.21029	6.45102	6.50348	6.309	6.42244	6.46027	6.82656	6.91829	6.96848	7.00587	7.0566	7.03317	6.81252	6.95924	7.13739	7.24287	7.35348	7.17295	7.18294	7.3104	7.14407
AT1G03340	AL1G12850	Thhalv10007898m.g	lightcyan	hypothetical protein			hypothetical protein;(source:Araport11)			1.99322	1.55198	1.58608	1.95946	1.98727	2.43661	3.8443	3.18269	2.94987	2.04444	3.06019	3.03632	3.07282	3.43181	2.94919	2.1152	2.08024	2.2873	2.3197	2.85892	2.52946
AT1G03350	AL1G12870	Thhalv10009692m.g	purple	BSD domain-containing protein	BSD domain-containing protein	BSD domain-containing protein	BSD domain-containing protein;(source:Araport11)			4.63909	4.51293	4.11204	3.4444	4.79558	4.85771	5.69937	4.48239	4.42809	3.07456	4.71852	4.55795	4.44443	5.06086	4.8987	4.92595	4.75606	4.93085	5.04082	5.47844	5.32275
AT1G03360	AL1G12880	Thhalv10008200m.g	skyblue	ribosomal RNA processing 4	ribosomal RNA processing 4	ribosomal RNA processing 4	Encodes a core subunit of the RNA exosome required for the processing of rRNA, several snoRNA and the degradation of aberrant transcripts; RIBOSOMAL RNA PROCESSING 4 (RRP4)	ATRRP4	RRP4	4.00998	2.5663	2.93442	1.16445	3.26109	3.17712	3.00143	3.86487	3.30056	2.35847	3.44912	3.16511	3.04732	3.63709	3.73751	3.68393	3.61344	3.69111	3.89457	4.07559	4.18777
AT1G03365	AL1G12890	Thhalv10006805m.g	purple	RING/U-box superfamily protein	RING/U-box superfamily protein	RING/U-box superfamily protein	RING/U-box superfamily protein;(source:Araport11)			2.82738	2.10161	1.85405	1.05096	2.62397	2.84692	3.57295	2.09612	1.81543	0	1.93548	1.75903	1.96821	2.53649	2.71711	2.6303	2.52901	2.69177	2.92391	3.47624	3.57524
AT1G03370	AL1G12900	Thhalv10000756m.g	brown	C2 calcium/lipid-binding and GRAM domain containing protein	C2 calcium/lipid-binding and GRAM domain containing protein	C2 calcium/lipid-binding and GRAM domain containing protein	C2 calcium/lipid-binding and GRAM domain containing protein;(source:Araport11)			3.55073	3.32702	3.1796	2.03211	3.75248	3.69529	3.93359	2.73701	2.26398	1.55283	2.98421	2.38676	2.46418	2.83471	3.60214	3.59142	3.77072	3.53842	4.02764	3.92002	3.83126
AT1G03380	AL1G12910	Thhalv10006706m.g	purple	homolog of yeast autophagy 18 (ATG18) G	homolog of yeast autophagy 18 (ATG18) G	homolog of yeast autophagy 18 (ATG18) G	yeast autophagy 18 G-like protein;(source:Araport11); HOMOLOG OF YEAST AUTOPHAGY 18 (ATG18) G (ATG18G)	ATATG18G	ATG18G	2.79677	2.74462	2.60471	2.80209	3.18441	3.35167	4.90644	3.18446	3.08816	1.72167	3.96043	3.26905	3.75362	4.41631	3.36813	3.26847	3.72074	3.36819	3.68412	3.83922	4.00116
AT1G03430	AL1G12930	Thhalv10009010m.g	black	histidine-containing phosphotransfer factor 5	histidine-containing phosphotransfer factor 5	histidine-containing phosphotransfer factor 5	Encodes AHP5, one of the six Arabidopsis thaliana histidine phosphotransfer proteins (AHPs). AHPs function as redundant positive regulators of cytokinin signaling. Members of the AHP gene family include: AT3G21510 (AHP1), AT3G29350 (AHP2), AT5G39340 (AHP3), AT3G16360 (AHP4), AT1G03430 (AHP5) and AT1G80100 (AHP6); HISTIDINE-CONTAINING PHOSPHOTRANSFER FACTOR 5 (AHP5)	AHP5		3.85454	4.39265	4.76155	5.15267	4.4249	4.51163	4.95629	3.88749	3.62762	4.31885	4.33642	3.72215	3.87725	4.35453	3.8522	4.10424	4.09003	4.09285	4.22541	4.54463	4.50445
AT1G03440	AL1G12940	Thhalv10007833m.g	darkturquoise	Leucine-rich repeat (LRR) family protein	Leucine-rich repeat (LRR) family protein	Leucine-rich repeat (LRR) family protein	Leucine-rich repeat (LRR) family protein;(source:Araport11)			2.31989	2.62378	2.5806	2.53903	2.7028	2.61363	3.3021	3.28785	3.27205	3.57043	3.74205	3.19099	3.32171	3.70454	2.7544	1.95065	2.30638	2.27247	2.10081	1.94865	2.01934
AT1G03457	AL1G12960	Thhalv10007707m.g	salmon	RNA-binding (RRM/RBD/RNP motifs) family protein	RNA-binding (RRM/RBD/RNP motifs) family protein	RNA-binding (RRM/RBD/RNP motifs) family protein	RNA-binding (RRM/RBD/RNP motifs) family protein;(source:Araport11); BRUNO-LIKE 2 (BRN2)			2.42923	0.948278	1.12317	0	1.37479	1.10851	0	1.46139	1.16949	0.381223	0.739626	0.830336	0	0	3.76997	3.50035	3.20721	3.4056	3.87196	2.92028	1.12304
AT1G03470	AL1G12970	Thhalv10008490m.g	brown	Kinase interacting (KIP1-like) family protein	Kinase interacting (KIP1-like) family protein	Kinase interacting (KIP1-like) family protein	Encodes a member of the NET superfamily of proteins that potentially couples different membranes to the actin cytoskeleton in plant cells. It colocalizes with filamentous actin and is localized to the nuclear membrane and the vacuolar membrane; NETWORKED 3A (NET3A)			3.32542	2.3454	2.22727	1.46219	2.8528	2.73462	2.37332	1.42607	1.19512	0.549951	1.05568	1.00719	0	0.663803	3.78737	3.61236	3.11766	3.54628	3.57787	3.35781	2.96224
AT1G03475	AL1G12980	Thhalv10029252m.g	lightyellow	Coproporphyrinogen III oxidase	Coproporphyrinogen III oxidase	Coproporphyrinogen III oxidase	Encodes coproporphyrinogen III oxidase, a key enzyme in the biosynthetic pathway of chlorophyll and heme, a tetrapyrrole pathway. Mutants express cytological and molecular markers associated with the defense responses, usually activated by pathogen infection; LESION INITIATION 2 (LIN2)	LIN2	HEMF1,ATCPO-I	7.93576	7.83996	7.7884	7.22437	7.87646	7.54317	6.87231	7.34029	6.78282	7.6809	6.81019	6.6354	6.73265	6.60447	7.79794	7.5814	7.72297	7.38076	7.63417	7.24588	7.08863
AT1G03510	AL1G13010	Thhalv10007694m.g	green	Tetratricopeptide repeat (TPR)-like superfamily protein	Tetratricopeptide repeat (TPR)-like superfamily protein	Tetratricopeptide repeat (TPR)-like superfamily protein	Tetratricopeptide repeat (TPR)-like superfamily protein;(source:Araport11)			0.20483	0	0	0	0	0.60112	0.663223	0.442857	0	0.0336178	0	0	0.0509822	0	1.28548	0.932558	1.20732	0.347624	1.02809	1.2133	0.909494
AT1G03530	AL1G13040	Thhalv10024822m.g	skyblue	nuclear assembly factor 1	nuclear assembly factor 1	nuclear assembly factor 1	nuclear assembly factor 1;(source:Araport11); NUCLEAR ASSEMBLY FACTOR 1 (NAF1)	ATNAF1	NAF1	2.37364	0.866834	1.01965	0.161965	1.4505	1.59612	3.15489	2.34517	1.604	0.78569	1.96443	1.35156	1.74238	2.40057	2.85887	2.76994	2.50989	2.59318	2.98008	3.31658	3.06153
AT1G03540	AL1G13050	Thhalv10000094m.g	red	Pentatricopeptide repeat (PPR-like) superfamily protein	Pentatricopeptide repeat (PPR-like) superfamily protein	Pentatricopeptide repeat (PPR-like) superfamily protein	Pentatricopeptide repeat (PPR-like) superfamily protein;(source:Araport11)			0.109964	0	0	0	0	0	0.374997	0.279562	0	0	0.19601	0	0	0.913896	1.15526	1.27001	0.718161	0.900632	1.04964	1.15748	0.850239
AT1G03550	AL1G13060	Thhalv10008409m.g	midnightblue	Secretory carrier membrane protein (SCAMP) family protein	Secretory carrier membrane protein (SCAMP) family protein	Secretory carrier membrane protein (SCAMP) family protein	Secretory carrier membrane protein (SCAMP) family protein;(source:Araport11); SECRETORY CARRIER MEMBRANE PROTEIN 4 (SCAMP4)			2.56065	2.56626	2.25118	2.98302	2.53078	3.43683	5.27916	1.01245	0	0	0.413311	0.38698	0	0.823964	0.117523	0	0	0	0	0.316118	0
AT1G03560	AL1G13070	Thhalv10007014m.g	purple	Pentatricopeptide repeat (PPR-like) superfamily protein	Pentatricopeptide repeat (PPR-like) superfamily protein	Pentatricopeptide repeat (PPR-like) superfamily protein	Pentatricopeptide repeat (PPR-like) superfamily protein;(source:Araport11)			2.08385	1.64108	1.34846	0.619857	1.67028	1.78389	2.36777	1.86585	1.69579	0.237446	1.85565	1.66297	1.37482	2.00003	2.52162	2.42608	2.35431	2.65048	2.47683	2.57494	2.52249
AT1G03590	AL1G13090	Thhalv10007577m.g	darkred	Protein phosphatase 2C family protein	Protein phosphatase 2C family protein	Protein phosphatase 2C family protein	Protein phosphatase 2C family protein;(source:Araport11)			3.37611	3.06427	2.83328	1.82448	3.16266	3.08747	3.01316	2.61055	2.18438	1.12506	2.08791	2.11571	2.20962	1.79794	5.0322	4.65073	4.51034	4.57241	4.86904	4.33655	4.0326
AT1G03600	AL1G13100	Thhalv10008901m.g	pink	photosystem II family protein	photosystem II family protein	photosystem II family protein	PSB27 is a chloroplast lumen localized protein that is involved in adaptation to changes in light intensity; (PSB27)	PSB27		8.47113	8.44993	8.38739	8.12554	8.32863	8.05273	5.97846	8.83214	9.01637	9.26481	7.90448	8.71989	7.73141	6.10151	8.57066	8.15843	8.34989	8.49041	8.21856	7.68513	7.41629
AT1G03610	AL1G13110	Thhalv10008277m.g	midnightblue	plant/protein (DUF789)	Protein of unknown function (DUF789)	Protein of unknown function (DUF789)	plant/protein (DUF789);(source:Araport11)			3.64438	3.57225	4.25463	4.67663	3.99793	4.56179	5.20236	3.40589	3.56935	2.37508	2.7718	3.41237	3.47267	3.01954	2.41646	2.28654	2.43113	2.88761	2.74435	3.43423	3.52757
AT1G03620	AL1G13120	Thhalv10008491m.g	black	ELMO/CED-12 family protein	ELMO/CED-12 family protein	ELMO/CED-12 family protein	ELMO/CED-12 family protein;(source:Araport11)			0	0	0.143356	1.20577	0.666977	1.10356	1.31682	0.0113253	0	0	0.391546	0	0	0	0	0	0	0	0.0794047	0.988014	0.31928
AT1G03630	AL1G13130	Thhalv10007802m.g	darkorange	protochlorophyllide oxidoreductase C	protochlorophyllide oxidoreductase C	protochlorophyllide oxidoreductase C	Encodes for a protein with protochlorophyllide oxidoreductase activity. The enzyme is NADPH- and light-dependent; PROTOCHLOROPHYLLIDE OXIDOREDUCTASE C (POR C)	POR C	PORC	7.98629	7.31953	6.98311	6.24244	7.35078	7.23513	6.47372	8.60474	8.5135	6.61921	7.95392	8.46767	7.62603	7.68262	7.60768	7.16718	7.13171	7.84616	7.27231	7.37118	7.97654
AT1G03650	AL1G13150	Thhalv10008981m.g	red	Acyl-CoA N-acyltransferases (NAT) superfamily protein	Acyl-CoA N-acyltransferases (NAT) superfamily protein	Acyl-CoA N-acyltransferases (NAT) superfamily protein	Acyl-CoA N-acyltransferases (NAT) superfamily protein;(source:Araport11)			3.06006	3.10085	3.02594	2.36805	3.272	3.47864	3.65878	3.57088	3.65977	3.83221	3.534	3.4505	3.05627	3.34371	4.6209	4.53932	4.36199	4.02203	4.54708	4.25234	3.46161
AT1G03680	AL1G13170	Thhalv10008668m.g	pink	thioredoxin M-type 1	thioredoxin M-type 1	thioredoxin M-type 1	encodes a chloroplast thioredoxin similar to prokaryotic thioredoxins; THIOREDOXIN M-TYPE 1 (THM1)	ATHM1	TRX-M1,ATM1,THM1	9.30004	9.68862	9.42304	9.80575	9.47769	9.15944	7.99406	9.5518	9.58989	9.77906	9.26919	9.52821	9.15738	8.62219	9.46912	9.2815	9.57972	8.98177	9.3818	9.18017	9.00272
AT1G03687	AL1G13180	Thhalv10007899m.g	skyblue	DTW domain-containing protein	DTW domain-containing protein	DTW domain-containing protein	DTW domain-containing protein;(source:Araport11)			3.30223	2.80635	2.60881	1.9327	2.7952	2.90602	2.67932	2.77589	2.77161	1.81314	2.8293	2.77821	3.53073	3.39792	3.31732	2.8653	3.03374	3.24673	3.15748	3.23972	3.00127
AT1G03710	AL1G13200	Thhalv10008370m.g	red	Cystatin/monellin superfamily protein	Cystatin/monellin superfamily protein	Cystatin/monellin superfamily protein	Cystatin/monellin superfamily protein;(source:Araport11)			0	0	0.247076	0	0	0.819792	0	0	0	0	0	0	0	0.0337639	2.01212	2.13551	2.59012	1.61071	2.51466	2.78916	3.07402
AT1G03730	AL1G13270	Thhalv10008772m.g	purple	pyrroline-5-carboxylate reductase, putative			pyrroline-5-carboxylate reductase;(source:Araport11)			2.99242	2.96315	3.48565	3.04731	3.35477	3.57327	3.36609	2.88486	2.95958	2.78163	3.05839	3.19728	2.80481	3.12105	3.00655	3.26523	3.53388	3.07802	3.48595	3.59019	3.98826
AT1G03740	AL1G13280	Thhalv10006913m.g	purple	Protein kinase superfamily protein	Protein kinase superfamily protein	Protein kinase superfamily protein	Protein kinase superfamily protein;(source:Araport11)			4.02611	3.67996	3.66834	2.77478	4.03226	4.32588	4.87206	3.93343	3.80844	1.45499	3.97016	3.82056	3.16186	4.1985	4.12844	4.10696	3.94333	3.95544	4.58544	4.83579	4.49265
AT1G03750	AL1G13300	Thhalv10006771m.g	skyblue	switch 2	switch 2	switch 2	switch 2;(source:Araport11); SWITCH 2 (SWI2)	CHR9		0.920359	0.597431	0	0	0.875122	1.26483	2.53505	1.40369	1.03999	0	1.85546	1.56431	1.71563	2.79878	1.32601	1.26648	1.04435	1.15669	1.80442	1.72496	1.81442
AT1G03760	AL1G13310	Thhalv10007808m.g	orange	Prefoldin chaperone subunit family protein	Prefoldin chaperone subunit family protein	Prefoldin chaperone subunit family protein	Prefoldin chaperone subunit family protein;(source:Araport11)			3.13744	2.67219	2.30246	1.70176	3.05626	3.63861	4.32294	2.50482	2.13248	1.10423	2.65762	2.17158	2.79616	3.29532	2.47454	2.35592	2.15503	2.15112	2.86652	3.16636	3.33063
AT1G03770	AL1G13320	Thhalv10007494m.g	green	RING 1B	RING 1B	RING 1B	Encodes a nuclear localized protein with similarity to animal polycomb repressive core complex1 (PRC1) core component RING.Appears to function redundantly with ATRING1a, a close paralog. Both interact physically with CLF and LHP1 and appear to function together to repress class I KNOX gene expression; RING 1B (RING1B)	RING1B		1.40325	0.529636	0.154663	0	0.892757	1.02838	2.7818	1.215	0.851744	0	0.977666	0.65946	0.713374	1.88401	2.95729	2.95359	2.92874	2.75956	3.49306	3.67251	3.58558
AT1G03780	AL1G13330	Thhalv10003404m.g	lightyellow	targeting protein for XKLP2	targeting protein for XKLP2	targeting protein for XKLP2	Homolog of vertebrate TPX2. Protein has three domains involved in nuclear targeting, one in nuclear export and two in microtubule binding. Involved in mitotic spindle assembly during late prophase and early prometaphase; TARGETING PROTEIN FOR XKLP2 (TPX2)	TPX2		2.75853	1.1584	1.21417	0	1.93946	1.68246	0	2.10425	1.28993	0.0363402	1.17903	1.47572	0	0	1.2116	0.781133	0	0.38643	1.27286	1.06997	0
AT1G03820	AL1G13380	Thhalv10008747m.g	pink	E6-like protein			E6-like protein;(source:Araport11)			3.79127	3.60592	4.04332	5.06071	3.87841	4.68145	0	3.94291	3.58881	3.18834	4.23253	3.54423	3.04206	3.43752	4.22588	3.97997	3.44475	3.39595	3.68674	4.64532	3.54528
AT1G03830	AL1G13390	Thhalv10009747m.g	skyblue	guanylate-binding family protein	guanylate-binding family protein	guanylate-binding family protein	guanylate-binding family protein;(source:Araport11)			1.78354	0.379488	0	0	0.60154	0.752719	0.930717	1.79182	0.750825	0	1.43753	1.09908	0.620205	2.40615	1.97263	1.75783	1.17766	2.02213	2.06657	2.898	2.95182
AT1G03850	AL1G13430	Thhalv10008980m.g	salmon	Glutaredoxin family protein	Glutaredoxin family protein	Glutaredoxin family protein	Encodes glutaredoxin ATGRXS13, required to facilitate Botrytis cinerea infection of Arabidopsis thaliana plants. Sylvain La Camera et al (2011, PMID:21756272) reported a third splice variant in addition to the two annotated in TAIR10. It is a member of the CC-type glutaredoxin (ROXY) family that has been shown to interact with the transcription factor TGA2 and suppress ORA59 promoter activity; GL…			4.07787	4.15971	3.59687	2.29994	3.28002	1.67574	0	3.48053	1.88093	3.65553	4.28552	1.29911	2.55895	2.60193	5.36125	5.254	4.99439	4.06192	6.22275	2.92157	0.291057
AT1G03860	AL1G13440	Thhalv10008384m.g	purple	prohibitin 2	prohibitin 2	prohibitin 2	prohibitin 2; PROHIBITIN 2 (PHB2)	ATPHB2	PHB2	6.17208	5.6598	5.33948	4.35665	5.76704	5.6436	6.11801	5.88347	5.56656	5.42293	5.45016	5.26797	5.48437	5.52007	5.96634	5.78614	5.58621	5.50818	5.94092	6.08793	5.833
AT1G03870	AL1G13450	Thhalv10008582m.g	pink	FASCICLIN-like arabinoogalactan 9	FASCICLIN-like arabinoogalactan 9	FASCICLIN-like arabinoogalactan 9	fasciclin-like arabinogalactan-protein 9 (Fla9); FASCICLIN-LIKE ARABINOOGALACTAN 9 (FLA9)	FLA9		6.87752	5.74394	6.24951	3.61257	6.03515	4.71285	0	6.45311	6.27171	5.13248	4.595	5.8494	0	1.45995	5.99029	5.59242	4.96527	5.62028	5.54879	3.49354	1.66277
AT1G03905	AL1G13490	Thhalv10008378m.g	skyblue	P-loop containing nucleoside triphosphate hydrolases superfamily protein	P-loop containing nucleoside triphosphate hydrolases superfamily protein	P-loop containing nucleoside triphosphate hydrolases superfamily protein	P-loop containing nucleoside triphosphate hydrolases superfamily protein;(source:Araport11); ATP-BINDING CASSETTE I19 (ABCI19)			1.23319	1.0555	0.96562	0	1.13082	1.41446	1.66777	2.4646	2.50241	1.29739	1.97317	2.24476	1.57316	1.61799	1.49218	1.85661	1.83511	1.74614	2.38601	2.77242	2.82397
AT1G03910	AL1G13510	Thhalv10006994m.g	skyblue	cactus-binding carboxy-terminal, cactin			Encodes the Arabidopsis homolog of a conserved eukaryotic protein without known functional domains. The protein that localizes to nuclear speckles and colocalizes with known splicing proteins; CACTIN (CTN)			3.90684	2.69138	2.60608	2.46037	3.14193	3.10903	4.88219	3.65291	3.30257	2.30167	3.59193	3.46489	3.62559	4.1226	4.45991	4.28687	4.14877	4.14123	4.51666	4.78862	4.72
AT1G03920	AL1G13520	Thhalv10007188m.g	green	Protein kinase family protein	Protein kinase family protein	Protein kinase family protein	Protein kinase family protein;(source:Araport11)			0	0	0	0	0	0	0	0	0	0	0	0	0	0	0	0	0	0	0	0.317169	0.231393
AT1G03940	AL1G13000	Thhalv10007549m.g	black	HXXXD-type acyl-transferase family protein	HXXXD-type acyl-transferase family protein	HXXXD-type acyl-transferase family protein	HXXXD-type acyl-transferase family protein;(source:Araport11)			1.52585	1.25344	1.7963	1.5306	1.59991	2.60709	7.42545	0	0	0	0.891225	0	0	1.56824	0.126379	0	0	0.812326	0	1.95301	4.41556
AT1G03950	AL1G13560	Thhalv10008774m.g	purple	vacuolar protein sorting-associated protein 2.3	vacuolar protein sorting-associated protein 2.3	vacuolar protein sorting-associated protein 2.3	vacuolar protein sorting-associated protein 2.3;(source:Araport11); VACUOLAR PROTEIN SORTING-ASSOCIATED PROTEIN 2.3 (VPS2.3)	VPS2		4.30713	4.63154	4.38132	4.49818	4.66799	4.85812	5.16417	3.33105	3.76933	3.26794	4.84521	4.42104	4.84955	5.34123	5.09024	4.95025	4.55341	5.14688	5.35313	5.48895	5.47968
AT1G03970	AL1G13580	Thhalv10009710m.g	tan	G-box binding factor 4	G-box binding factor 4	G-box binding factor 4	encodes a basic leucine zipper G-box binding factor that can bind to G-box motifs only as heterodimers with GBF2 or GBF3. A single amino acid change can confer G-box binding as homodimers; G-BOX BINDING FACTOR 4 (GBF4)	GBF4		4.68911	4.79663	4.78126	5.00456	5.06421	5.62221	6.96375	4.4695	4.46532	4.09894	5.07395	4.72996	5.4066	5.67337	3.46898	3.31152	3.59741	3.59284	3.99162	4.46196	4.9599
AT1G03990	AL1G13600	Thhalv10006882m.g	magenta	Long-chain fatty alcohol dehydrogenase family protein	Long-chain fatty alcohol dehydrogenase family protein	Long-chain fatty alcohol dehydrogenase family protein	Long-chain fatty alcohol dehydrogenase family protein;(source:Araport11)			0	0	0	0	0	0	3.12439	0	0	0	0.808599	0.00632101	0	0.979306	0	0	0	0.141205	0.594507	0.690667	0.721568
AT1G04000	AL1G13610	Thhalv10010011m.g	green	hypothetical protein			hypothetical protein;(source:Araport11)			2.17094	2.53741	2.56784	2.66874	2.55901	1.78422	2.9382	1.83851	2.27409	1.62866	2.16603	2.07289	1.32493	2.01622	4.23041	4.12186	4.71611	4.69156	4.67345	4.99569	4.8175
AT1G04010	AL1G13620	Thhalv10007051m.g	skyblue	phospholipid sterol acyl transferase 1	phospholipid sterol acyl transferase 1	phospholipid sterol acyl transferase 1	phospholipid sterol acyl transferase 1;(source:Araport11); PHOSPHOLIPID STEROL ACYL TRANSFERASE 1 (PSAT1)	PSAT1	ATPSAT1	1.92736	1.8239	1.92114	1.4149	2.26207	2.2967	2.49238	2.41641	2.31223	2.1698	3.08923	2.52198	2.91711	3.47866	3.0833	2.45802	2.7952	2.7106	2.59649	3.43878	3.36262
AT1G04020	AL1G13630	Thhalv10006912m.g	salmon	breast cancer associated RING 1	breast cancer associated RING 1	breast cancer associated RING 1	Encodes a protein containing two tandem BRCA1 C-Terminal (BRCT) domains, which function in phosphorylation-dependent protein-protein interactions. Loss of function mutations cause defects in meristem organization due to failure to repress WUS. BARD1 binds to WUS promoter and over expression of BARD reduces the extent of WUS expression; BREAST CANCER ASSOCIATED RING 1 (BARD1)	ATBARD1	BARD1,ROW1	2.99599	2.0412	1.50055	0	2.31087	1.3459	0	2.43912	1.79244	0.608141	1.64704	1.87258	0.169754	0	3.49297	2.76533	2.49679	2.60218	2.87946	2.33701	0.729925
AT1G04030	AL1G13640	Thhalv10007735m.g	purple	eisosome protein			eisosome protein;(source:Araport11)			2.01259	0.651672	0.739485	0	1.27771	1.50366	2.48056	1.33334	0.356087	0	0.629324	0.628214	0	0	1.36939	1.02926	0.219616	1.09169	1.17347	1.0431	0.541082
AT1G04040	AL1G13650	Thhalv10008462m.g	lightyellow	HAD superfamily, subfamily IIIB acid phosphatase	HAD superfamily, subfamily IIIB acid phosphatase	HAD superfamily, subfamily IIIB acid phosphatase	HAD superfamily, subfamily IIIB acid phosphatase;(source:Araport11)			8.04391	7.3387	6.71311	4.23366	7.40367	5.54914	2.10965	5.08663	4.57905	4.34443	4.14016	4.59704	2.49353	2.41028	5.58705	5.61666	5.32209	5.00964	4.9768	4.75037	3.29921
AT1G04050	AL1G13660	Thhalv10008536m.g	red	homolog of SU(var)3-9 1	homolog of SU(var)3-9 1	homolog of SU(var)3-9 1	Encodes SUVR1, one of the four closely related Arabidopsis SUVR proteins that belong to the SU(VAR)3-9 subgroup of SET-domain proteins. Proteins containing the evolutionarily conserved SET domain are involved in regulation of eukaryotic gene expression and chromatin structure through their histone lysine methyltransferase (HMTase) activity. SUVR1, SUVR2 and SUVR4 proteins contain a novel domain a…	SUVR1	SDG13	0.741595	0	0	0	0.316744	0.664834	0	0	0	0	0	0	0	0	2.43934	2.18996	1.83474	2.56413	2.54755	2.8208	2.95655
AT1G04080	AL1G13680	Thhalv10003154m.g	saddlebrown	Tetratricopeptide repeat (TPR)-like superfamily protein	Tetratricopeptide repeat (TPR)-like superfamily protein	Tetratricopeptide repeat (TPR)-like superfamily protein	Encodes a U1 small nuclear ribonucleoprotein (snRNP) factor involved in alternative splicing; (PRP39A)	PRP39		4.82352	4.21966	4.20206	3.4941	4.50472	4.61205	5.41543	4.57381	4.04147	2.90387	4.55037	4.05758	4.29401	5.00688	3.83764	3.38024	3.50309	3.73765	3.79254	4.38605	4.42619
AT1G04100	AL1G13700	Thhalv10008519m.g	black	indoleacetic acid-induced protein 10	indoleacetic acid-induced protein 10	indoleacetic acid-induced protein 10	Auxin induced gene, IAA10 (IAA10); INDOLEACETIC ACID-INDUCED PROTEIN 10 (IAA10)	IAA10		1.59458	1.94557	2.06401	2.69106	2.22687	2.0942	3.75881	1.47093	1.71623	0.85945	2.13656	1.6976	1.78369	2.29433	2.69616	2.72111	2.79074	2.53572	2.69806	3.26056	3.15376
AT1G04110	AL1G13710	Thhalv10006861m.g	lightyellow	Subtilase family protein	Subtilase family protein	Subtilase family protein	Initially identified as a mutation affecting stomatal development and distribution. Encodes a protein similar to serine proteases; STOMATAL DENSITY AND DISTRIBUTION 1 (SDD1)	SDD1		1.83183	0.97921	0.956607	0	1.15154	0.590514	0	1.10436	0.28041	0	0.39264	0.0261098	0	0	2.02719	1.12749	0.356015	0.593947	1.13168	0.0970921	0
AT1G04120	AL1G13720	Thhalv10001878m.g	tan	multidrug resistance-associated protein 5	multidrug resistance-associated protein 5	multidrug resistance-associated protein 5	encodes a high-affinity inositol hexakisphosphate transporter that plays a role in guard cell signaling and phytate storage. It is a member of MRP subfamily / ABC transporter subfamily C; ATP-BINDING CASSETTE C5 (ABCC5)	ATMRP5	MRP5,ATABCC5,ABCC5	2.94542	2.43167	2.35765	1.51184	2.8696	3.17658	4.17395	3.83619	3.1098	1.69546	3.87302	3.17674	3.92156	4.38299	1.67255	1.29962	1.34383	1.42563	1.50246	1.5131	1.16825
AT1G04130	AL1G13730	Thhalv10008004m.g	skyblue	Tetratricopeptide repeat (TPR)-like superfamily protein	Tetratricopeptide repeat (TPR)-like superfamily protein	Tetratricopeptide repeat (TPR)-like superfamily protein	Encodes one of the 36 carboxylate clamp (CC)-tetratricopeptide repeat (TPR) proteins (Prasad 2010, Pubmed ID: 20856808). Interacts with Hsp90/Hsp70 as co-chaperone; TETRATRICOPEPTIDE REPEAT 2 (TPR2)	TPR2	AtTPR2	2.71108	2.13341	2.4846	2.05621	2.33858	2.71214	3.63225	3.03151	3.02701	2.04655	3.41344	2.939	3.22247	3.78616	3.2115	3.08514	3.07005	3.28922	3.28014	3.51654	3.8082
AT1G04140	AL1G13740	Thhalv10006848m.g	purple	Transducin family protein / WD-40 repeat family protein	Transducin family protein / WD-40 repeat family protein	Transducin family protein / WD-40 repeat family protein	Transducin family protein / WD-40 repeat family protein;(source:Araport11)			4.46826	4.27045	4.38889	4.57279	4.58599	4.81099	5.75501	4.5076	4.10776	3.77304	4.86625	4.24808	5.01723	5.43522	4.82653	4.7187	5.10185	4.82114	4.99883	5.28721	5.30698
AT1G04160	AL1G13760	Thhalv10006554m.g	darkgrey	myosin XI B	myosin XI B	myosin XI B	Encodes a member of the type XI myosin protein family involved in root hair elongation; MYOSIN XI B (XIB)	XIB	ATXIB,XI-8,XI-B	1.11775	0.196505	0	0	0.336585	0.296453	0	1.21822	0.690614	0	0.747468	0.648128	0	0	1.34601	0.984288	0.450112	1.2056	1.06512	1.59787	1.07953
AT1G04170	AL1G13770	Thhalv10000157m.g	blue	eukaryotic translation initiation factor 2 gamma subunit	eukaryotic translation initiation factor 2 gamma subunit	eukaryotic translation initiation factor 2 gamma subunit	protein synthesis initiation factor eIF2 gamma The mRNA is cell-to-cell mobile; EUKARYOTIC TRANSLATION INITIATION FACTOR 2 GAMMA SUBUNIT (EIF2 GAMMA)	EIF2 GAMMA		6.24692	5.76	5.83728	4.79362	5.91034	5.71311	5.78118	5.6814	5.40519	5.36021	5.58754	5.28852	5.15486	5.5746	4.52063	4.40356	4.42664	4.51778	4.50344	4.80623	4.59744
AT1G04190	AL1G13790	Thhalv10008141m.g	purple	Tetratricopeptide repeat (TPR)-like superfamily protein	Tetratricopeptide repeat (TPR)-like superfamily protein	Tetratricopeptide repeat (TPR)-like superfamily protein	Encodes one of the 36 carboxylate clamp (CC)-tetratricopeptide repeat (TPR) proteins (Prasad 2010, Pubmed ID: 20856808) with potential to interact with Hsp90/Hsp70 as co-chaperones; TETRATRICOPEPTIDE REPEAT 3 (TPR3)	TPR3		4.69575	4.43252	4.43294	3.59441	4.58435	4.72111	4.64587	4.18735	4.04523	3.27217	4.41563	4.06951	4.03336	4.43456	4.1306	4.16198	3.72781	4.25362	4.22924	4.72564	4.79018
AT1G04200	AL1G13800	Thhalv10006925m.g	purple	dyggve-melchior-clausen syndrome protein			dyggve-melchior-clausen syndrome protein;(source:Araport11)			3.53178	3.14342	3.07902	1.83481	3.33677	3.23707	3.3768	3.08641	2.63958	1.23674	2.73208	2.68651	2.3219	2.38907	3.50987	3.47975	3.59303	3.63254	3.85089	4.1946	4.24265
AT1G04210	AL1G13810	Thhalv10000396m.g	blue	Leucine-rich repeat protein kinase family protein	Leucine-rich repeat protein kinase family protein	Leucine-rich repeat protein kinase family protein	Encodes a putative Raf-related kinase.			3.58493	2.87676	2.86453	1.50507	3.26394	3.42006	3.60673	3.20325	2.78774	1.05181	3.28242	2.93667	2.62915	3.46955	0.964781	0.880917	1.86881	1.00864	0.564245	0.860565	2.00675
AT1G04220	AL1G13820	Thhalv10007349m.g	lightgreen	3-ketoacyl-CoA synthase 2	3-ketoacyl-CoA synthase 2	3-ketoacyl-CoA synthase 2	Encodes KCS2, a member of the 3-ketoacyl-CoA synthase family involved in the biosynthesis of VLCFA (very long chain fatty acids); 3-KETOACYL-COA SYNTHASE 2 (KCS2)	KCS2		0.149253	0.695577	0.970994	1.07792	1.09591	2.21913	3.3583	1.2502	0.897573	1.32629	2.25028	1.72574	3.4095	3.58891	1.99373	2.20443	2.18344	1.43861	1.6514	3.01311	2.80864
AT1G04240	AL1G13840	Thhalv10008636m.g	blue	AUX/IAA transcriptional regulator family protein	AUX/IAA transcriptional regulator family protein	AUX/IAA transcriptional regulator family protein	SHY2/IAA3 regulates multiple auxin responses in roots. It is induced rapidly by IAA, and has been shown to be phosphorylated by oat phytochrome A in vitro; SHORT HYPOCOTYL 2 (SHY2)	SHY2	IAA3	6.31909	6.2618	6.93305	6.50208	6.06472	6.63492	7.0398	6.22347	6.43459	5.86572	6.11534	6.32272	5.64641	5.41573	3.2045	3.22037	3.17855	4.08578	2.82426	4.42436	4.61762
AT1G04250	AL1G13850	Thhalv10008679m.g	cyan	AUX/IAA transcriptional regulator family protein	AUX/IAA transcriptional regulator family protein	AUX/IAA transcriptional regulator family protein	Transcription regulator acting as repressor of auxin-inducible gene expression. Auxin-inducible AUX/IAA gene. Short-lived nuclear protein with four conserved domains. Domain III has homology to beta alpha alpha dimerization and DNA binding domains. Involved in auxin signaling and is a positive modulator of natural leaf senescence. Auxin induces the degradation of the protein in a dosage-dependent…	AXR3	IAA17	4.77582	4.42536	4.38721	4.36079	4.42732	4.13198	3.36236	5.9684	6.34828	6.93289	6.50939	6.06855	5.75301	6.47134	3.84923	4.95271	4.6943	5.17528	4.27884	4.8813	6.53898
AT1G04260	AL1G13860	Thhalv10008893m.g	blue	CAMV movement protein interacting protein 7	CAMV movement protein interacting protein 7	CAMV movement protein interacting protein 7	Encodes protein that interacts with CaMV movement protein. Colocalizes in the cytoplasm with the movement protein. Has similarity to mammalian proteins (such as the rat PRA1) which have been described as rab acceptors; CAMV MOVEMENT PROTEIN INTERACTING PROTEIN 7 (MPI7)	MPI7	MPIP7,PRA1.D	3.15021	3.53528	3.32934	3.6136	3.65596	3.57695	3.9575	3.61323	3.71282	4.00229	3.94904	3.68135	3.60312	3.87334	3.00743	2.7076	3.09021	2.9589	3.20237	2.7827	2.65271
AT1G04270	AL1G13870	Thhalv10009006m.g	salmon	cytosolic ribosomal protein S15	cytosolic ribosomal protein S15	cytosolic ribosomal protein S15	Encodes cytosolic ribosomal protein S15; CYTOSOLIC RIBOSOMAL PROTEIN S15 (RPS15)	RPS15		9.53631	9.31534	9.46515	8.36335	9.23119	9.06601	8.84531	9.4477	9.45799	9.74435	9.02647	9.14305	9.16491	8.96842	9.82503	9.85518	9.98809	9.7111	9.66951	9.9429	9.70311
AT1G04280	AL1G13880	Thhalv10007316m.g	salmon	P-loop containing nucleoside triphosphate hydrolases superfamily protein	P-loop containing nucleoside triphosphate hydrolases superfamily protein	P-loop containing nucleoside triphosphate hydrolases superfamily protein	P-loop containing nucleoside triphosphate hydrolases superfamily protein;(source:Araport11)			3.34903	3.18002	3.08461	2.48451	3.45151	3.17989	1.78206	3.06309	2.65234	1.45511	1.91225	2.44661	1.02031	1.11807	3.83404	3.95074	3.74847	3.91291	3.66906	3.22556	2.76379
AT1G04290	AL1G13890	Thhalv10008953m.g	green	Thioesterase superfamily protein	Thioesterase superfamily protein	Thioesterase superfamily protein	Thioesterase superfamily protein;(source:Araport11)			5.3898	5.2565	5.23457	5.40129	5.29432	5.36252	5.49264	5.1688	4.92465	5.94487	5.34654	5.05344	5.01058	5.08626	5.58316	5.32274	5.58013	5.77822	5.58026	6.01079	5.90399
AT1G04300	AL1G13900	Thhalv10009691m.g	skyblue	TRAF-like superfamily protein	TRAF-like superfamily protein	TRAF-like superfamily protein	Encodes MUSE13, a TRAF domain protein. Regulates the turnover of nucleotide-binding domain and leucine-rich repeat-containing (NLR) immune receptors SNC1 and RPS2. Loss of both MUSE13 and MUSE14 leads to enhanced pathogen resistance, NLR accumulation, and autoimmunity.In addition, MUSE13/14 physically interact with ATG6 and appear to regulate ATG6 ubiquitination and thus formation of autophagosom…			3.67762	2.65856	2.35219	2.31659	3.14206	3.44617	5.29209	3.26982	2.84132	1.12534	3.35558	3.05682	3.35678	4.0933	4.11873	3.91857	3.76599	3.9225	4.3748	4.64196	4.70389
AT1G04310	AL1G13910	Thhalv10007018m.g	darkred	ethylene response sensor 2	ethylene response sensor 2	ethylene response sensor 2	encodes an ethylene receptor related to bacterial two-component histidine kinases; ETHYLENE RESPONSE SENSOR 2 (ERS2)	ERS2		1.39411	1.39891	1.14999	0	2.05216	1.71128	0.735348	0.541059	0.934377	0.341423	0.718587	1.11497	1.04229	0.498121	1.88226	2.31134	1.87766	1.50507	2.20075	2.3701	1.56248
AT1G04330	AL1G13930	Thhalv10009178m.g	red	hypothetical protein			A proline/serine rich protein of unknown function. It interacts with defense related MAP kinase MPK6 and others. May be involved in signaling during defense or stress response; (PH2)			0	0	0	0.337993	0	0.125516	0	0	0	0	0	0	0	0	0.46766	0.227436	0.873882	0.758902	0	0.52771	1.11453
AT1G04340	AL1G13940	Thhalv10008972m.g	grey60	HR-like lesion-inducing protein-related	HR-like lesion-inducing protein-related	HR-like lesion-inducing protein-related	HR-like lesion-inducing protein-like protein;(source:Araport11)			4.76153	4.94077	5.15528	5.02875	5.04651	5.03326	5.76871	4.4592	4.34818	5.08434	4.6127	4.49919	4.16006	4.4995	5.65782	5.69435	5.98083	5.82544	5.80911	6.11324	5.50695
AT1G04350	AL1G13950	Thhalv10008015m.g	tan	2-oxoglutarate (2OG) and Fe(II)-dependent oxygenase superfamily protein	2-oxoglutarate (2OG) and Fe(II)-dependent oxygenase superfamily protein	2-oxoglutarate (2OG) and Fe(II)-dependent oxygenase superfamily protein	encodes a protein whose sequence is similar to 2-oxoglutarate-dependent dioxygenase			4.31787	4.30996	4.08474	5.3248	4.55034	4.70575	5.94782	3.95506	3.61447	3.32191	4.41595	3.74723	4.60138	5.43519	3.30248	2.81026	1.9793	2.84289	2.91294	3.15479	3.54764
AT1G04390	AL1G14000	Thhalv10006788m.g	skyblue	BTB/POZ domain-containing protein	BTB/POZ domain-containing protein	BTB/POZ domain-containing protein	BTB/POZ domain-containing protein;(source:Araport11)			1.22342	1.05916	1.05957	1.05189	1.5184	1.77734	3.11275	1.3271	1.15848	0.220612	1.87906	1.17986	1.85499	2.59548	2.54555	2.37755	2.78653	2.72475	2.8505	3.28555	3.4458
AT1G04400	AL1G14010	Thhalv10003169m.g	blue	cryptochrome 2	cryptochrome 2	cryptochrome 2	Blue light receptor mediating blue-light regulated cotyledon expansion and flowering time. Positive regulator of the flowering-time gene CONSTANS. This gene possesses a light-induced CNT2 N-terminal homodimerisation domain.Involved in blue-light induced stomatal opening. Involved in triggering chromatin decondensation. An 80-residue motif (NC80) is sufficient to confer CRY2's physiological functi…	CRY2	FHA,AT-PHH1,PHH1,ATCRY2	6.37389	6.03042	5.768	5.34471	6.33921	6.67363	6.50319	6.9381	6.11552	4.1707	6.37968	6.22571	6.26219	6.59274	2.97476	2.61362	2.60582	3.02699	2.92257	3.5249	3.38071
AT1G04410	AL1G14020	Thhalv10009880m.g	blue	Lactate/malate dehydrogenase family protein	Lactate/malate dehydrogenase family protein	Lactate/malate dehydrogenase family protein	predicted to encode a cytosolic malate dehydrogenase; CYTOSOLIC-NAD-DEPENDENT MALATE DEHYDROGENASE 1 (c-NAD-MDH1)			9.18994	9.11221	9.10497	8.73463	9.09972	9.1815	9.21295	9.56039	9.408	9.36659	9.1595	9.37547	9.52901	8.86484	5.31198	5.10276	5.24673	4.84041	5.5718	5.671	5.36458
AT1G04420	AL1G14030	Thhalv10007737m.g	lightyellow	NAD(P)-linked oxidoreductase superfamily protein	NAD(P)-linked oxidoreductase superfamily protein	NAD(P)-linked oxidoreductase superfamily protein	NAD(P)-linked oxidoreductase superfamily protein;(source:Araport11)			7.25522	7.21724	6.89316	5.91766	6.97139	6.5109	5.19293	6.32799	5.97576	5.05191	5.50927	5.74436	5.16743	5.10825	6.15158	5.4843	5.28614	5.38676	5.45588	4.94836	4.71748
AT1G04430	AL1G14070	Thhalv10007078m.g	pink	S-adenosyl-L-methionine-dependent methyltransferases superfamily protein	S-adenosyl-L-methionine-dependent methyltransferases superfamily protein	S-adenosyl-L-methionine-dependent methyltransferases superfamily protein	S-adenosyl-L-methionine-dependent methyltransferases superfamily protein;(source:Araport11)			6.33689	5.94462	5.91919	4.36263	6.04309	5.83234	3.71529	6.03962	5.71294	4.70763	5.84145	6.05709	5.32342	5.52701	5.1828	5.3066	5.22529	5.29695	5.32632	5.76989	5.29022
AT1G04440	AL1G14080	Thhalv10007554m.g	skyblue	casein kinase like 13	casein kinase like 13	casein kinase like 13	Member of CKL gene family (CKL-C group); CASEIN KINASE LIKE 13 (CKL13)	CKL13		4.64406	5.0399	5.2096	5.10476	5.07088	5.20962	5.55147	5.71034	5.74243	4.63821	5.7317	5.75171	5.49093	5.66413	5.66461	5.56051	5.69823	5.31712	5.88419	6.00351	5.63131
AT1G04480	AL1G14130	Thhalv10009056m.g	lightyellow	Ribosomal protein L14p/L23e family protein	Ribosomal protein L14p/L23e family protein	Ribosomal protein L14p/L23e family protein	Ribosomal protein L14p/L23e family protein;(source:Araport11)			7.9402	7.52558	7.53544	6.49413	7.59951	7.37169	7.051	7.2404	6.9406	8.41689	6.93292	6.7624	6.84337	6.74585	7.59467	7.71728	7.6514	7.32728	7.51011	7.19924	6.93137
AT1G04510	AL1G14160	Thhalv10007366m.g	saddlebrown	MOS4-associated complex 3A	MOS4-associated complex 3A	MOS4-associated complex 3A	Encodes MAC3A, a U-box proteins with homology to the yeast and human E3 ubiquitin ligase Prp19. Associated with the MOS4-Associated Complex (MAC). Involved in plant innate immunity; MOS4-ASSOCIATED COMPLEX 3A (MAC3A)	MAC3A		4.66055	4.50443	4.56206	3.89952	4.68425	4.67934	4.93018	4.41273	4.06883	2.9632	4.44893	4.24544	4.15155	4.54658	4.31422	4.12626	4.21524	4.08668	4.24281	4.28316	4.36659
AT1G04520	AL1G14170	Thhalv10008311m.g	pink	plasmodesmata-located protein 2	plasmodesmata-located protein 2	plasmodesmata-located protein 2	Encodes a plasmodesmal protein that may be involved in the intercellular movement of molecules through the plasmodesmata; PLASMODESMATA-LOCATED PROTEIN 2 (PDLP2)	PDLP2		4.08133	3.61361	3.56791	0.898415	3.88582	2.86882	0	3.63668	3.64306	2.16539	2.7227	3.16187	1.44689	0.866106	3.37642	3.25723	2.97226	3.50724	3.13812	2.89469	2.02388
AT1G04530	AL1G14180	Thhalv10008199m.g	pink	Tetratricopeptide repeat (TPR)-like superfamily protein	Tetratricopeptide repeat (TPR)-like superfamily protein	Tetratricopeptide repeat (TPR)-like superfamily protein	Encodes one of the 36 carboxylate clamp (CC)-tetratricopeptide repeat (TPR) proteins (Prasad 2010, Pubmed ID: 20856808) with potential to interact with Hsp90/Hsp70 as co-chaperones; TETRATRICOPEPTIDE REPEAT 4 (TPR4)	TPR4		5.37287	5.66357	5.52319	4.85924	5.79891	4.85343	3.71089	6.02593	6.58184	5.44212	6.10574	6.36084	4.42755	5.11411	5.54345	5.64271	5.25487	5.9707	5.52385	4.24578	3.98828
AT1G04550	AL1G14220	Thhalv10008626m.g	lightgreen	AUX/IAA transcriptional regulator family protein	AUX/IAA transcriptional regulator family protein	AUX/IAA transcriptional regulator family protein	IAA12/BDL plays a role in auxin-mediated processes of apical-basal patterning in the embryo. bdl mutants lack a primary root meristem; INDOLE-3-ACETIC ACID INDUCIBLE 12 (IAA12)	IAA12	BDL	4.21553	4.16966	4.45758	4.51388	4.27877	4.38376	4.79487	4.74073	4.62519	5.05016	5.04225	4.51399	4.77316	5.20228	4.84014	5.07994	4.96997	5.10236	5.05122	5.3817	5.43519
AT1G04555	AL1G14230	Thhalv10009014m.g	lightgreen	transmembrane protein, putative			transmembrane protein;(source:Araport11)			2.44212	3.49138	3.25342	3.78367	3.34105	3.56004	4.26167	4.09838	4.24635	3.73761	4.64487	4.18839	4.37589	5.12585	4.7228	4.65595	4.55509	4.94117	4.68753	4.88247	4.57975
AT1G04560	AL1G14240	Thhalv10009503m.g	magenta	AWPM-19-like family protein	AWPM-19-like family protein	AWPM-19-like family protein	AWPM-19-like family protein;(source:Araport11)			0	0	0	0	0	0	3.55452	0	0	0	0	0	1.92848	2.3197	0	0	0	0	0	2.81539	3.39673
AT1G04570	AL1G14250	Thhalv10007302m.g	magenta	Major facilitator superfamily protein	Major facilitator superfamily protein	Major facilitator superfamily protein	Major facilitator superfamily protein;(source:Araport11)			0	0	0	2.39495	0	0.548547	5.04404	0	0	0	1.6407	0	1.62284	4.47182	0	0	0	0	0	0.910973	3.86557
AT1G04590	AL1G14270	Thhalv10007965m.g	saddlebrown	PPR containing-like protein			PPR containing-like protein;(source:Araport11)			4.16736	3.89932	3.8567	3.0413	4.16126	4.4197	4.45503	3.91113	3.60654	2.57646	3.82985	3.608	4.00651	4.12412	3.44373	3.40373	3.35186	3.38148	3.61853	3.69293	4.16847
AT1G04620	AL1G14300	Thhalv10007576m.g	green	coenzyme F420 hydrogenase family / dehydrogenase, beta subunit family	coenzyme F420 hydrogenase family / dehydrogenase, beta subunit family	coenzyme F420 hydrogenase family / dehydrogenase, beta subunit family	Encodes a 7-hydroxymethyl chlorophyll a reductase, an enzyme of the chlorophyll cycle that converts 7-hydroxymethyl chlorophyll a to chlorophyll a; 7-HYDROXYMETHYL CHLOROPHYLL A (HMCHL) REDUCTASE (HCAR)			5.33697	5.2127	4.72574	4.79659	5.50113	5.54053	5.64208	5.21071	3.98361	4.20239	5.06445	4.12424	5.59169	5.70925	6.24785	5.73905	5.99474	5.65245	6.13243	6.29771	6.14997
AT1G04635	AL1G14320	Thhalv10009004m.g	darkred	ribonuclease P family protein / Rpp14 family protein	ribonuclease P family protein / Rpp14 family protein	ribonuclease P family protein / Rpp14 family protein	ribonuclease P family protein / Rpp14 family protein;(source:Araport11); EMBRYO DEFECTIVE 1687 (EMB1687)	EMB1687		2.81948	2.76246	3.12504	1.74704	2.93947	2.71506	2.9195	2.61067	2.22794	2.41723	2.52283	1.87225	2.25853	2.55875	3.38624	3.21134	3.42282	2.65386	3.25095	2.59948	2.10028
AT1G04640	AL1G14330	Thhalv10009297m.g	midnightblue	lipoyltransferase 2	lipoyltransferase 2	lipoyltransferase 2	Lipoyltransferase, located in mitochondria but not found in chloroplasts; LIPOYLTRANSFERASE 2 (LIP2)	LIP2		6.69825	6.762	6.46133	6.1333	6.67267	6.33563	5.0826	4.7586	4.38601	5.0484	4.47151	4.51154	4.52351	4.18892	3.66311	3.47165	3.25473	2.98527	3.6685	4.17372	4.09443
AT1G04650	AL1G14360	Thhalv10006668m.g	purple	holliday junction resolvase, putative			FLIP is a member of a conserved gene family with wide distribution across taxa. In Arabidopsis, it forms a complex with FIGL1 regulates meiotic crossover formation via RAD51 and DMC1; FIDGETIN-LIKE-1 INTERACTING PROTEIN (FLIP)			0.250755	0	0	0	0	0	1.24601	0.363399	0	0	0	0	0	0.111095	0.279551	0.161512	0	0.359158	0	0.697895	0.487136
AT1G04690	AL1G14400	Thhalv10008181m.g	lightcyan	potassium channel beta subunit 1	potassium channel beta subunit 1	potassium channel beta subunit 1	potassium channel beta subunit 1;(source:Araport11); POTASSIUM CHANNEL BETA SUBUNIT 1 (KAB1)	KAB1	KV-BETA1	6.2687	6.36338	6.34093	6.27268	6.45173	6.65101	7.7863	6.95687	6.63102	6.82003	7.14184	6.83214	6.97831	7.25552	6.52109	6.40632	6.23167	5.88457	6.41517	6.87973	6.30405
AT1G04730	AL1G14450	Thhalv10006720m.g	salmon	P-loop containing nucleoside triphosphate hydrolases superfamily protein	P-loop containing nucleoside triphosphate hydrolases superfamily protein	P-loop containing nucleoside triphosphate hydrolases superfamily protein	Necessary for sister chromatid cohesion. Acts in synergy with ETG1; CHROMOSOME TRANSMISSION FIDELITY 18 (CTF18)	CTF18		2.0518	0.825186	0.680383	0	1.0708	0.70167	0	1.48521	0.935011	0	0.94695	0.971415	0	0.0315519	2.15657	1.83847	1.71808	1.85387	1.90377	1.9495	1.13101
AT1G04750	AL1G14460	Thhalv10008733m.g	magenta	vesicle-associated membrane protein 721	vesicle-associated membrane protein 721	vesicle-associated membrane protein 721	Encodes vesicle-associated membrane protein 7B (VAMP7B, or VAMP721). Required for cell plate formation.VAMP721 interacts with KAT1 and KC1 K+ channels, affects channel gating and suppresses the K+ current within the physiological voltage range. Post-transcriptionally regulated by CRT1/2 under ER stress; VESICLE-ASSOCIATED MEMBRANE PROTEIN 721 (VAMP721)	VAMP7B	VAMP721,ATVAMP721,AT VAMP7B	6.45536	6.86117	6.92535	6.62941	6.87908	6.94667	6.85222	6.74541	6.70349	6.62021	7.00143	6.83389	6.948	7.08998	6.5587	6.63521	6.62172	6.75876	6.6869	7.01566	6.79038
AT1G04760	AL1G14470	Thhalv10008729m.g	darkgreen	vesicle-associated membrane protein 726	vesicle-associated membrane protein 726	vesicle-associated membrane protein 726	member of Synaptobrevin -like protein family; VESICLE-ASSOCIATED MEMBRANE PROTEIN 726 (VAMP726)	ATVAMP726	VAMP726	2.38936	1.89036	2.28518	1.06447	2.253	2.14465	0	0.562256	0	0	0.519656	0.0156374	0	0.905795	0	0	0	0	0	0.305788	0
AT1G04770	AL1G14480	Thhalv10008052m.g	green	Tetratricopeptide repeat (TPR)-like superfamily protein	Tetratricopeptide repeat (TPR)-like superfamily protein	Tetratricopeptide repeat (TPR)-like superfamily protein	SDI2 is a member of a small family of TPR proteins in Arabidopsis. Like SDI1 it is induced by low sulfer and appears to play a role in negative regulation of glucosinolate biosynthesis; SULFUR DEFICIENCY INDUCED 2 (SD!2)			3.51014	3.10851	3.23001	3.50674	3.85734	4.63931	5.0431	2.60811	2.89059	2.66206	4.58625	3.32118	4.99827	5.39667	4.98201	5.35059	5.42942	6.40004	5.96594	6.90295	8.89323
AT1G04780	AL1G14500	Thhalv10007017m.g	purple	Ankyrin repeat family protein	Ankyrin repeat family protein	Ankyrin repeat family protein	Ankyrin repeat family protein;(source:Araport11)			3.64308	3.0144	3.14957	2.66545	3.45985	3.90858	5.36839	3.86264	3.54838	1.54998	3.83369	3.72229	3.61534	4.22915	3.84227	3.90498	3.91829	3.90722	4.3195	4.47126	4.41594
AT1G04790	AL1G14510	Thhalv10007101m.g	green	RING/U-box superfamily protein	RING/U-box superfamily protein	RING/U-box superfamily protein	RING/U-box superfamily protein;(source:Araport11)			3.27346	2.67425	2.7396	2.06228	3.2224	3.43118	4.22671	2.98799	2.45564	1.22196	2.92336	2.57796	2.82408	3.52533	6.08613	5.72765	5.73272	5.42858	6.16009	5.12827	4.7198
AT1G04810	AL1G14530	Thhalv10006675m.g	tan	26S proteasome regulatory complex, non-ATPase subcomplex, Rpn2/Psmd1 subunit	26S proteasome regulatory complex, non-ATPase subcomplex, Rpn2/Psmd1 subunit	26S proteasome regulatory complex, non-ATPase subcomplex, Rpn2/Psmd1 subunit	26S proteasome regulatory complex, non-ATPase subcomplex, Rpn2/Psmd1 subunit;(source:Araport11)			3.80123	3.4237	3.50423	2.7249	3.74488	3.86374	4.65692	4.04505	3.5864	2.42561	4.04035	3.72996	3.79675	4.19804	3.35267	3.07527	3.12002	3.13389	3.35159	3.56084	3.36897
AT1G04830	AL1G14550	Thhalv10007609m.g	magenta	Ypt/Rab-GAP domain of gyp1p superfamily protein	Ypt/Rab-GAP domain of gyp1p superfamily protein	Ypt/Rab-GAP domain of gyp1p superfamily protein	Ypt/Rab-GAP domain of gyp1p superfamily protein;(source:Araport11)			3.12774	3.34841	3.15328	3.9573	3.34228	3.90411	5.75732	2.9948	3.09661	2.84821	3.60017	3.20613	4.16639	4.26421	3.10346	3.07528	3.34993	3.64973	3.3511	3.90097	4.33734
AT1G04840	AL1G14560	Thhalv10007007m.g	skyblue	Tetratricopeptide repeat (TPR)-like superfamily protein	Tetratricopeptide repeat (TPR)-like superfamily protein	Tetratricopeptide repeat (TPR)-like superfamily protein	Tetratricopeptide repeat (TPR)-like superfamily protein;(source:Araport11)			0	0	0	0	0	0	0.732127	0.180694	0	0	0	0	0	0.654573	0.354659	0.311681	0.361766	0.0209101	0.236874	0.980233	0.895874
AT1G04850	AL1G14570	Thhalv10007758m.g	purple	ubiquitin-associated (UBA)/TS-N domain-containing protein	ubiquitin-associated (UBA)/TS-N domain-containing protein	ubiquitin-associated (UBA)/TS-N domain-containing protein	ubiquitin-associated (UBA)/TS-N domain-containing protein;(source:Araport11)			5.44285	4.75444	4.59043	4.27178	5.26523	5.2818	6.42113	5.2337	4.87522	3.91084	5.23162	5.14801	5.2196	5.76208	5.39072	5.30249	4.84455	5.49492	5.4284	6.10311	6.19335
AT1G04860	AL1G14580	Thhalv10006716m.g	purple	ubiquitin-specific protease 2	ubiquitin-specific protease 2	ubiquitin-specific protease 2	Encodes a ubiquitin-specific protease; UBIQUITIN-SPECIFIC PROTEASE 2 (UBP2)	UBP2	ATUBP2	3.26622	2.69344	2.69069	1.76688	3.0577	3.26609	4.08356	3.06078	2.71712	0.937593	3.07765	2.66121	2.67116	3.34029	3.17709	3.22989	3.2647	3.16755	3.38382	3.61204	3.41303
AT1G04870	AL1G14590	Thhalv10013798m.g	brown	protein arginine methyltransferase 10	protein arginine methyltransferase 10	protein arginine methyltransferase 10	Encodes a type I protein arginine methyltransferase based on the At1g04870.2 gene model. PRMT10 can catalyze the asymmetric dimethylation of arginine 3 on histone 4 and can also methylate myelin basic protein in vitro. Mutants lacking PRMT10 flower late due to defects in the autonomous pathway and they have elevated levels of FLC transcripts; PROTEIN ARGININE METHYLTRANSFERASE 10 (PRMT10)	PRMT10	ATPRMT10	4.676	4.24432	4.45619	3.43623	4.5644	4.55553	4.18858	4.31979	3.74919	3.54337	3.71612	3.38503	3.06194	3.44804	4.8931	4.81685	4.75455	4.41843	4.827	4.81038	4.32157
AT1G04900	AL1G14620	Thhalv10007628m.g	lightcyan	NADH dehydrogenase [ubiquinone] complex I, assembly factor-like protein (DUF185)	Protein of unknown function (DUF185)	Protein of unknown function (DUF185)	NADH dehydrogenase ubiquinone complex I, assembly factor-like protein (DUF185);(source:Araport11)			3.34753	2.85576	2.48245	0.952137	3.00042	3.3106	3.42798	4.15817	3.78882	3.22064	3.98149	3.78636	3.8028	3.86809	2.77977	2.61084	2.41956	2.22653	2.50496	2.9614	2.86887
AT1G04910	AL1G14630	Thhalv10007374m.g	orange	O-fucosyltransferase family protein	O-fucosyltransferase family protein	O-fucosyltransferase family protein	O-fucosyltransferase family protein;(source:Araport11)			3.96626	4.10957	4.12073	3.73493	4.36996	4.61821	5.0301	3.61888	3.40995	2.62644	4.11964	3.84571	4.35885	4.7621	3.85996	3.94801	3.80521	4.08982	4.19271	4.61308	4.55927
AT1G04930	AL1G14650	Thhalv10009331m.g	red	hydroxyproline-rich glycoprotein family protein	hydroxyproline-rich glycoprotein family protein	hydroxyproline-rich glycoprotein family protein	hydroxyproline-rich glycoprotein family protein;(source:Araport11)			0.625118	0.884195	0.936837	1.0803	1.21408	1.11393	1.24213	0.799134	0.92732	1.2359	1.3768	0.918954	1.67603	1.97379	2.89984	3.07923	3.17691	2.73044	3.09013	3.22481	3.34017
AT1G04945	AL1G14670	Thhalv10007024m.g	green	HIT-type Zinc finger family protein	HIT-type Zinc finger family protein	HIT-type Zinc finger family protein	HIT-type Zinc finger family protein;(source:Araport11)			2.26248	1.72853	1.96313	1.6146	2.09204	2.23811	3.98202	2.85163	2.15962	1.20271	2.80553	2.06246	2.34896	3.21135	5.42573	4.88512	5.14281	4.98467	5.08076	4.90101	4.80801
AT1G04950	AL1G14680	Thhalv10007291m.g	black	TATA BOX ASSOCIATED FACTOR II 59	TATA BOX ASSOCIATED FACTOR II 59	TATA BOX ASSOCIATED FACTOR II 59	Encodes one of two Arabidopsis proteins with significant similarity to the histone fold TBP-associated factor TAF6. Mutants are embryo lethal and transmission of the mutant allele through the male gametophyte is significantly reduced. This is due to reduced pollen tube growth of the mutant; TATA BOX ASSOCIATED FACTOR II 59 (TAFII59)	TAFII59	TAF6,ATTAF6	3.33882	3.25323	3.42018	3.35249	3.53347	3.83843	4.23608	2.95974	2.72398	1.31341	2.95613	2.83471	2.66368	3.32306	3.1449	2.87424	2.82838	2.96828	3.25046	3.25948	2.98155
AT1G04960	AL1G14690	Thhalv10008218m.g	purple	golgin family A protein (DUF1664)	Protein of unknown function (DUF1664)	Protein of unknown function (DUF1664)	golgin family A protein (DUF1664);(source:Araport11)			4.23042	4.48439	4.33128	4.21869	4.74192	4.61197	5.60582	4.28305	4.15946	3.36334	4.19779	4.23661	4.33284	4.60473	4.5832	4.54232	4.88027	4.46432	4.7041	4.87906	4.67458
AT1G04970	AL1G14700	Thhalv10007436m.g	black	lipid-binding serum glycoprotein family protein	lipid-binding serum glycoprotein family protein	lipid-binding serum glycoprotein family protein	Encodes one of the two LBP/BPI related proteins (AT1G04970/LBR-1, AT3G20270/LBR-2) that bind to LPS directly and regulate PR1 expression; (LBR-1)			3.74806	4.17398	4.18518	4.56515	4.41136	4.6172	6.37526	2.52634	2.72017	1.24369	3.24542	2.68633	2.64177	3.74772	3.93651	4.07582	4.09174	4.07878	4.21817	4.31101	4.47747
AT1G04980	AL1G14710	Thhalv10007682m.g	grey60	PDI-like 2-2	PDI-like 2-2	PDI-like 2-2	Encodes a protein disulfide isomerase-like (PDIL) protein, a member of a multigene family within the thioredoxin (TRX) superfamily. Transcript levels for this gene are up-regulated in response to three different chemical inducers of ER stress (dithiothreitol, beta-mercaptoethanol, and tunicamycin). AtIRE1-2 does not appear to be required for this response, but the atbzip60 mutant has a diminished…	ATPDIL2-2	ATPDI10,PDI10,PDIL2-2	4.07331	3.46209	2.93553	1.51246	3.3487	2.67039	4.01734	2.51765	2.27464	2.12074	2.47811	1.96412	2.25033	2.02828	4.29698	4.31938	4.33948	4.56264	4.22685	4.59375	4.28858
AT1G04985	AL1G14720	Thhalv10008833m.g	grey60	triacylglycerol lipase-like protein			triacylglycerol lipase-like protein;(source:Araport11)			4.56421	4.40552	4.24687	4.466	4.65055	4.6509	5.16374	3.91081	3.5109	4.08381	4.07145	3.73173	4.59906	4.66669	4.76856	4.72021	4.85115	4.53925	4.87252	4.75713	4.54247
AT1G04990	AL1G14730	Thhalv10007912m.g	darkgreen	Zinc finger C-x8-C-x5-C-x3-H type family protein	Zinc finger C-x8-C-x5-C-x3-H type family protein	Zinc finger C-x8-C-x5-C-x3-H type family protein	Zinc finger C-x8-C-x5-C-x3-H type family protein;(source:Araport11)			3.80742	4.66732	4.81657	4.9172	4.9877	5.38356	5.36329	3.43152	0.953413	3.48661	3.5535	1.94028	4.74005	3.97338	3.52766	3.20074	3.24848	3.11222	3.53159	4.11766	3.92514
AT1G05000	AL1G14740	Thhalv10008768m.g	green	Phosphotyrosine protein phosphatases superfamily protein	Phosphotyrosine protein phosphatases superfamily protein	Phosphotyrosine protein phosphatases superfamily protein	Encodes an atypical dual-speci&#64257;city phosphatase; PLANT AND FUNGI ATYPICAL DUAL-SPECI&#64257;CITY PHOSPHATASE 1 (PFA-DSP1)			1.5031	1.02032	0.983301	0.250524	0.862252	0.693215	3.34897	1.83555	1.93218	1.18398	1.44356	1.41963	0.669232	2.86051	4.13431	3.68299	3.5891	3.8736	3.74014	3.89366	3.47987
AT1G05010	AL1G14760	Thhalv10008207m.g	royalblue	ethylene-forming enzyme	ethylene-forming enzyme	ethylene-forming enzyme	Encodes 1-aminocyclopropane-1-carboxylate oxidase; ETHYLENE-FORMING ENZYME (EFE)	EFE	ACO4,EAT1	8.07377	8.49721	8.01825	7.0308	8.26077	7.57633	8.17702	8.69897	9.26008	7.78353	9.02865	8.92569	7.91627	8.80154	7.82358	7.67981	7.62879	8.23338	7.77994	7.69077	7.98644
AT1G05055	AL1G14800	Thhalv10007730m.g	darkgrey	general transcription factor II H2	general transcription factor II H2	general transcription factor II H2	Member of transcription factor TFIIH complex. Involved in transcription and DNA repair and interacts with AtXPD; GENERAL TRANSCRIPTION FACTOR II H2 (GTF2H2)	ATGTF2H2	GTF2H2	2.6864	2.50404	2.61824	2.0946	2.74398	2.60715	2.38732	2.29338	1.87385	1.74339	2.53916	2.14196	2.45785	2.85389	3.00995	2.96583	3.09737	2.80086	3.10145	2.79772	2.21913
AT1G05060	AL1G14810	Thhalv10008572m.g	tan	coiled-coil protein, putative			coiled-coil protein;(source:Araport11)			4.36739	4.64606	4.48171	5.5369	4.90106	5.38484	7.00106	3.854	3.84884	4.0298	4.82264	4.19304	4.96121	5.4579	2.98022	2.71806	3.06883	3.13015	3.17132	3.72517	3.55973
AT1G05065	AL4G28020	Thhalv10009388m.g	grey60	CLAVATA3/ESR-RELATED 20	CLAVATA3/ESR-RELATED 20	CLAVATA3/ESR-RELATED 20	Member of a large family of putative ligands homologous to the Clavata3 gene. Consists of a single exon; CLAVATA3/ESR-RELATED 20 (CLE20)	CLE20		2.31967	2.66848	2.60148	3.25787	2.30887	2.11207	3.56772	0	0	0.107679	0	0	0	0	4.47661	3.86818	4.12763	5.50986	4.03005	5.31993	5.26658
AT1G05070	AL1G14830	Thhalv10008574m.g	darkturquoise	transmembrane protein, putative (DUF1068)	Protein of unknown function (DUF1068)	Protein of unknown function (DUF1068)	transmembrane protein, putative (DUF1068);(source:Araport11)			4.54513	4.41774	4.28636	4.4795	4.62989	4.73836	4.71816	5.45631	5.47652	5.38122	5.84692	5.69959	5.86787	6.47945	3.75335	3.60871	3.56538	3.8129	3.98783	4.2872	4.1919
AT1G05100	AL1G14870	Thhalv10008116m.g	magenta	mitogen-activated protein kinase kinase kinase 18	mitogen-activated protein kinase kinase kinase 18	mitogen-activated protein kinase kinase kinase 18	member of MEKK subfamily; MITOGEN-ACTIVATED PROTEIN KINASE KINASE KINASE 18 (MAPKKK18)	MAPKKK18		0	0	0	0.12625	0	0.322305	3.38109	0	0	0	0	0	0	1.45693	0	0	0	0	0	1.10048	2.91342
AT1G05120	AL1G14880	Thhalv10006803m.g	lightcyan	Helicase protein with RING/U-box domain	Helicase protein with RING/U-box domain	Helicase protein with RING/U-box domain	Helicase protein with RING/U-box domain-containing protein;(source:Araport11)			2.56371	2.04631	2.20644	1.68693	2.57695	2.85336	3.67722	3.38596	2.82573	1.8863	3.55862	3.02037	3.78647	4.08106	2.85373	2.39998	2.42778	2.27182	2.5509	3.21611	3.00721
AT1G05170	AL1G14930	Thhalv10007787m.g	purple	Galactosyltransferase family protein	Galactosyltransferase family protein	Galactosyltransferase family protein	Galactosyltransferase family protein;(source:Araport11)			2.2601	2.93615	2.87588	2.98153	3.09784	3.11426	4.94263	2.77862	3.17573	2.22403	3.49097	2.96921	1.84426	2.88104	3.08853	2.92289	3.176	4.25879	2.90413	3.61922	4.54787
AT1G05180	AL1G14940	Thhalv10007362m.g	purple	NAD(P)-binding Rossmann-fold superfamily protein	NAD(P)-binding Rossmann-fold superfamily protein	NAD(P)-binding Rossmann-fold superfamily protein	Encodes a subunit of the RUB1 activating enzyme that regulates the protein degradation activity of Skp1-Cullin-Fbox complexes, primarily, but not exclusively, affecting auxin responses. Acts alongside AS1 to exclude BP expression from leaves. Promotes degradation of the cytokinin response repressor ARR5; AUXIN RESISTANT 1 (AXR1)	AXR1		4.35318	4.11004	4.30355	3.64302	4.41479	4.55969	5.00924	3.97153	3.86781	3.31557	4.10799	3.8751	3.76244	4.19138	4.17914	4.18912	4.26478	4.21042	4.25517	4.46926	4.37116
AT1G05190	AL1G14950	Thhalv10008693m.g	pink	Ribosomal protein L6 family	Ribosomal protein L6 family	Ribosomal protein L6 family	Encodes the plastid 50S ribosomal protein L6; EMBRYO DEFECTIVE 2394 (emb2394)	emb2394		9.82803	9.76007	9.53031	8.80494	9.6031	8.95974	7.5473	9.5215	9.57561	9.17452	9.07599	9.38544	9.06634	8.69871	9.37527	8.89938	8.99033	8.91872	8.89868	8.42656	8.0191
AT1G05200	AL1G14960	Thhalv10006709m.g	lightcyan	glutamate receptor 3.4	glutamate receptor 3.4	glutamate receptor 3.4	Encodes a putative glutamate receptor GLR3 with dual localization in plastid and plasma membrane; GLUTAMATE RECEPTOR 3.4 (GLR3.4)	ATGLR3	GLR3,GLUR3	2.93312	2.90617	2.94315	2.80178	2.91694	2.87667	3.08512	3.23384	3.23253	2.01978	4.3756	3.00449	3.39244	4.57583	2.70748	2.49077	2.82523	3.10682	2.68919	3.26197	3.6135
AT1G05205	AL1G14970	Thhalv10009219m.g	greenyellow	hexokinase-1 protein			hexokinase-1 protein;(source:Araport11)			5.24966	5.3339	5.29686	4.67354	5.37878	5.14221	4.90176	5.78681	5.78607	5.6137	6.05079	5.81124	5.63557	6.25074	6.59617	6.47796	6.45913	6.44946	6.44249	6.15187	6.45529
AT1G05210	AL1G14980	Thhalv10008934m.g	salmon	Transmembrane protein 97, predicted	Transmembrane protein 97, predicted	Transmembrane protein 97, predicted	Transmembrane protein 97, Putative;(source:Araport11)			4.00654	3.9899	3.74211	2.56048	3.84519	3.40388	0	3.56845	3.19188	4.01693	3.35634	3.18344	2.389	1.91925	4.69351	4.89767	4.92704	4.63709	4.96381	4.85548	4.32331
AT1G05230	AL1G15000	Thhalv10017809m.g	purple	homeodomain GLABROUS 2	homeodomain GLABROUS 2	homeodomain GLABROUS 2	Encodes a homeobox-leucine zipper family protein belonging to the HD-ZIP IV family. Mutants have trichomes that appear glass-like under a dissecting microscope as compared to the wild-type trichomes. The mutations do not affect trichome growth or branch number; HOMEODOMAIN GLABROUS 2 (HDG2)	HDG2		3.56979	3.15433	3.01194	2.67828	3.4396	3.45648	3.69063	2.86463	2.83449	2.60117	3.64927	2.92856	3.45741	3.77054	3.45191	3.24249	3.81086	4.1817	3.54397	3.64682	4.00878
AT1G05260	AL1G15040	Thhalv10008189m.g	greenyellow	Peroxidase superfamily protein	Peroxidase superfamily protein	Peroxidase superfamily protein	Encodes a cold-inducible cationic peroxidase that is involved in the stress response. In response to low temperature, RCI3 transcripts accumulate in the aerial part and in roots of etiolated seedlings but only in roots of light-grown seedlings. The mRNA is cell-to-cell mobile; RARE COLD INDUCIBLE GENE 3 (RCI3)	RCI3	RCI3A	1.32845	0.29937	0.691199	0.252447	1.30074	2.33806	0.0100279	2.68446	2.11867	1.98721	2.61365	2.00333	2.17154	1.89843	4.20404	3.51942	3.82917	4.86016	3.46142	4.22501	4.16191
AT1G05270	AL125U10034	Thhalv10017883m.g	darkgreen	TraB family protein	TraB family protein	TraB family protein	TraB family protein;(source:Araport11)			4.34602	4.34835	4.1694	3.69743	4.36948	4.38546	4.53518	0	0.479443	0	1.60539	1.26725	1.66518	2.21652	1.87016	1.56862	1.9311	1.83679	1.64766	2.1206	2.19238
AT1G05300	AL1G15100	Thhalv10008057m.g	greenyellow	zinc transporter 5 precursor	zinc transporter 5 precursor	zinc transporter 5 precursor	member of Fe(II) transporter isolog family; ZINC TRANSPORTER 5 PRECURSOR (ZIP5)	ZIP5		1.18774	1.31964	2.14415	2.67396	1.1487	1.17291	1.538	1.96515	2.42484	1.56747	2.6591	2.08871	1.49434	2.49204	2.59632	2.83283	2.56399	1.91492	2.89034	1.0753	0.43276
AT1G05310	AL1G15110	Thhalv10009800m.g	blue	Pectin lyase-like superfamily protein	Pectin lyase-like superfamily protein	Pectin lyase-like superfamily protein	Pectin lyase-like superfamily protein;(source:Araport11)			1.8052	1.79197	1.98208	2.08932	2.08315	2.24214	0	2.63694	2.51678	0	1.48498	2.02644	0	0	0.747797	0	0	0	0	0	0
AT1G05320	AL1G15120	Thhalv10006865m.g	tan	myosin heavy chain, embryonic smooth protein			myosin heavy chain, embryonic smooth protein;(source:Araport11)			3.50003	2.54801	1.89093	1.57264	2.65375	2.97683	2.74333	1.8641	1.22465	0	1.89121	1.4665	1.01824	2.4792	1.54957	1.19566	0.248053	0.838505	1.73666	1.69186	1.15978
AT1G05350	AL1G15150	Thhalv10007699m.g	darkorange	NAD(P)-binding Rossmann-fold superfamily protein	NAD(P)-binding Rossmann-fold superfamily protein	NAD(P)-binding Rossmann-fold superfamily protein	NAD(P)-binding Rossmann-fold superfamily protein;(source:Araport11)			4.08337	3.87359	3.52384	2.74991	4.07798	3.82268	2.88783	4.18212	3.84078	3.27914	4.21346	3.78434	3.98261	4.11783	4.74296	4.76687	4.64819	4.89586	4.71348	4.67768	4.49148
AT1G05360	AL1G15180	Thhalv10007747m.g	tan	vacuole membrane-like protein			KMS2 encode a endoplasmic reticulum protein involved in the early secretory pathway; KILLING ME SLOWLY 2 (KMS2)			2.88894	3.01927	2.87877	2.18812	3.2226	3.15402	3.29286	2.58811	2.3164	1.45885	2.61112	2.39804	2.37338	2.64603	2.04714	1.33889	1.56491	1.65525	1.60395	2.52969	1.58165
AT1G05370	AL1G15190	Thhalv10007749m.g	greenyellow	Sec14p-like phosphatidylinositol transfer family protein	Sec14p-like phosphatidylinositol transfer family protein	Sec14p-like phosphatidylinositol transfer family protein	Sec14p-like phosphatidylinositol transfer family protein;(source:Araport11)			0.991238	0.484664	1.07431	0	0.943336	0.975161	0	1.47782	1.07056	1.87618	1.36981	1.06822	0.770618	0.335098	1.55345	1.72202	1.88068	1.4579	1.7114	2.38975	1.56036
AT1G05380	AL1G15210	Thhalv10009713m.g	skyblue	Acyl-CoA N-acyltransferase with RING/FYVE/PHD-type zinc finger protein	Acyl-CoA N-acyltransferase with RING/FYVE/PHD-type zinc finger protein	Acyl-CoA N-acyltransferase with RING/FYVE/PHD-type zinc finger protein	Acyl-CoA N-acyltransferase with RING/FYVE/PHD-type zinc finger protein;(source:Araport11)			2.96218	2.37814	2.46573	1.67802	2.98644	3.31528	4.27072	3.05593	2.86715	1.07508	3.3738	2.93631	3.42494	3.75784	3.05629	2.7779	2.92271	2.98627	3.29744	3.68177	3.60811
AT1G05385	AL1G15220	Thhalv10008840m.g	darkturquoise	photosystem II 11 kDa protein-related	photosystem II 11 kDa protein-related	photosystem II 11 kDa protein-related	Encodes a Psb27 homolog involved in photosystem II biogenesis; LOW PSII ACCUMULATION 19 (LPA19)	LPA19	Psb27-H1	6.09271	6.34788	6.21874	5.66021	6.0976	5.67886	4.43212	6.66069	6.55144	6.69325	6.3521	6.26061	5.99917	5.80426	5.25723	4.9962	5.18457	5.3924	5.04683	5.42028	5.52691
AT1G05410	AL1G15260	Thhalv10007544m.g	lightcyan	CDPK adapter, putative (DUF1423)	Protein of unknown function (DUF1423)	Protein of unknown function (DUF1423)	CDPK adapter, putative (DUF1423);(source:Araport11)			3.11178	2.794	2.49642	1.89756	3.01061	3.18879	3.65017	3.29311	3.09615	1.78179	3.29676	3.30686	3.70313	3.6693	3.07549	2.68465	2.51776	2.79809	2.95734	2.8392	2.4982
AT1G05420	AL1G15250	Thhalv10009912m.g	red	ovate family protein 12	ovate family protein 12	ovate family protein 12	ovate family protein 12;(source:Araport11); OVATE FAMILY PROTEIN 12 (OFP12)	ATOFP12	OFP12	0	0	0	0	0	0	0.088214	0	0	0	0	0	0.117875	1.08476	1.83279	1.86489	2.3245	0	1.2721	0.615284	0
AT1G05430	AL1G15270	Thhalv10008449m.g	blue	hypothetical protein			hypothetical protein;(source:Araport11)			5.19031	5.20621	5.0186	4.54164	5.20345	5.07172	5.29703	5.25492	5.15381	3.99625	5.01085	5.12918	4.77851	5.06267	3.73645	3.68434	3.53345	3.54684	3.84732	3.81608	3.56411
AT1G05440	AL1G15280	Thhalv10002568m.g	lightyellow	C-8 sterol isomerases	C-8 sterol isomerases	C-8 sterol isomerases	C-8 sterol isomerase;(source:Araport11)			1.3504	0.92486	0.674388	0	1.19123	0.796742	0	1.50789	0.739373	0	0.838632	0.937648	0	0	1.12377	1.11888	0.40674	0.704114	1.26745	1.03326	0
AT1G05450	AL1G15290	Thhalv10008963m.g	magenta	Bifunctional inhibitor/lipid-transfer protein/seed storage 2S albumin superfamily protein	Bifunctional inhibitor/lipid-transfer protein/seed storage 2S albumin superfamily protein	Bifunctional inhibitor/lipid-transfer protein/seed storage 2S albumin superfamily protein	Encodes a Protease inhibitor/seed storage/LTP family protein			0	0	0	0	0	0	1.29111	0	0	0	0	0	0	0	0	0	0	0	0	0.385051	0.438576
AT1G05460	AL1G15300	Thhalv10006684m.g	skyblue	P-loop containing nucleoside triphosphate hydrolases superfamily protein	P-loop containing nucleoside triphosphate hydrolases superfamily protein	P-loop containing nucleoside triphosphate hydrolases superfamily protein	Encodes a protein with similarity to RNA helicases. Mutants are defective in post-transcriptional gene silencing; SILENCING DEFECTIVE (SDE3)	SDE3		2.24512	1.70275	1.67351	0.659264	2.23225	2.41917	1.8809	2.929	2.63708	0.907829	2.99945	2.77185	2.61567	3.07029	2.30685	2.28163	1.75944	2.49861	2.26091	2.75633	2.80219
AT1G05470	AL1G15320	Thhalv10007110m.g	darkorange	DNAse I-like superfamily protein	DNAse I-like superfamily protein	DNAse I-like superfamily protein	Encodes an inositol polyphosphate 5' phosphatase (5PTase) that is required for the proper recruitment of cells into developing vascular tissue in leaves and cotyledons. It is most similar to Type I 5PTases that are known to cleave a phosphate from IP3 or IP4. cvp2 mutants have elevated levels of IP3 and are hypersensitive to ABA in seed germination assays; COTYLEDON VASCULAR PATTERN 2 (CVP2)	CVP2		2.39451	1.31038	1.44465	0.174078	1.86816	2.06684	0	2.5655	2.30295	0.330581	2.53889	2.33456	2.15071	2.52828	2.49249	2.59606	2.44911	2.75261	2.75037	3.25859	2.73704
AT1G05500	AL1G15340	Thhalv10007226m.g	purple	Calcium-dependent lipid-binding (CaLB domain) family protein	Calcium-dependent lipid-binding (CaLB domain) family protein	Calcium-dependent lipid-binding (CaLB domain) family protein	Encodes a endomembrane-localized synaptotagmin. Synaptotagmin family proteins are calcium sensors that regulate exocytosis in mammalian cells; (NTMC2T2.1)	SYTE	ATSYTE,NTMC2TYPE2,NTMC2T2,SYT5	4.50778	4.23073	3.8107	3.21078	4.39511	4.46221	5.45782	4.17177	3.89833	2.4793	4.37078	3.94594	4.27901	4.84184	5.02322	4.99974	5.13786	5.22429	5.30869	5.7879	6.03552
AT1G05520	AL1G15360	Thhalv10006857m.g	black	Sec23/Sec24 protein transport family protein	Sec23/Sec24 protein transport family protein	Sec23/Sec24 protein transport family protein	Sec23/Sec24 protein transport family protein;(source:Araport11); (ATSEC23B)			3.32078	3.21592	3.31734	2.82004	3.41282	3.51958	4.41387	2.60391	2.17907	1.83243	3.09605	2.4933	2.8294	3.44658	3.23313	3.20517	3.27557	3.18331	3.30112	3.81829	3.69848
AT1G05560	AL1G15430	Thhalv10007593m.g	midnightblue	UDP-glucosyltransferase 75B1	UDP-glucosyltransferase 75B1	UDP-glucosyltransferase 75B1	A UDP-glucose transferase localized in the phragmoplast. It has been co-purified with the callose synthase complex and may transfer UDP-glucose from sucrose synthase to the callose synthase and thus help form a substrate channel for the synthesis of callose at the forming cell plate. Induced by salicylic acid. Independent of NPR1 for their induction by salicylic acid. UGT1 encodes a protein with …	UGT1	UGT75B1	4.39348	4.0291	3.77496	4.6033	4.36113	4.37661	6.27598	2.89084	2.21882	3.22493	3.45817	2.25213	3.7976	4.28702	0.985619	0.363272	1.15913	1.84588	0.231157	2.74079	3.85513
AT1G05570	AL1G15440	Thhalv10006528m.g	lightcyan	callose synthase 1	callose synthase 1	callose synthase 1	Encodes a callose synthase 1 catalytic subunit . Member of Glycosyltransferase Family- 48; CALLOSE SYNTHASE 1 (CALS1)	CALS1	GSL06,ATGSL6,ATGSL06,GSL6	2.79192	2.53811	2.19028	1.86922	3.34979	3.21801	3.33997	3.73878	2.29679	2.27961	4.79419	2.52155	4.20301	5.45466	1.66104	2.03244	2.05439	2.35098	2.08605	3.54246	4.09405
AT1G05590	AL1G15490	Thhalv10007179m.g	cyan	beta-hexosaminidase 2	beta-hexosaminidase 2	beta-hexosaminidase 2	Encodes a protein with &#946;-hexosaminidase activity (the enzyme is active with p-nitrophenyl-&#946;-N-acetylglucosaminide as substrate but displayed only a minor activity toward p-nitrophenyl-&#946;-N-acetylgalactosaminide). Chitotriose-PA was digested almost completely overnight by a 50% ammonium sulfate fraction of a supernatant yeast expressing AtHEX3; BETA-HEXOSAMINIDASE 2 (HEXO2)	HEXO2	ATHEX3	3.0139	3.02802	2.88206	2.42825	3.05888	2.67668	2.23036	4.16807	3.61341	4.30904	4.66561	3.6111	3.65256	3.56314	2.97171	2.98515	3.00982	3.32752	3.1028	3.25288	3.41943
AT1G05600	AL1G15500	Thhalv10007424m.g	purple	Tetratricopeptide repeat (TPR)-like superfamily protein	Tetratricopeptide repeat (TPR)-like superfamily protein	Tetratricopeptide repeat (TPR)-like superfamily protein	Tetratricopeptide repeat (TPR)-like superfamily protein;(source:Araport11); EMBRYO DEFECTIVE 3101 (EMB3101)			2.25965	2.23648	2.12123	1.67089	2.45416	2.97716	3.23197	2.30604	2.25897	0.604157	2.45873	2.25386	2.20966	2.63469	2.42817	2.38611	2.51243	2.39996	2.56153	3.05718	3.09442
AT1G05620	AL1G15530	Thhalv10008223m.g	blue	uridine-ribohydrolase 2	uridine-ribohydrolase 2	uridine-ribohydrolase 2	Encodes a cytosolic inosine nucleoside hydrolase. Transcript levels for this gene are elevated in older leaves suggesting that it may play a role in purine catabolism during senescence; URIDINE-RIBOHYDROLASE 2 (URH2)	URH2		3.55792	3.50886	3.84269	2.99119	3.63538	3.85397	3.01925	3.84288	3.70505	3.86083	3.85271	3.82651	3.27017	3.50148	2.33163	1.81715	1.62511	1.89254	2.16308	2.96541	3.50328
AT1G05630	AL1G15540	Thhalv10006606m.g	blue	Endonuclease/exonuclease/phosphatase family protein	Endonuclease/exonuclease/phosphatase family protein	Endonuclease/exonuclease/phosphatase family protein	Encodes an inositol polyphosphate 5-phosphatase with phosphatase activity toward only Ins(1,4,5)P3. Induced in response to ABA and wounding treatments. Expressed in young seedlings and flowers, while no transcripts were detectable in maturated roots, stems, and rosette leaves Modulates the development of cotyledon veins through its regulation of auxin homeostasis. Involved in blue light light?sti…	AT5PTASE13	5PTASE13	2.74647	2.22165	2.39246	0.670968	2.93819	2.83549	1.34351	2.32677	2.32521	0.688345	2.17193	2.69811	1.83375	1.49081	0.467401	0.395034	0.470417	1.18052	0.783144	0.864234	0.951085
AT1G05670	AL1G15570	Thhalv10010012m.g	orange	Pentatricopeptide repeat (PPR-like) superfamily protein	Pentatricopeptide repeat (PPR-like) superfamily protein	Pentatricopeptide repeat (PPR-like) superfamily protein	Pentatricopeptide repeat (PPR-like) superfamily protein;(source:Araport11)			1.2295	0.800772	0.655112	0	1.21349	1.38593	2.71805	0.991821	0.555247	0.0337789	1.31921	0.849369	0.926083	1.90227	0.748287	0.992014	0.605267	1.19223	0.974123	1.34469	1.51781
AT1G05690	AL1G15600	Thhalv10007799m.g	magenta	BTB and TAZ domain protein 3	BTB and TAZ domain protein 3	BTB and TAZ domain protein 3	BTB and TAZ domain protein. Acts redunantly with BT1 and BT2 during female gametophyte development. Acts with BT2 during male gametophyte development; BTB AND TAZ DOMAIN PROTEIN 3 (bt3)	BT3		0.308002	1.01574	0.864501	1.48845	1.27928	1.23624	3.35961	1.41457	1.34846	0	2.18716	1.60355	1.3371	2.93377	0.529921	1.06108	1.00552	1.21059	0.98982	0.721513	1.36321
AT1G05710	AL1G15620	Thhalv10017421m.g	brown	basic helix-loop-helix (bHLH) DNA-binding superfamily protein	basic helix-loop-helix (bHLH) DNA-binding superfamily protein	basic helix-loop-helix (bHLH) DNA-binding superfamily protein	basic helix-loop-helix (bHLH) DNA-binding superfamily protein;(source:Araport11)			2.71645	3.08093	3.24958	2.34695	3.29958	3.04673	2.20308	1.99582	1.68416	1.43591	2.1781	1.63254	1.81283	2.13444	2.72219	3.55463	3.06988	2.72102	3.32403	4.13302	3.26863
AT1G05720	AL1G15630	Thhalv10008926m.g	magenta	selenoprotein family protein	selenoprotein family protein	selenoprotein family protein	selenoprotein family protein;(source:Araport11)			5.35226	5.98996	6.00724	5.96708	6.08753	6.38402	6.48378	5.75102	5.8241	6.02517	6.27462	5.83478	5.9198	6.35977	5.40554	5.49278	5.70368	5.74122	5.5957	6.00578	6.17561
AT1G05730	AL1G15640	Thhalv10009017m.g	greenyellow	FAM136A-like protein (DUF842)	Eukaryotic protein of unknown function (DUF842)	Eukaryotic protein of unknown function (DUF842)	FAM136A-like protein (DUF842);(source:Araport11)			1.15388	0.896857	1.27	0.10958	0.804806	1.31643	2.67586	2.08241	1.51256	2.09413	1.63338	1.33088	1.93167	2.54805	3.25923	3.36691	3.25314	3.03177	2.95819	4.06797	4.08412
AT1G05750	AL1G15660	Thhalv10009524m.g	tan	Tetratricopeptide repeat (TPR)-like superfamily protein	Tetratricopeptide repeat (TPR)-like superfamily protein	Tetratricopeptide repeat (TPR)-like superfamily protein	Encodes a pentatricopeptide repeat protein required for editing of rpoA and clpP chloroplast transcripts; PIGMENT DEFECTIVE 247 (PDE247)	PDE247	CLB19	1.48298	1.23623	1.26772	0.622277	1.54039	1.7957	2.30032	1.01662	0.454329	0	0.965194	0.554003	0.915625	1.45878	1.02179	0.42964	0.388861	0	0.693248	0.817798	0.774401
AT1G05760	AL1G15670	Thhalv10009313m.g	brown	Mannose-binding lectin superfamily protein	Mannose-binding lectin superfamily protein	Mannose-binding lectin superfamily protein	Specifically restrict the long-distance movement of tobacco etch potyvirus (TEV) without involving either hypersensitive cell death or systemic acquired resistance; RESTRICTED TEV MOVEMENT 1 (RTM1)	RTM1		2.96963	3.00143	2.78837	2.84248	3.24898	3.33043	0.548628	1.62113	1.57168	1.07716	2.18914	1.27332	1.78765	1.98567	4.21493	3.93025	3.47786	3.91009	4.10458	3.93647	3.5443
AT1G05790	AL1G15700	Thhalv10006938m.g	purple	lipase class 3 family protein	lipase class 3 family protein	lipase class 3 family protein	lipase class 3 family protein;(source:Araport11)			3.23243	3.01359	2.7509	2.23555	3.34762	3.42096	4.2473	2.15246	1.84876	0.514107	2.28889	1.96799	2.02877	2.56108	3.54218	2.86981	2.94224	3.01372	3.22059	3.27056	3.14671
AT1G05805	AL1G15730	Thhalv10008050m.g	lightyellow	basic helix-loop-helix (bHLH) DNA-binding superfamily protein	basic helix-loop-helix (bHLH) DNA-binding superfamily protein	basic helix-loop-helix (bHLH) DNA-binding superfamily protein	basic helix-loop-helix (bHLH) DNA-binding superfamily protein;(source:Araport11); ABA-RESPONSIVE KINASE SUBSTRATE 2 (AKS2)			4.57664	4.4858	4.70846	4.85525	4.50299	4.52171	3.18411	4.22918	4.22644	3.83324	3.67413	4.02233	2.78443	2.91856	4.1329	4.0237	4.15956	2.98372	4.43734	3.84049	3.30192
AT1G05810	AL1G15740	Thhalv10008743m.g	pink	Rab GTPase-like A5A protein	RAB GTPase homolog A5E	RAB GTPase homolog A5E	Rab GTPase-like A5A protein;(source:Araport11); RAB GTPASE HOMOLOG A5E (RABA5E)	ARA	ARA-1,ATRAB11D,ATRABA5E,RABA5E	3.83775	4.42518	4.21913	3.70389	4.4502	3.77993	1.15982	2.90547	3.10344	3.08531	2.58442	3.13028	1.8373	1.91135	2.27206	2.32055	2.77151	2.26031	2.79361	2.36633	1.66962
AT1G05820	AL1G15750	Thhalv10007296m.g	red	SIGNAL PEPTIDE PEPTIDASE-LIKE 5	SIGNAL PEPTIDE PEPTIDASE-LIKE 5	SIGNAL PEPTIDE PEPTIDASE-LIKE 5	SIGNAL PEPTIDE PEPTIDASE-LIKE 5;(source:Araport11); SIGNAL PEPTIDE PEPTIDASE-LIKE 5 (SPPL5)	SPPL5	ATSPPL5	0.082937	0	0	0	0	0	0	1.61932	1.29356	0.108417	0.943724	1.1441	0.351928	0	2.47192	2.11832	2.34904	2.40085	2.46299	2.53215	2.72782
AT1G05830	AL1G15760	Thhalv10006646m.g	purple	trithorax-like protein 2	trithorax-like protein 2	trithorax-like protein 2	Encodes a homolog of trithorax, a histone-lysine N-methyltransferase. Paralog of ATX1. Unlike ATX1 which is involved in trimethylating of histone H3-mysine 4, ATX2 is involved in dimethylating of histone H3-lysine 4. ATX1 and ATX2 influence the expression of largely nonoverlapping gene sets. The expression pattern of ATX2 is also different from that of ATX1; TRITHORAX-LIKE PROTEIN 2 (ATX2)	ATX2	SDG30	2.7859	2.01812	1.98385	1.19191	2.42728	2.5695	3.08178	2.56413	2.27624	0.289528	2.19525	2.29406	2.22937	2.3526	2.87469	2.44475	2.55851	2.80425	2.84019	3.55321	3.28139
AT1G05835	AL1G15770	Thhalv10009110m.g	pink	PHD finger protein	PHD finger protein	PHD finger protein	PHD finger protein;(source:Araport11)			4.19688	4.31891	5.34057	3.7734	4.88927	5.30338	0	5.09021	5.12446	6.5504	5.21065	5.42919	5.10424	4.4696	4.65661	4.32683	4.57303	5.2458	4.77265	4.82644	3.35672
AT1G05840	AL1G15780	Thhalv10007469m.g	magenta	Eukaryotic aspartyl protease family protein	Eukaryotic aspartyl protease family protein	Eukaryotic aspartyl protease family protein	Eukaryotic aspartyl protease family protein;(source:Araport11)			3.67591	3.94259	3.88348	4.12069	4.35776	4.67405	5.09158	3.92126	4.02802	3.08296	4.17203	4.26204	4.32769	4.48836	3.33837	3.46823	3.87555	3.53085	4.08819	3.93374	3.97667
AT1G05850	AL1G15790	Thhalv10008219m.g	purple	Chitinase family protein	Chitinase family protein	Chitinase family protein	Encodes an endo chitinase-like protein AtCTL1. Essential for tolerance to heat, salt and drought stresses. Also involved in root hair development, cell expansion and response to cytokinin. Allelic to erh2. 11 alleles described in Hauser (1995). Mutant is defective in acquired thermotolerance, appears semidwarf throughout its life cycle and has extra lateral branches. There are two EMS alleles. Ex…	POM1	ERH2,ELP1,CTL1,ELP,HOT2,ATCTL1	8.38478	8.52792	8.43292	8.03304	8.53118	8.30959	7.54987	7.80428	7.90892	7.51187	8.4304	7.94653	7.95895	8.41387	7.74966	7.94451	8.33263	8.62255	8.0047	8.34398	8.61694
AT1G05860	AL1G15800	Thhalv10008336m.g	purple	INO80 complex subunit D-like protein			INO80 complex subunit D-like protein;(source:Araport11)			3.05053	2.35711	2.36613	2.43069	2.78835	2.85088	3.42253	1.45539	1.63368	0.771209	2.00449	1.83585	1.95361	2.69965	2.75063	2.37674	3.00868	2.99068	2.85778	3.67809	3.2791
AT1G05870	AL1G15810	Thhalv10008864m.g	magenta	hypothetical protein (DUF1685)	Protein of unknown function (DUF1685)	Protein of unknown function (DUF1685)	hypothetical protein (DUF1685);(source:Araport11)			3.87453	3.70472	3.76132	4.73213	4.33146	4.46494	5.85012	4.50834	4.41908	3.29626	4.77301	4.61907	4.56348	4.98097	3.93312	4.1859	4.05741	4.90997	3.9804	4.36286	5.11004
AT1G05890	AL1G15830	Thhalv10015682m.g	midnightblue	RING/U-box superfamily protein	RING/U-box superfamily protein	RING/U-box superfamily protein	RING/U-box superfamily protein;(source:Araport11); ARIADNE 5 (ARI5)	ARI5		4.01614	4.00369	4.17889	4.68583	4.53641	5.08215	6.38214	3.77395	3.70993	2.32644	4.02181	3.82291	4.27417	4.55612	3.55377	3.31386	3.65437	3.61438	3.73884	4.02165	4.04683
AT1G05900	AL1G15860	Thhalv10007955m.g	saddlebrown	endonuclease III 2	endonuclease III 2	endonuclease III 2	endonuclease III 2;(source:Araport11); ENDONUCLEASE III 2 (NTH2)	ATNTH2	NTH2	3.44936	3.33598	2.95501	3.19038	3.58422	3.34206	3.57221	3.29197	3.27604	1.82348	3.39968	3.24865	2.6034	3.36839	3.46217	3.1193	2.7775	3.43145	3.068	2.83722	2.79405
AT1G05910	AL1G15870	Thhalv10006586m.g	skyblue	cell division cycle protein 48-related / CDC48-related	cell division cycle protein 48-related / CDC48-related	cell division cycle protein 48-related / CDC48-related	Encodes an acetylated histone-binding protein BRAT1. BRAT1 forms a complex with BRP1 to prevent transcriptional silencing; BROMODOMAIN AND ATPASE DOMAIN-CONTAINING PROTEIN 1 (BRAT1)			2.52616	1.65259	1.74861	0.484155	2.19096	2.39829	3.08641	2.53548	2.02065	0.491048	2.52466	2.08955	2.03956	2.66859	2.91645	2.76897	2.35612	2.89224	3.07531	3.4299	3.3655
AT1G05940	AL6G53510	Thhalv10028547m.g	black	cationic amino acid transporter 9	cationic amino acid transporter 9	cationic amino acid transporter 9	Encodes a member of the cationic amino acid transporter (CAT) subfamily of amino acid polyamine choline transporters; CATIONIC AMINO ACID TRANSPORTER 9 (CAT9)	CAT9		3.73358	3.95539	4.22908	4.84727	4.06829	4.44251	6.14754	4.17491	4.07584	3.95494	4.50165	4.27252	4.33518	4.61751	4.77169	4.47189	4.82551	4.55398	4.70144	4.86629	4.92984
AT1G05960	AL1G15910	Thhalv10006704m.g	skyblue	ARM repeat superfamily protein	ARM repeat superfamily protein	ARM repeat superfamily protein	ARM repeat superfamily protein;(source:Araport11)			3.77937	3.52498	3.38129	2.47617	3.90897	3.69017	4.00252	4.44495	3.93657	2.35852	4.38491	4.04665	4.24366	4.81328	4.74117	4.47527	4.64433	4.84619	4.77621	4.68833	4.65021
AT1G05970	AL1G15920	Thhalv10008811m.g	royalblue	RNA-binding (RRM/RBD/RNP motifs) family protein	RNA-binding (RRM/RBD/RNP motifs) family protein	RNA-binding (RRM/RBD/RNP motifs) family protein	Anti-silencing factor. Forms a complex with ASI1-EDM2 that is required for expression of some nonintronic HC-TRE genes; ASI1-IMMUNOPRECIPITATED PROTEIN 1 (AIPP1)			3.38322	3.57824	3.58375	3.65918	3.6528	4.23296	4.09015	4.24323	4.31917	4.10614	4.90603	4.48682	5.01095	5.49625	3.61643	3.71212	4.05926	3.69938	4.16188	4.25281	4.43382
AT1G06010	AL1G15960	Thhalv10009243m.g	greenyellow	basic leucine zipper/W2 domain protein, putative			basic leucine zipper/W2 domain protein;(source:Araport11)			4.10816	4.391	4.56987	4.40487	4.48612	4.65429	3.85339	4.97278	5.0139	5.65302	5.4476	5.00487	6.07182	6.29809	5.5129	5.8039	6.05688	6.03512	5.82531	6.38044	6.69752
AT1G06040	AL1G15990	Thhalv10008612m.g	tan	B-box zinc finger family protein	B-box zinc finger family protein	B-box zinc finger family protein	Encodes salt tolerance protein (STO) which confers salt tolerance to yeast cells. Fully complements calcineurin deficient yeast but does not encode a phosphoprotein phosphatase. Sequence has similarities to CONSTANS. STO co-localizes with COP1 and plays a role in light signaling.STO transcript levels are regulated by photoperiod and phtyohormones. STO competes with FLC in the regulation of floral…	STO		6.26307	6.42316	6.89265	7.77223	6.34389	6.48881	7.82563	7.03663	7.57033	6.38003	7.86387	7.57836	7.07611	8.42846	5.13911	5.52155	5.54254	6.99706	5.8285	5.71046	7.08328
AT1G06050	AL1G16000	Thhalv10008266m.g	purple	ENHANCED DISEASE RESISTANCE-like protein (DUF1336)	Protein of unknown function (DUF1336)	Protein of unknown function (DUF1336)	ENHANCED DISEASE RESISTANCE-like protein (DUF1336);(source:Araport11)			2.23938	2.23525	2.69665	2.4296	2.48955	2.55492	3.88206	2.03752	2.23918	1.10994	2.15837	2.43832	1.9329	2.75481	2.78796	2.58195	2.79198	2.69373	2.92092	2.86855	2.78219
AT1G06060	AL1G16010	Thhalv10008762m.g	blue	LisH and RanBPM domains containing protein	LisH and RanBPM domains containing protein	LisH and RanBPM domains containing protein	LisH and RanBPM domains containing protein;(source:Araport11)			4.6412	4.56606	4.61346	4.78649	4.90953	4.92452	5.47573	4.95046	4.8809	4.51907	5.13243	5.06576	5.32354	5.632	3.33594	3.33847	3.57132	3.61736	3.45679	3.58193	3.69764
AT1G06070	AL1G16020	Thhalv10007692m.g	orange	Basic-leucine zipper (bZIP) transcription factor family protein	Basic-leucine zipper (bZIP) transcription factor family protein	Basic-leucine zipper (bZIP) transcription factor family protein	Basic-leucine zipper (bZIP) transcription factor family protein;(source:Araport11); BASIC LEUCINE-ZIPPER 69 (BZIP69)			2.83109	2.89689	3.07002	2.52234	3.26335	3.12684	4.32765	3.43032	3.35892	1.57882	3.62132	3.35561	3.09343	3.6398	3.01083	2.8773	2.94083	3.10405	3.18308	3.37258	3.44104
AT1G06080	AL1G16030	Thhalv10008299m.g	darkgreen	delta 9 desaturase 1	delta 9 desaturase 1	delta 9 desaturase 1	Encodes a protein homologous to delta 9 acyl-lipid desaturases of cyanobacteria and acyl-CoA desaturases of yeast and mammals. expression down-regulated by cold temperature. It is involved in the desaturation of VLCFAs to make monounsaturated VLCFAs; DELTA 9 DESATURASE 1 (ADS1)	ADS1		2.32572	2.26762	3.93963	2.68881	3.64962	3.82511	0	0	0	0	0	0	0	0	0	0	0	0.243712	0.763987	0	0
AT1G06090	AL1G16040	Thhalv10008185m.g	red	Fatty acid desaturase family protein	Fatty acid desaturase family protein	Fatty acid desaturase family protein	Fatty acid desaturase family protein;(source:Araport11)			0	0	0	0	0	0.318844	0	0	0	0.119625	0.123485	0.0641751	2.30686	1.19147	2.55632	2.41261	2.57913	2.23178	2.53161	3.76858	3.55755
AT1G06110	AL1G16060	Thhalv10007687m.g	grey60	SKP1/ASK-interacting protein 16	SKP1/ASK-interacting protein 16	SKP1/ASK-interacting protein 16	SKP1/ASK-interacting protein 16;(source:Araport11); SKP1/ASK-INTERACTING PROTEIN 16 (SKIP16)	SKIP16		3.91639	4.24989	4.17029	4.79262	4.49023	5.10572	5.46665	3.25971	3.25094	3.04606	3.77668	3.46944	4.2017	4.28649	4.80517	4.6205	4.99291	4.89388	5.04313	5.33808	5.43827
AT1G06140	AL1G16080	Thhalv10023151m.g	skyblue	Pentatricopeptide repeat (PPR) superfamily protein	Pentatricopeptide repeat (PPR) superfamily protein	Pentatricopeptide repeat (PPR) superfamily protein	Encodes MEF3 (mitochondrial editing factor 3), a PPR (pentatricopeptide repeat) protein of the E domain subclass. Functions in mitochondrial RNA editing; MITOCHONDRIAL EDITING FACTOR 3 (MEF3)			0.259516	0	0	0	0	0.16946	0.880234	1.17118	0.730009	0	1.18672	0.802254	0.320643	1.37857	1.00846	0.83559	0.460779	0.60545	1.07009	1.62753	1.41467
AT1G06150	AL1G16100	Thhalv10022616m.g	blue	basic helix loop helix (bHLH) DNA-binding superfamily protein	basic helix-loop-helix (bHLH) DNA-binding superfamily protein	basic helix-loop-helix (bHLH) DNA-binding superfamily protein	Encodes a LHW-like protein with 79% amino acid identity to LHW; EMBRYO DEFECTIVE 1444 (EMB1444)	EMB1444		3.64198	3.13272	2.80181	2.21368	3.5271	3.26041	3.16174	3.50398	3.03995	1.66263	3.48901	3.01729	2.78315	3.39307	1.26683	0.753542	0.291311	0.65973	1.22275	1.4144	0.909138
AT1G06160	AL1G16120	Thhalv10008518m.g	salmon	octadecanoid-responsive Arabidopsis AP2/ERF 59	octadecanoid-responsive Arabidopsis AP2/ERF 59	octadecanoid-responsive Arabidopsis AP2/ERF 59	encodes a member of the ERF (ethylene response factor) subfamily B-3 of ERF/AP2 transcription factor family. The protein contains one AP2 domain. There are 18 members in this subfamily including ATERF-1, ATERF-2, AND ATERF-5; OCTADECANOID-RESPONSIVE ARABIDOPSIS AP2/ERF 59 (ORA59)	ORA59		1.38662	2.19066	2.64794	0.40006	2.12304	0	0	1.1977	3.11218	0.343036	0	1.57171	0	0	1.71088	3.24291	3.52926	3.11977	2.69706	0.438417	0
AT1G06180	AL1G16140	Thhalv10008531m.g	black	myb domain protein 13	myb domain protein 13	myb domain protein 13	member of MYB3R- and R2R3- type MYB- encoding genes; MYB DOMAIN PROTEIN 13 (MYB13)	ATMYB13	ATMYBLFGN,MYB13	2.02382	2.01029	2.18578	3.10951	2.10104	3.1637	5.25575	1.766	1.11243	2.26841	2.02668	1.29305	2.02834	2.15866	1.28817	1.07682	1.3	2.23477	1.36147	2.74369	3.42176
AT1G06190	AL163U10030	Thhalv10016746m.g	brown	Rho termination factor	Rho termination factor	Rho termination factor	Encodes a novel ribonucleic acid-binding protein that interacts with the endonuclease RNase E and supports its function in processing plastid ribonucleic acids; RHO-N 1 (RHON1)			6.61019	6.00621	5.73278	4.26571	6.0324	5.8178	6.22563	1.34212	2.30789	0.92597	3.29341	3.27509	2.54801	2.73127	5.34143	4.67829	4.58061	4.66793	4.82263	4.91623	4.95107
AT1G06200	AL1G16180	Thhalv10008791m.g	orange	Peptidase S24/S26A/S26B/S26C family protein	Peptidase S24/S26A/S26B/S26C family protein	Peptidase S24/S26A/S26B/S26C family protein	Peptidase S24/S26A/S26B/S26C family protein;(source:Araport11)			5.7928	5.79422	5.62614	5.62355	5.85849	6.40186	7.05879	5.75608	5.69608	4.92759	5.96081	5.77266	5.97013	6.39498	5.8669	5.83262	5.76467	5.85421	6.01286	6.29361	6.06392
AT1G06210	AL1G16190	Thhalv10007923m.g	orange	ENTH/VHS/GAT family protein	ENTH/VHS/GAT family protein	ENTH/VHS/GAT family protein	ENTH/VHS/GAT family protein;(source:Araport11)			4.60306	4.40365	3.89245	3.60376	4.66068	4.70838	6.73262	3.74274	3.40106	2.54257	4.38105	3.6269	4.23628	5.15003	4.2724	4.24722	3.99362	4.45062	4.43659	5.04947	5.38084
AT1G06220	AL1G16200	Thhalv10006688m.g	skyblue	Ribosomal protein S5/Elongation factor G/III/V family protein	Ribosomal protein S5/Elongation factor G/III/V family protein	Ribosomal protein S5/Elongation factor G/III/V family protein	Encodes a protein with similarity to splicing factor Snu114. Snu114 is thought to be involved in activation of the splicosome. Loss of GFA1 function results in reduced female fertility. Approximately 50% of ovules abort due to defects in the female gametophyte. In mutant gametophytes antipodal cells express egg cell markers suggesting a defect in specification of cell fate.GFA1 is also required t…	MEE5		4.41036	3.55211	3.66401	2.64462	3.98092	3.92271	4.1153	4.41582	3.93395	3.15524	4.43856	3.90586	4.46615	4.68746	4.7296	4.52794	4.64757	4.54337	4.66495	4.99005	4.93919
AT1G06230	AL1G16220	Thhalv10006830m.g	skyblue	global transcription factor group E4	global transcription factor group E4	global transcription factor group E4	This gene is predicted to encode a bromodomain-containing protein. Plant lines expressing RNAi constructs targeted against GTE4 show some resistance to agrobacterium-mediated root transformation; GLOBAL TRANSCRIPTION FACTOR GROUP E4 (GTE4)	GTE4		4.00372	2.87741	3.02819	2.35347	3.53951	3.821	5.128	3.85393	3.32126	1.45119	3.84584	3.50515	3.71167	4.59279	4.30411	4.21995	3.9996	4.30736	4.64476	5.01503	5.01216
AT1G06240	AL1G16230	Thhalv10007851m.g	darkred	diiron containing four-helix bundle family ferritin protein, putative (Protein of unknown function DUF455)	Protein of unknown function DUF455	Protein of unknown function DUF455	diiron containing four-helix bundle family ferritin protein, putative (Protein of unknown function DUF455);(source:Araport11)			2.9922	3.07943	3.07366	3.42375	3.3176	2.8896	2.71095	2.68061	2.66943	2.86415	2.66535	2.47485	2.52731	2.60382	4.06602	3.67509	3.99032	3.86866	4.0166	3.93687	4.15922
AT1G06260	AL1G16260	Thhalv10008102m.g	black	Cysteine proteinases superfamily protein	Cysteine proteinases superfamily protein	Cysteine proteinases superfamily protein	Cysteine peptidase,activity detected in leaf and flower.			1.33945	1.07274	1.05287	1.58596	0.591848	3.1718	1.87895	0	0	0	0.40745	0	0	1.29063	0.801973	0.18949	0	0.0026358	1.0651	1.36672	1.05705
AT1G06270	AL1G16280	Thhalv10008110m.g	purple	Pentatricopeptide repeat (PPR) superfamily protein	Pentatricopeptide repeat (PPR) superfamily protein	Pentatricopeptide repeat (PPR) superfamily protein	Pentatricopeptide repeat (PPR) superfamily protein;(source:Araport11)			1.37461	1.3906	1.57569	1.32637	1.75721	1.81303	3.03326	1.10469	0.662534	0	1.22392	0.501278	0.681701	1.59038	2.0699	1.5495	1.74908	1.70976	2.02858	2.32641	2.71744
AT1G06290	AL1G16310	Thhalv10006988m.g	purple	acyl-CoA oxidase 3	acyl-CoA oxidase 3	acyl-CoA oxidase 3	Encodes an acyl-CoA oxidase with specificity for medium chain fatty acids. The mRNA is cell-to-cell mobile; ACYL-COA OXIDASE 3 (ACX3)	ACX3	ATACX3	4.61225	4.49206	4.52076	3.90347	4.76825	4.56649	5.05261	4.08686	4.11641	3.12168	4.10925	4.03832	3.87032	4.26103	4.14727	4.12673	4.55876	4.40352	4.44833	4.71984	5.0954
AT1G06350	AL1G16360	Thhalv10008319m.g	midnightblue	Fatty acid desaturase family protein	Fatty acid desaturase family protein	Fatty acid desaturase family protein	Fatty acid desaturase family protein;(source:Araport11); DELTA 9 DESATURASE 4 (ADS4)			0.0618319	0.511934	2.75548	2.11121	1.99785	4.26958	0	0	0	0.768299	0	0	0.551203	0	0	0	0	0	0	0	0
AT1G06360	AL1G16370	Thhalv10008191m.g	pink	Fatty acid desaturase family protein	Fatty acid desaturase family protein	Fatty acid desaturase family protein	Fatty acid desaturase family protein;(source:Araport11)			6.40815	5.88546	5.98184	4.36259	6.15476	5.85218	0	6.77082	6.73443	6.13583	5.68636	6.93457	5.09067	3.39403	6.0644	5.94411	5.90645	5.88085	6.21182	5.44448	3.40028
AT1G06380	AL1G16390	Thhalv10024102m.g	greenyellow	Ribosomal protein L1p/L10e family	Ribosomal protein L1p/L10e family	Ribosomal protein L1p/L10e family	Ribosomal protein L1p/L10e family;(source:Araport11)			3.03868	2.4159	2.48689	1.48963	2.58408	2.67116	3.05951	3.23387	3.06293	2.99639	3.51876	2.91451	3.63451	3.98392	4.35476	4.52603	4.43258	4.41704	4.78273	4.73879	4.51236
AT1G06390	AL1G16400	Thhalv10007772m.g	brown	GSK3/SHAGGY-like protein kinase 1	GSK3/SHAGGY-like protein kinase 1	GSK3/SHAGGY-like protein kinase 1	encodes a GSK3/shaggy-like protein kinase. Gene expression is induced by NaCl and ABA but not KCl, suggesting that this gene may be involved in response to osmotic stress. This protein can interact with the BZR1 protein involved in brassinosteroid-mediated signaling in a Y2H assay and promotes BZR1 phosphorylation in protoplasts; GSK3/SHAGGY-LIKE PROTEIN KINASE 1 (GSK1)	GSK1	ATGSK1,ATSK22,SK22,BIL2,ATSK2-3	4.91258	4.98178	4.64532	4.18108	5.28894	5.23842	4.6788	4.45403	4.2623	3.69634	4.30718	4.27697	4.28387	4.10691	4.85564	4.90652	5.07719	5.05293	5.21854	5.09327	4.5503
AT1G06400	AL1G16410	Thhalv10008720m.g	tan	Ras-related small GTP-binding family protein	Ras-related small GTP-binding family protein	Ras-related small GTP-binding family protein	small GTP-binding protein (ara-2); (ARA-2)	ARA2	ATRABA1A,ATRAB11E,ARA-2	5.42113	5.42146	5.25606	5.61947	5.6458	5.82118	6.67866	5.48845	5.68282	4.59886	5.71658	5.66903	5.32938	5.9645	3.76084	3.95807	3.58527	4.28695	4.09488	4.47981	4.84107
AT1G06410	AL1G16420	Thhalv10006783m.g	salmon	trehalose-phosphatase/synthase 7	trehalose-phosphatase/synthase 7	trehalose-phosphatase/synthase 7	Encodes an enzyme putatively involved in trehalose biosynthesis. Though the protein has both trehalose-6-phosphate synthase (TPS)-like and trehalose-6-phosphate phosphatase (TPP)-like domains, neither activity has been detected in enzymatic assays nor has the protein been able to complement yeast TPS or TPP mutants; TREHALOSE-PHOSPHATASE/SYNTHASE 7 (TPS7)	ATTPS7	TPS7,ATTPSA	5.4729	5.10372	4.84749	3.8478	5.19637	5.10129	5.1643	5.32342	5.09078	3.01452	4.71991	5.13566	3.90403	4.48823	5.60627	5.57905	5.20211	5.48333	5.75848	5.37376	4.82075
AT1G06430	AL1G16440	Thhalv10006971m.g	lightgreen	FTSH protease 8	FTSH protease 8	FTSH protease 8	encodes a FtsH protease that is localized to the chloroplast; FTSH PROTEASE 8 (ftsh8)	FTSH8		4.58937	4.32582	4.31976	4.84036	4.84472	5.60594	7.66454	6.45999	6.6271	5.288	6.49063	6.91463	6.92324	7.23365	7.89787	7.56495	7.86343	7.35238	7.939	7.84806	7.82802
AT1G06440	AL1G16450	Thhalv10007863m.g	orange	Ubiquitin carboxyl-terminal hydrolase family protein	Ubiquitin carboxyl-terminal hydrolase family protein	Ubiquitin carboxyl-terminal hydrolase family protein	Ubiquitin carboxyl-terminal hydrolase family protein;(source:Araport11)			1.09297	0.596005	0.555262	0	0.77024	0.970805	2.11807	1.07327	0.435613	0.130534	1.03148	0.427685	1.51444	2.05455	0.867214	0.824333	0.906039	0.0594743	0.852662	1.70952	1.46688
AT1G06450	AL1G16460	Thhalv10008017m.g	skyblue	Polynucleotidyl transferase, ribonuclease H-like superfamily protein	Polynucleotidyl transferase, ribonuclease H-like superfamily protein	Polynucleotidyl transferase, ribonuclease H-like superfamily protein	Polynucleotidyl transferase, ribonuclease H-like superfamily protein;(source:Araport11)			1.12003	1.00178	1.39092	0.238685	1.11579	1.83624	3.24529	2.05512	1.79161	1.3149	2.44108	2.26884	1.95946	2.29415	2.6925	2.81302	2.73231	2.47574	2.79598	3.43152	3.18342
AT1G06460	AL1G16470	Thhalv10008353m.g	black	alpha-crystallin domain 32.1	alpha-crystallin domain 32.1	alpha-crystallin domain 32.1	ACD32.1 encodes an alpha-crystallin domain containing protein with homology to small heat shock proteins; ALPHA-CRYSTALLIN DOMAIN 32.1 (ACD32.1)	ACD32	ACD31	8.17045	8.2395	8.50625	9.44358	8.3062	8.77901	9.551	7.95065	7.25146	7.90253	8.16348	7.67981	8.81887	8.67248	8.06413	7.86164	8.40884	8.85398	8.45793	8.88955	9.35193
AT1G06470	AL1G16480	Thhalv10007752m.g	tan	Nucleotide/sugar transporter family protein	Nucleotide/sugar transporter family protein	Nucleotide/sugar transporter family protein	Nucleotide/sugar transporter family protein;(source:Araport11)			4.24545	4.24944	4.37256	3.9061	4.29578	4.34476	4.7957	4.10325	3.88729	3.30759	4.27685	4.08171	3.86497	4.44718	3.61336	3.49417	3.70594	4.03279	3.8288	4.25276	3.80046
AT1G06475	AL1G16490	Thhalv10009210m.g	greenyellow	transmembrane protein, putative			transmembrane protein;(source:Araport11)			0	0	0	0	0	0	0	2.58606	2.16088	2.92398	2.4506	2.33793	3.03767	2.94827	3.36306	3.3193	2.96129	2.78407	2.78916	2.65404	1.64487
AT1G06490	AL1G16510	Thhalv10006529m.g	red	glucan synthase-like 7	glucan synthase-like 7	glucan synthase-like 7	Encodes Callose Synthase 7 (CalS7), a phloem-specific callose synthase responsible for callose deposition in developing sieve elements during phloem formation and in mature phloem induced by wounding; CALLOSE SYNTHASE 7 (CalS7)	ATGSL07	gsl07,atgsl7,GSL7	0	0	0	0	0	0	0	0	0	0	0	0	0	0	2.64206	1.93299	1.93605	2.34251	2.45039	2.76876	2.6641
AT1G06500	AL1G16520	Thhalv10009066m.g	midnightblue	hypothetical protein			hypothetical protein;(source:Araport11)			5.05143	5.15664	5.1028	4.78609	5.43977	5.44376	4.91604	3.86535	3.8544	4.13115	4.26613	3.93258	4.44743	4.7355	3.5496	3.48563	3.63929	3.44036	3.80541	4.33972	3.9748
AT1G06510	AL1G16540	Thhalv10009532m.g	saddlebrown	forkhead-associated domain protein, putative			forkhead-associated domain protein;(source:Araport11)			4.84264	4.87753	4.83127	4.08603	5.00569	4.73212	4.62735	4.71738	4.65363	3.83022	4.86478	4.6306	4.45453	4.98645	4.4203	4.26757	4.49696	4.55336	4.47056	4.48487	4.8015
AT1G06515	AL1G16530	Thhalv10009956m.g	red	transmembrane protein, putative (DUF3317)	Protein of unknown function (DUF3317)	Protein of unknown function (DUF3317)	Encodes a 56-amino acid polypeptide with low but significant similarity to human small subunit of serine palmitoyltransferase that localizes to the ER and physically interacts with and greatly stimulates the activity of LCB1/LCB2 heterodimer ser palmitoyltransferase complex. Mutants have low pollen viability; SMALL SUBUNIT OF SPT A (SSSPTA)			5.63978	5.95585	6.01111	5.80314	5.94265	5.78022	6.00298	6.76474	6.7845	7.0471	6.74906	6.82992	6.6459	6.74409	8.50009	8.67596	8.92171	8.34569	9.29646	8.86446	8.36211
AT1G06520	AL1G16550	Thhalv10007168m.g	green	glycerol-3-phosphate acyltransferase 1	glycerol-3-phosphate acyltransferase 1	glycerol-3-phosphate acyltransferase 1	sn-glycerol-3-phosphate 2-O-acyltransferase. Expressed in flower buds and siliques. Homozygous mutant plants are male sterile; GLYCEROL-3-PHOSPHATE SN-2-ACYLTRANSFERASE 1 (GPAT1)	ATGPAT1	GPAT1	0.257308	0	0	0	0	0	1.85	0.403813	0.0760726	0	0	0	0.179858	0.934157	2.43031	2.19096	2.28292	2.89253	2.09576	2.30874	2.55554
AT1G06530	AL1G16560	Thhalv10009835m.g	brown	Tropomyosin-related	Tropomyosin-related	Tropomyosin-related	Encodes PEROXISOMAL AND MITOCHONDRIAL DIVISION FACTOR2. Involved in mitochondrial morphogenesis; PEROXISOMAL AND MITOCHONDRIAL DIVISION FACTOR 2 (PMD2)			5.59401	5.07814	4.71377	4.30383	5.28135	5.42841	6.11172	4.5062	4.1645	3.20992	4.36011	4.08578	4.20543	4.84011	5.73594	5.6943	5.37999	5.35942	5.82979	6.0073	5.69972
AT1G06540	AL1G16570	Thhalv10009408m.g	green	hypothetical protein			hypothetical protein;(source:Araport11)			0	0	0	0	0	0	0.517443	0	0	0	0	0	0	0	0	0.313309	0.536729	0	0	0.214709	0
AT1G06550	AL1G16580	Thhalv10007893m.g	skyblue	ATP-dependent caseinolytic (Clp) protease/crotonase family protein	ATP-dependent caseinolytic (Clp) protease/crotonase family protein	ATP-dependent caseinolytic (Clp) protease/crotonase family protein	ATP-dependent caseinolytic (Clp) protease/crotonase family protein;(source:Araport11)			4.74784	3.92514	3.83891	3.42931	4.08861	4.49156	4.70556	4.48388	4.31901	3.30464	4.85501	4.27709	4.80992	5.14811	4.38648	4.62169	4.49884	4.79907	4.49366	5.49304	5.52966
AT1G06560	AL1G16590	Thhalv10007146m.g	black	NOL1/NOP2/sun family protein	NOL1/NOP2/sun family protein	NOL1/NOP2/sun family protein	NOL1/NOP2/sun family protein;(source:Araport11); (NOP2C)			3.26845	2.626	2.81292	1.90792	2.80064	2.91974	3.56735	2.18798	1.85142	1.73026	2.17232	1.8896	2.36295	2.50493	2.6076	2.31885	2.35226	2.41434	2.3663	2.54496	2.50039
AT1G06570	AL1G16600	Thhalv10007634m.g	lightgreen	4-hydroxyphenylpyruvate dioxygenase	phytoene desaturation 1	phytoene desaturation 1	Mutation of the PDS1 locus disrupts the activity of p-hydroxyphenylpyruvate dioxygenase (HPPDase), the first committed step in the synthesis of both plastoquinone and tocopherols in plants; PHYTOENE DESATURATION 1 (PDS1)	PDS1	HPD	2.37999	2.82704	2.70831	4.59047	2.36718	3.7574	6.83598	4.33355	4.54167	3.61016	4.3295	4.69301	4.50065	5.48013	3.85369	3.77456	4.10772	3.57219	4.23761	3.91917	4.45565
AT1G06580	AL1G16610	Thhalv10009452m.g	green	Pentatricopeptide repeat (PPR) superfamily protein	Pentatricopeptide repeat (PPR) superfamily protein	Pentatricopeptide repeat (PPR) superfamily protein	Pentatricopeptide repeat (PPR) superfamily protein;(source:Araport11); PENTATRICOPEPTIDE REPEAT 1 (PPR1)			0.499652	0	0	0	0.415092	0.809207	1.83057	0	0	0	0	0	0	0.530832	1.27769	1.59639	1.62081	1.8028	1.77724	2.38581	2.4069
AT1G06590	AL1G16620	Thhalv10006743m.g	brown	anaphase-promoting complex subunit			anaphase-promoting complex subunit;(source:Araport11)			1.74037	1.3553	1.42136	0.13203	1.63895	1.54769	0.956887	0.750938	0.37089	0	0.750969	0.562406	0.275381	0.761813	1.8066	1.83114	1.94246	1.80291	1.8786	2.41624	2.48974
AT1G06650	AL1G16660	Thhalv10009596m.g	green	2-oxoglutarate (2OG) and Fe(II)-dependent oxygenase superfamily protein	2-oxoglutarate (2OG) and Fe(II)-dependent oxygenase superfamily protein	2-oxoglutarate (2OG) and Fe(II)-dependent oxygenase superfamily protein	encodes a protein whose sequence is similar to 2-oxoglutarate-dependent dioxygenase The mRNA is cell-to-cell mobile.			5.72579	5.81942	5.46164	5.38907	5.81929	5.7552	6.3212	5.46429	5.35826	4.57243	5.52544	5.62361	5.58595	5.94812	7.67678	7.8869	8.12958	7.9322	8.45479	7.82813	6.96492
AT1G06660	AL1G16670	Thhalv10007468m.g	red	aspartyl/glutamyl-tRNA(Asn/Gln) amidotransferase subunit, putative			Encodes JASON. jason mutant produces diploid male gametes leading to triploid progeny. Diploid gametes in the jason mutant are generated by a defect in male meiosis II; JASON (JASON)			1.35644	0.708871	0.442275	0	0.964177	0.32169	0	1.20472	0.558032	0	0.690685	0.342691	0	0	3.40322	3.42819	3.40228	3.54558	3.93008	3.42798	2.28476
AT1G06670	AL1G16680	Thhalv10006566m.g	skyblue	nuclear DEIH-boxhelicase	nuclear DEIH-boxhelicase	nuclear DEIH-boxhelicase	nuclear DEIH-box helicase (NIH) encoding a putative RNA and/or DNA helicase homologous to a group of nucleic acid helicases from the DEAD/H family with nuclear DEIH-box helicase (NIH) distinct N- and C-terminal regions that differ from animal DEIH proteins The mRNA is cell-to-cell mobile; NUCLEAR DEIH-BOXHELICASE (NIH)	NIH		2.64104	0.916526	0.528026	0.507793	1.49551	1.73375	2.92267	2.10209	1.18026	0	1.84497	1.36509	1.02092	2.54392	2.45094	1.8885	1.71673	2.41258	2.1807	2.9499	3.10455
AT1G06680	AL1G16690	Thhalv10017096m.g	pink	photosystem II subunit P-1	photosystem II subunit P-1	photosystem II subunit P-1	Encodes a 23 kD extrinsic protein that is part of photosystem II and participates in the regulation of oxygen evolution. Phosphorylation of this protein is dependent on calcium. In plsp1-1 mutant plastids, the nonmature form of the protein localizes in the stroma. The mRNA is cell-to-cell mobile; PHOTOSYSTEM II SUBUNIT P-1 (PSBP-1)	PSBP-1	OEE2,PSII-P,OE23	12.139	12.2447	12.1685	12.1519	12.0754	11.5934	8.21006	12.1477	12.3163	11.8979	11.7737	12.3058	11.2007	10.1318	12.0345	11.7649	11.8851	12.0804	11.8531	11.2435	11.2447
AT1G06690	AL1G16700	Thhalv10007941m.g	saddlebrown	NAD(P)-linked oxidoreductase superfamily protein	NAD(P)-linked oxidoreductase superfamily protein	NAD(P)-linked oxidoreductase superfamily protein	NAD(P)-linked oxidoreductase superfamily protein;(source:Araport11)			5.35941	4.98757	5.0575	5.25379	4.97605	5.08932	5.68858	4.5368	4.64101	4.16384	5.04066	4.98597	4.81035	5.40706	4.87461	4.5669	4.76876	4.65369	4.73044	4.67475	5.19066
AT1G06700	AL1G16710	Thhalv10007987m.g	midnightblue	Protein kinase superfamily protein	Protein kinase superfamily protein	Protein kinase superfamily protein	Protein kinase superfamily protein;(source:Araport11)			5.38678	5.39437	5.33412	5.43424	5.58565	5.76677	6.07537	4.87648	4.72659	4.85622	5.03366	4.94734	5.59774	5.56749	4.45254	4.68613	4.81209	4.68896	4.81788	5.12583	5.07598
AT1G06710	AL1G16720	Thhalv10006683m.g	green	Tetratricopeptide repeat (TPR)-like superfamily protein	Tetratricopeptide repeat (TPR)-like superfamily protein	Tetratricopeptide repeat (TPR)-like superfamily protein	Tetratricopeptide repeat (TPR)-like superfamily protein;(source:Araport11); MITOCHONDRIAL STABILITY FACTOR 1 (MTSF1)			1.14487	0.342861	0.118422	0	0.644224	0.927096	2.57635	0.845804	0.0560972	0	1.19891	0.212988	0.234456	1.75619	2.30239	1.81668	1.91149	2.28363	2.42111	2.99889	3.0877
AT1G06720	AL1G16730	Thhalv10027216m.g	skyblue	P-loop containing nucleoside triphosphate hydrolases superfamily protein	P-loop containing nucleoside triphosphate hydrolases superfamily protein	P-loop containing nucleoside triphosphate hydrolases superfamily protein	P-loop containing nucleoside triphosphate hydrolases superfamily protein;(source:Araport11)			3.42018	1.38542	1.42295	0.255462	1.88539	2.16632	3.52024	2.71224	1.59571	0.441505	2.26515	1.63898	1.82383	3.16807	3.73306	3.53744	3.10138	3.36903	3.92373	4.33418	4.20634
AT1G06730	AL1G16740	Thhalv10007491m.g	red	pfkB-like carbohydrate kinase family protein	pfkB-like carbohydrate kinase family protein	pfkB-like carbohydrate kinase family protein	pfkB-like carbohydrate kinase family protein;(source:Araport11)			2.75669	2.60304	2.63838	2.26408	2.75472	2.65973	2.95769	2.66981	2.08827	2.23801	2.32798	2.20558	2.16805	2.31228	4.35968	4.08962	4.33588	4.1361	4.35271	4.1237	4.19672
AT1G06770	AL1G16780	Thhalv10007754m.g	purple	DREB2A-interacting protein 1	DREB2A-interacting protein 1	DREB2A-interacting protein 1	Encodes a C3HC4 RING-domain-containing ubiquitin E3 ligase capable of interacting with DREB2A. The DRIP1-GFP fusion protein is nuclear-localized. DRIP1 seems to be involved in regulating stress-related transcriptional changes and drought tolerance; DREB2A-INTERACTING PROTEIN 1 (DRIP1)	DRIP1		2.01133	1.41811	1.54867	1.09472	2.1074	2.39306	2.90398	1.41694	1.11669	0.474437	1.61995	1.23094	1.72475	2.0619	2.55029	2.38616	2.24575	2.78169	2.67884	3.18741	3.42578
AT1G06780	AL1G16790	Thhalv10007109m.g	purple	galacturonosyltransferase 6	galacturonosyltransferase 6	galacturonosyltransferase 6	Encodes a protein with putative galacturonosyltransferase activity; GALACTURONOSYLTRANSFERASE 6 (GAUT6)	GAUT6		2.31727	2.18827	2.4365	2.41941	2.59699	3.06847	4.51433	2.05001	1.95264	0.270592	2.2743	1.75714	2.31295	2.97223	2.39217	2.37103	2.45724	2.62401	2.63358	3.60151	3.52298
AT1G06790	AL1G16800	Thhalv10028967m.g	brown	RNA polymerase Rpb7 N-terminal domain-containing protein	RNA polymerase Rpb7 N-terminal domain-containing protein	RNA polymerase Rpb7 N-terminal domain-containing protein	Encodes a subunit of RNA polymerase III involved in maintaining global RNA homeostasis, not just that of genes transcribed by RNA pol III; NUCLEAR RNA POLYMERASE C, SUBUNIT 7 (NRPC7)			3.76532	3.45117	3.81969	3.52171	3.74914	3.87594	4.18757	2.10267	2.19723	1.96	2.45099	2.16316	1.89643	2.55381	3.08383	2.6978	3.00739	3.32797	3.16658	3.50276	3.53716
AT1G06800	AL1G16810	Thhalv10007393m.g	royalblue	alpha/beta-Hydrolases superfamily protein	alpha/beta-Hydrolases superfamily protein	alpha/beta-Hydrolases superfamily protein	Encodes a lipase that hydrolyzes phosphatidylcholine, glycolipids as well as triacylglycerols; PHOSPHOLIPASE A I GAMMA 1 (PLA-I{gamma}1)	PLA-I{gamma}1		1.80328	1.84334	1.97746	2.44302	2.18457	2.08694	2.26495	3.01179	2.90422	4.33695	4.24485	3.2748	4.34272	4.75008	1.55801	1.64398	2.31778	1.51112	1.88255	2.42557	2.72065
AT1G06820	AL1G16820	Thhalv10007141m.g	darkgrey	carotenoid isomerase	carotenoid isomerase	carotenoid isomerase	Encodes carotenoid isomerase. Catalyzes the isomerization of poly-cis-carotenoids to all-trans-carotenoids. Together with PDS and ZDS, CRTiso is required to complete the synthesis of lycopene from phytoene; CAROTENOID ISOMERASE (CRTISO)	CRTISO	CCR2	4.65982	4.58938	4.39926	4.18346	4.55217	4.58557	4.82769	4.7862	4.44042	4.01725	4.633	4.5804	4.52576	4.55404	5.25335	4.89427	4.90343	4.84199	4.99649	4.71782	4.78099
AT1G06830	AL1G16840	Thhalv10009180m.g	pink	Glutaredoxin family protein	Glutaredoxin family protein	Glutaredoxin family protein	Encodes a member of the CC-type glutaredoxin (ROXY) family that has been shown to interact with the transcription factor TGA2. CEPD1 is a non secreted polypeptide that is highly similar to CEPD2 which is another member of a novel family related to glutaredoxins. It is induced by nitrogen starvation. It acts downstream of the CEP1 peptide in systemic N-demand signalling .The RNA is expressed in th…			6.94226	6.36931	5.5249	3.48772	5.71773	1.73757	0	6.82932	6.63737	6.7399	5.89677	5.67539	4.16461	4.83171	6.14279	5.87215	5.39946	4.95984	5.43433	4.08918	3.27175
AT1G06840	AL1G16850	Thhalv10006712m.g	skyblue	Leucine-rich repeat protein kinase family protein	Leucine-rich repeat protein kinase family protein	Leucine-rich repeat protein kinase family protein	Leucine-rich repeat protein kinase family protein;(source:Araport11)			2.49654	2.25577	2.50917	1.81762	2.66757	2.66683	3.24563	3.4388	3.00485	1.95811	3.67078	3.14668	3.07467	3.78983	3.33758	2.99172	3.29783	3.20491	3.26714	3.71483	3.41561
AT1G06850	AL1G16860	Thhalv10008146m.g	white	basic leucine-zipper 52	basic leucine-zipper 52	basic leucine-zipper 52	basic leucine-zipper 52;(source:Araport11); BASIC LEUCINE-ZIPPER 52 (bZIP52)	AtbZIP52	bZIP52	2.4941	2.4963	2.91516	2.01611	2.88359	2.72294	0.714712	2.92519	2.93927	3.0688	2.88519	3.00318	2.64515	2.32386	3.39629	2.85316	3.2783	3.23174	3.32325	3.52042	2.63816
AT1G06870	AL1G16890	Thhalv10008025m.g	tan	Peptidase S24/S26A/S26B/S26C family protein	Peptidase S24/S26A/S26B/S26C family protein	Peptidase S24/S26A/S26B/S26C family protein	Peptidase S24/S26A/S26B/S26C family protein;(source:Araport11); PLASTIDIC TYPE I SIGNAL PEPTIDASE 2A (PLSP2A)			3.60023	3.43144	3.42357	3.00172	3.57906	3.49036	3.84258	3.68496	3.38516	3.61686	3.81164	3.53684	3.45775	3.75062	2.67498	2.78138	2.67524	3.02589	2.76818	3.14759	4.32247
AT1G06890	AL1G16910	Thhalv10008030m.g	green	nodulin MtN21 /EamA-like transporter family protein	nodulin MtN21 /EamA-like transporter family protein	nodulin MtN21 /EamA-like transporter family protein	UXT3 is a member of the NST-KT subfamily of nucleotide/sugar transporters. It is localized to the golgi and functions as a UDP-Xyl transporter; UDP-XYLOSE TRANSPORTER3 (UXT3)			5.20068	5.60725	5.68437	5.4202	5.68404	5.58874	5.75294	5.48567	4.63728	5.02205	5.60934	4.90329	5.40898	5.59765	5.99881	5.92752	6.09766	5.85696	6.07046	6.52178	6.32353
AT1G06900	AL1G16920	Thhalv10006660m.g	skyblue	Insulinase (Peptidase family M16) family protein	Insulinase (Peptidase family M16) family protein	Insulinase (Peptidase family M16) family protein	Insulinase (Peptidase family M16) family protein;(source:Araport11)			3.99517	3.28469	3.40119	2.0645	3.59145	3.66764	3.98057	3.93188	3.48276	2.05028	3.64011	3.42112	3.48612	3.65658	4.28208	3.8223	3.69659	4.06334	4.06062	4.36644	4.12716
AT1G06910	AL1G16930	Thhalv10007960m.g	skyblue	TRF-like 7	TRF-like 7	TRF-like 7	Arabidopsis thaliana myb family transcription factor (At1g06910); TRF-LIKE 7 (TRFL7)	TRFL7		2.13498	1.6318	1.364	0.622146	2.12887	2.52168	3.0024	2.7097	2.31295	0.941164	2.57446	2.48462	1.7844	3.02228	3.50259	3.03311	2.40766	3.15587	3.27015	3.58741	3.36849
AT1G06950	AL1G16970	Thhalv10006671m.g	brown	translocon at the inner envelope membrane of chloroplasts 110	translocon at the inner envelope membrane of chloroplasts 110	translocon at the inner envelope membrane of chloroplasts 110	Encodes a protein thought to be a part of the translocon at the chloroplast inner envelope. Involved in protein import into the chloroplast and chloroplast biogenesis. C-terminal half of Tic110 functions as scaffolds for protein-protein interactions; TRANSLOCON AT THE INNER ENVELOPE MEMBRANE OF CHLOROPLASTS 110 (TIC110)	ATTIC110	TIC110	6.48364	5.12148	4.86939	2.79285	5.37112	4.99132	5.65305	0.662306	0.643681	0	0	0	0	0.146352	6.01264	5.43832	5.32564	5.46842	5.5698	5.30747	5.21917
AT1G06960	AL1G17000	Thhalv10009693m.g	blue	RNA-binding (RRM/RBD/RNP motifs) family protein	RNA-binding (RRM/RBD/RNP motifs) family protein	RNA-binding (RRM/RBD/RNP motifs) family protein	Similar to U2B'. Functions in cold stress induced alternative splicing; U2B"-LIKE (U2BL)			4.07871	4.02285	4.23203	3.49637	4.37684	4.33105	2.91437	3.69171	3.54793	2.24988	3.89757	3.61045	3.64839	4.36942	0	0.462789	0.315991	1.12144	0	1.08666	1.65298
AT1G06980	AL1G17020	Thhalv10009700m.g	cyan	6,7-dimethyl-8-ribityllumazine synthase, putative			6,7-dimethyl-8-ribityllumazine synthase;(source:Araport11)			1.90462	1.95753	2.55032	3.92238	1.90199	1.68361	2.94894	3.26242	3.42688	2.82422	2.82545	3.3033	3.55169	4.04897	1.61535	2.66214	2.85842	4.23297	2.90154	2.63312	2.46268
AT1G07000	AL1G17040	Thhalv10007127m.g	brown	exocyst subunit exo70 family protein B2	exocyst subunit exo70 family protein B2	exocyst subunit exo70 family protein B2	A member of EXO70 gene family, putative exocyst subunits, conserved in land plants. Arabidopsis thaliana contains 23 putative EXO70 genes, which can be classified into eight clusters on the phylogenetic tree; EXOCYST SUBUNIT EXO70 FAMILY PROTEIN B2 (EXO70B2)	ATEXO70B2	EXO70B2	3.00938	3.54203	4.05622	3.39378	4.10272	3.85568	3.23773	0.708467	0	1.64059	1.58668	0	0.537829	0.923691	3.28827	3.89786	4.0778	3.25256	4.35938	2.85427	2.2178
AT1G07010	AL1G17070	Thhalv10009773m.g	lightcyan	Calcineurin-like metallo-phosphoesterase superfamily protein	Calcineurin-like metallo-phosphoesterase superfamily protein	Calcineurin-like metallo-phosphoesterase superfamily protein	Calcineurin-like metallo-phosphoesterase superfamily protein;(source:Araport11); SHEWENELLA-LIKE PROTEIN PHOSPHATASE 1 (SLP1)			4.33502	4.37506	4.30234	4.91598	4.52451	4.70984	6.05249	5.21233	5.77896	4.86813	5.7535	6.07315	5.51829	5.92438	3.68929	4.13499	4.11894	5.97823	4.2293	4.48102	5.78025
AT1G07020	AL1G17080	Thhalv10008798m.g	blue	hypothetical protein			hypothetical protein;(source:Araport11)			5.10575	5.41468	5.49369	5.02466	5.56754	5.30708	4.3061	4.97209	4.95464	5.46059	4.92256	5.12273	5.51159	5.07122	4.01882	3.81191	4.0796	3.81899	4.03779	4.34385	3.86598
AT1G07030	AL1G17140	Thhalv10008381m.g	grey60	Mitochondrial substrate carrier family protein	Mitochondrial substrate carrier family protein	Mitochondrial substrate carrier family protein	Mitochondrial substrate carrier family protein;(source:Araport11)			3.16476	3.29367	3.41984	3.66856	3.48014	3.5118	4.80123	2.60379	2.10977	3.12094	2.76959	2.12255	3.14848	3.48719	3.69577	3.69646	4.18872	3.60999	3.89866	4.19191	4.45897
AT1G07040	AL1G17150	Thhalv10007958m.g	magenta	plant/protein			plant/protein;(source:Araport11)			4.28013	4.7574	4.45375	5.36191	5.01456	5.88079	7.24913	1.96099	0.90455	2.51378	3.46182	1.89772	5.32094	6.44752	1.51523	1.6706	2.76927	1.07961	2.75673	4.12056	4.30008
AT1G07050	AL1G17160	Thhalv10008808m.g	darkgreen	CCT motif family protein	CCT motif family protein	CCT motif family protein	FITNESS encodes a protein with a single CCT domain and belongs to the CCT motif family genes (CMF). FITNESS acts upstream JUB1 thereby controlling H2O2 levels. FITNESS has a role in cellular redox homeostasis controlling H2O2 levels, due to changes in enzymes, metabolites and transcripts related to ROS detoxification; FITNESS (FITNESS)			7.91583	8.12138	7.92489	7.41057	7.99962	7.8704	4.60632	6.38849	1.81858	6.93485	4.28788	1.83413	7.20027	3.23337	6.45997	5.20086	5.48724	1.98592	5.82005	6.17028	1.65382
AT1G07070	AL1G17190	Thhalv10009155m.g	red	Ribosomal protein L35Ae family protein	Ribosomal protein L35Ae family protein	Ribosomal protein L35Ae family protein	Ribosomal protein L35Ae family protein;(source:Araport11)			6.24259	5.73617	6.0086	4.5322	5.80011	5.60688	4.19317	5.88083	5.50188	6.32908	5.47882	5.21428	5.26561	5.16098	7.54996	7.62249	7.65223	7.35845	7.54494	7.77096	7.67398
AT1G07080	AL1G17200	Thhalv10008497m.g	black	Thioredoxin superfamily protein	Thioredoxin superfamily protein	Thioredoxin superfamily protein	Thioredoxin superfamily protein;(source:Araport11)			4.97301	5.31665	5.47149	6.31194	5.51727	5.68689	5.90002	4.64522	4.65669	4.62325	5.54481	4.94807	6.35026	6.38561	5.37929	5.30652	5.65888	5.63358	5.64114	6.17949	6.31029
AT1G07090	AL1G17210	Thhalv10017270m.g	red	LIGHT-DEPENDENT SHORT HYPOCOTYLS-like protein (DUF640)	Protein of unknown function (DUF640)	Protein of unknown function (DUF640)	LIGHT-DEPENDENT SHORT HYPOCOTYLS-like protein (DUF640);(source:Araport11); LIGHT SENSITIVE HYPOCOTYLS 6 (LSH6)	LSH6		3.04581	4.08952	3.83634	4.71916	4.0613	3.88532	3.37131	3.26823	3.64016	4.40021	4.54406	3.54859	3.35731	4.37326	4.93537	5.20971	5.73123	5.11636	5.46077	5.3005	4.37485
AT1G07110	AL1G17230	Thhalv10006901m.g	salmon	fructose-2,6-bisphosphatase	fructose-2,6-bisphosphatase	fructose-2,6-bisphosphatase	Encodes the bifunctional enzyme fructose-6-phosphate 2-kinase/fructose-2,6-bisphosphatase; FRUCTOSE-2,6-BISPHOSPHATASE (F2KP)	F2KP	ATF2KP,FKFBP	5.89341	5.40804	5.04679	4.42732	5.59412	5.2709	5.45088	6.04427	5.60572	3.92237	5.3291	5.52004	5.05209	5.12012	6.54565	6.04894	6.2328	5.90562	6.3323	6.13228	5.49557
AT1G07120	AL1G17240	Thhalv10007909m.g	green	CHUP1-like protein			CHUP1-like protein;(source:Araport11)			0.648231	0.45828	0.19645	0.878914	0.554805	0.972576	2.7274	1.02279	0	0	1.33359	0.294592	0.224006	1.42908	3.41049	3.0519	3.38319	3.25722	3.43517	3.66696	3.4239
AT1G07130	AL1G17250	Thhalv10008979m.g	brown	Nucleic acid-binding, OB-fold-like protein	Nucleic acid-binding, OB-fold-like protein	Nucleic acid-binding, OB-fold-like protein	Encodes a protein with similarity to yeast STN1, an OB fold protein involved in protecting yeast telomeres. In Arabidopsis, loss of STN1 function mutations exhibit gross morphological abnormalities and defects in telomere architecture and maintenance. STN1 likely plays a role in telomere end capping; (STN1)	STN1	ATSTN1	1.39698	1.91485	2.07959	2.60153	2.26385	2.78666	4.09359	0	0	0	0.118087	0	0	1.68732	2.53994	2.24728	2.2291	2.65812	2.67805	2.45725	2.3556
AT1G07135	AL1G17260	Thhalv10009119m.g	blue	glycine-rich protein	glycine-rich protein	glycine-rich protein	glycine-rich protein;(source:Araport11)			6.92655	5.00668	8.18111	3.70756	5.17007	6.70351	3.24451	5.09681	3.7405	1.77939	1.85568	2.00519	3.0282	1.26485	0	0	0	0	0	0	0
AT1G07150	AL1G17270	Thhalv10007482m.g	royalblue	mitogen-activated protein kinase kinase kinase 13	mitogen-activated protein kinase kinase kinase 13	mitogen-activated protein kinase kinase kinase 13	member of MEKK subfamily; MITOGEN-ACTIVATED PROTEIN KINASE KINASE KINASE 13 (MAPKKK13)	MAPKKK13		0.937395	0	0.549283	0	0	0	1.03945	5.10527	4.70153	4.62217	4.87348	4.64656	4.68681	4.95983	0	0	0	0.92231	0.190225	0	0
AT1G07170	AL1G17290	Thhalv10009739m.g	lightcyan	PHF5-like protein	PHF5-like protein	PHF5-like protein	Similar to human splicing factor 3b, 14 kda subunit, SF3b14b.			4.77262	5.19532	5.28754	5.68737	5.39577	5.64819	5.80196	5.0817	5.30473	5.6938	5.73833	5.49732	6.14137	6.37149	4.97869	5.09157	5.24825	5.19908	5.19947	5.7021	5.60382
AT1G07175	AL1G17300	Thhalv10017505m.g	darkturquoise	alternative NAD(P)H dehydrogenase, putative			alternative NAD(P)H dehydrogenase;(source:Araport11)			1.52105	0.991104	0	0	0.993955	0	0	3.04053	2.21505	2.90468	2.02956	1.75664	1.43422	1.32776	1.57087	1.06491	0.555578	0.574377	0.404019	0	0
AT1G07180	AL1G17330	Thhalv10007398m.g	royalblue	alternative NAD(P)H dehydrogenase 1	alternative NAD(P)H dehydrogenase 1	alternative NAD(P)H dehydrogenase 1	Internal NAD(P)H dehydrogenase in mitochondria. The predicted protein sequence has high homology with other designated NAD(P)H DHs from microorganisms; the capacity for matrix NAD(P)H oxidation via the rotenone-insensitive pathway is significantly reduced in the Atndi1 mutant plant line; the in vitro translation product of AtNDI1 is imported into isolated mitochondria and located on the inside of…	ATNDI1	NDA1	1.82362	2.09761	2.61243	2.94398	1.52224	2.45879	3.75313	4.70256	4.73413	4.12493	4.57248	4.56264	3.72465	3.88186	2.64696	2.61998	2.62161	3.79361	2.80906	2.70301	4.1321
AT1G07200	AL1G17340	Thhalv10006689m.g	skyblue	Double Clp-N motif-containing P-loop nucleoside triphosphate hydrolases superfamily protein	Double Clp-N motif-containing P-loop nucleoside triphosphate hydrolases superfamily protein	Double Clp-N motif-containing P-loop nucleoside triphosphate hydrolases superfamily protein	Encodes a member of an eight-gene family (SMAX1 and SMAX1-like) that has weak similarity to AtHSP101, a ClpB chaperonin required for thermotolerance; SMAX1-LIKE 6 (SMXL6)			2.93175	2.64061	2.12212	1.63016	3.25682	3.10097	2.66223	3.82609	3.42747	1.39744	3.44418	3.47025	3.91744	3.2689	2.53161	2.65239	2.83785	2.63647	3.205	3.7625	3.8105
AT1G07210	AL1G17350	Thhalv10008508m.g	tan	Ribosomal protein S18	Ribosomal protein S18	Ribosomal protein S18	Ribosomal protein S18;(source:Araport11)			5.45007	5.10844	4.94099	4.08799	5.39218	5.49354	5.54211	4.97928	4.68228	4.05253	4.88171	4.78311	5.21919	5.40394	4.29217	4.44595	4.3602	4.41088	4.45424	4.72542	4.62845
AT1G07220	AL1G17360	Thhalv10007804m.g	purple	O-glucosyltransferase rumi-like protein (DUF821)	Arabidopsis thaliana protein of unknown function (DUF821)	Arabidopsis thaliana protein of unknown function (DUF821)	O-glucosyltransferase rumi-like protein (DUF821);(source:Araport11)			2.82921	2.39266	2.42311	2.16235	2.84409	2.71081	3.36504	2.85957	2.19934	2.28726	3.10167	2.4887	2.89307	2.87232	2.39084	2.37582	2.46919	2.54201	2.3216	3.21007	3.15697
AT1G07230	AL1G17370	Thhalv10007332m.g	lightgreen	non-specific phospholipase C1	non-specific phospholipase C1	non-specific phospholipase C1	non-specific phospholipase C1;(source:Araport11); NON-SPECIFIC PHOSPHOLIPASE C1 (NPC1)	NPC1		3.8345	3.94062	4.22179	4.80541	4.50641	5.08455	5.98111	4.35265	4.40211	4.2953	5.54832	4.86643	6.06606	6.55012	4.56497	4.63628	5.02336	4.40107	5.10509	5.27802	5.52611
AT1G07240	AL1G17390	Thhalv10007519m.g	blue	UDP-glucosyl transferase 71C5	UDP-glucosyl transferase 71C5	UDP-glucosyl transferase 71C5	Encodes a UDP-glucosyltransferase that plays a role in abscisic acid (ABA) glucosylation from ABA to ABA-glucose ester and regulates ABA homeostasis, thereby influencing the ABA signal network; UDP-GLUCOSYL TRANSFERASE 71C5 (UGT71C5)	UGT71C5		3.48436	4.27473	4.25584	4.92738	4.18521	4.5114	4.99241	3.28524	3.39181	3.54529	3.76288	3.35477	3.18251	3.71096	2.27933	2.30699	2.99252	1.82646	2.87524	2.90914	2.22636
AT1G07250	AL1G17400	Thhalv10007440m.g	black	UDP-glucosyl transferase 71C4	UDP-glucosyl transferase 71C4	UDP-glucosyl transferase 71C4	UDP-glucosyl transferase 71C4;(source:Araport11); UDP-GLUCOSYL TRANSFERASE 71C4 (UGT71C4)	UGT71C4		3.879	3.98953	4.16025	4.90614	4.08974	4.46206	5.60416	2.99064	2.8389	3.37951	3.4662	3.24679	4.01232	4.34526	3.65989	3.81953	4.09204	3.83187	4.18293	3.61235	4.00184
AT1G07260	AL1G17410	Thhalv10009289m.g	red	UDP-glucosyl transferase 71C3	UDP-glucosyl transferase 71C3	UDP-glucosyl transferase 71C3	UDP-glucosyl transferase 71C3;(source:Araport11); UDP-GLUCOSYL TRANSFERASE 71C3 (UGT71C3)	UGT71C3		0.621049	0.127585	0.628634	0	0.112779	0.574634	0.108904	1.11575	0.34212	1.27952	1.34786	0.784624	1.30822	1.83599	3.72337	3.74487	4.20977	3.15954	3.92441	4.40738	3.80149
AT1G07280	AL1G17430	Thhalv10007265m.g	grey60	Tetratricopeptide repeat (TPR)-like superfamily protein	Tetratricopeptide repeat (TPR)-like superfamily protein	Tetratricopeptide repeat (TPR)-like superfamily protein	Tetratricopeptide repeat (TPR)-like superfamily protein;(source:Araport11)			5.91254	5.94659	5.66965	5.93511	5.99284	5.77752	5.58684	5.32071	4.90256	4.65742	5.64545	5.26167	6.0544	6.177	6.72995	6.24945	6.69884	4.10941	6.61441	6.24471	4.58694
AT1G07290	AL1G17440	Thhalv10007927m.g	lightgreen	golgi nucleotide sugar transporter 2	golgi nucleotide sugar transporter 2	golgi nucleotide sugar transporter 2	Encodes a GDP-mannose transporter; GOLGI NUCLEOTIDE SUGAR TRANSPORTER 2 (GONST2)	GONST2		0	0.140458	0.16588	0.0146081	0.0516301	0.197321	2.12807	0	0	0	0.248281	0	1.48444	1.25109	0.632963	0.401745	0.381557	0.661409	0.582344	1.60282	1.61392
AT1G07300	AL1G17450	Thhalv10009101m.g	lightcyan	josephin protein-related	josephin protein-related	josephin protein-related	josephin protein-like protein;(source:Araport11)			1.97955	2.01492	2.04968	2.66902	2.17559	1.69689	3.30688	2.39829	2.83256	2.28464	3.22287	2.51315	2.20801	3.65507	1.67013	1.75513	2.03467	2.69639	2.16557	2.70803	3.50852
AT1G07310	AL1G17460	Thhalv10008043m.g	black	Calcium-dependent lipid-binding (CaLB domain) family protein	Calcium-dependent lipid-binding (CaLB domain) family protein	Calcium-dependent lipid-binding (CaLB domain) family protein	Calcium-dependent lipid-binding (CaLB domain) family protein;(source:Araport11)			3.34248	3.30613	3.54156	4.09303	3.47797	3.60977	4.89852	2.98828	2.74346	3.43775	3.59475	3.14711	3.59661	3.89893	3.93132	3.83734	4.27015	3.74129	4.15965	4.1376	4.32146
AT1G07320	AL1G17470	Thhalv10008395m.g	pink	ribosomal protein L4	ribosomal protein L4	ribosomal protein L4	encodes a plastid ribosomal protein L4; RIBOSOMAL PROTEIN L4 (RPL4)	RPL4		8.64524	8.43375	8.36646	7.31338	8.25758	7.46397	4.90838	8.21798	8.04296	8.11045	7.60721	7.80827	7.19095	6.57503	8.40567	7.77612	7.91171	7.87859	7.89805	6.92832	6.71713
AT1G07370	AL1G17520	Thhalv10008509m.g	pink	proliferating cellular nuclear antigen 1	proliferating cellular nuclear antigen 1	proliferating cellular nuclear antigen 1	Encodes putative proliferating cell nuclear antigen involved in cell cycle regulation. May be sumoylated; PROLIFERATING CELLULAR NUCLEAR ANTIGEN 1 (PCNA1)	PCNA1	ATPCNA1	4.85739	4.50403	4.25073	1.799	4.44423	3.99024	0	4.29758	4.08562	4.2922	3.82809	4.19822	2.60416	3.02979	5.51381	5.40073	5.08551	4.95452	5.28013	4.67407	2.94071
AT1G07380	AL1G17530	Thhalv10006859m.g	lightcyan	Neutral/alkaline non-lysosomal ceramidase	Neutral/alkaline non-lysosomal ceramidase	Neutral/alkaline non-lysosomal ceramidase	Encodes a neutral ceramidase that is involved in sphingolipid homeostasis and responses to oxidative stress; NEUTRAL CERAMIDASE 1 (ATNCER1)			1.54344	1.56041	1.61145	2.41545	2.11126	2.73675	4.61819	3.45005	3.22907	2.39985	4.44833	3.21405	4.38378	5.65244	2.58507	2.43154	2.76714	2.61307	2.66931	3.48348	4.05784
AT1G07410	AL1G17560	Thhalv10008748m.g	greenyellow	RAB GTPase homolog A2B	RAB GTPase homolog A2B	RAB GTPase homolog A2B	RAB GTPase homolog A2B;(source:Araport11); RAB GTPASE HOMOLOG A2B (RABA2b)	ATRABA2B	RAB-A2B,ATRAB-A2B,RABA2b	1.65429	2.00756	2.13575	1.76692	1.97899	2.39908	1.97493	2.16384	2.31636	2.03435	2.82588	2.32419	3.04383	3.47863	3.21077	3.27714	3.18687	3.40376	3.29773	3.82211	3.32927
AT1G07420	AL1G17570	Thhalv10008485m.g	black	sterol 4-alpha-methyl-oxidase 2-1	sterol 4-alpha-methyl-oxidase 2-1	sterol 4-alpha-methyl-oxidase 2-1	Arabidopsis thaliana sterol 4-alpha-methyl-oxidase mRNA. The sterol 4alpha-methyl oxidase2 family proteins SMO2-1 and SMO2-2 function partially through effects on auxin accumulation, auxin response and PIN1 expression to regulate embryogenesis in Arabidopsis; STEROL 4-ALPHA-METHYL-OXIDASE 2-1 (SMO2-1)	ATSMO2	SMO2-1	4.8868	5.01947	5.45321	5.81795	4.99112	5.28171	5.76557	5.22918	4.22687	5.02659	5.26883	4.64233	5.35209	5.71908	5.40947	5.31909	5.50405	5.8219	5.48277	5.80474	5.77007
AT1G07430	AL1G17580	Thhalv10007705m.g	magenta	highly ABA-induced PP2C gene 2	highly ABA-induced PP2C gene 2	highly ABA-induced PP2C gene 2	Encodes a member of the group A protein phosphatase 2C (PP2C) family that is responsible for negatively regulating seed dormancy; HIGHLY ABA-INDUCED PP2C GENE 2 (HAI2)	HAI2		0	0	0.061255	4.337	0.397087	3.53437	7.31396	0	0	0.154088	1.93191	0	5.00893	5.68913	0.524435	1.07937	1.03527	0.945695	1.4231	4.54078	5.46519
AT1G07440	AL1G17590	Thhalv10008362m.g	grey60	NAD(P)-binding Rossmann-fold superfamily protein	NAD(P)-binding Rossmann-fold superfamily protein	NAD(P)-binding Rossmann-fold superfamily protein	NAD(P)-binding Rossmann-fold superfamily protein;(source:Araport11)			6.80526	6.59626	6.6592	7.50813	6.86054	7.4756	7.2168	6.43148	6.46632	6.0219	6.4733	6.45042	6.86468	6.74255	8.1076	7.76665	7.93024	7.8188	7.7334	7.6342	6.94946
AT1G07473	AL1G17630	Thhalv10009441m.g	red	hypothetical protein			hypothetical protein;(source:Araport11)			0	0	0	0	0	0	0	0	0	0	0	0	0	0	2.12814	1.69114	1.50726	1.14268	1.68554	2.91529	2.26915
AT1G07480	AL1G17650	Thhalv10007946m.g	green	Transcription factor IIA, alpha/beta subunit	Transcription factor IIA, alpha/beta subunit	Transcription factor IIA, alpha/beta subunit	Transcription factor IIA, alpha/beta subunit;(source:Araport11)			4.40753	4.10712	4.13709	3.87307	4.45193	4.61225	4.54581	4.13602	4.08186	3.98558	4.16944	4.1893	4.71817	4.64278	4.69744	4.62473	4.85538	4.67891	5.01754	5.52188	5.59738
AT1G07510	AL1G17690	Thhalv10006814m.g	skyblue	FTSH protease 10	FTSH protease 10	FTSH protease 10	encodes an FtsH protease that is localized to the mitochondrion; FTSH PROTEASE 10 (ftsh10)	ftsh10		1.77507	1.21101	1.48334	1.24419	1.58697	2.01003	3.33185	2.26018	1.99021	1.06026	2.84985	2.29549	2.75645	3.37232	3.44428	3.22593	3.44653	3.38065	3.59451	3.86476	3.90387
AT1G07520	AL1G17700	Thhalv10006948m.g	lightgreen	GRAS family transcription factor	GRAS family transcription factor	GRAS family transcription factor	GRAS family transcription factor;(source:Araport11)			0	0	0	0	0	0.57454	0.0348431	1.1767	0.586635	0	1.20161	0.085047	0.678901	1.64921	0.362861	0.311953	0.600799	0.540589	0.449409	1.03794	1.134
AT1G07530	AL1G17710	Thhalv10006868m.g	black	SCARECROW-like 14	SCARECROW-like 14	SCARECROW-like 14	Encodes a member of the GRAS family of transcription factors. The protein interacts with the TGA2 transcription factor and affects the transcription of stress-responsive genes. The protein is found in the nucleus and is also exported to the cytoplasm; SCARECROW-LIKE 14 (SCL14)	SCL14	ATGRAS2,GRAS2	2.98834	2.98482	3.12463	3.57078	3.39436	4.1023	5.85677	2.84014	2.42306	2.49213	3.70765	2.70781	3.90242	4.46481	3.75671	3.52296	3.96036	3.9328	4.15881	4.34074	4.59899
AT1G07570	AL1G17750	Thhalv10007756m.g	red	Protein kinase superfamily protein	Protein kinase superfamily protein	Protein kinase superfamily protein	Protein kinase capable of phosphorylating tyrosine, serine, and threonine residues; (APK1A)	APK1A		2.39507	2.44685	2.75641	1.95977	2.56998	2.55095	0.872744	2.8384	2.54693	1.78354	2.32712	2.39853	2.21967	1.80912	4.36535	4.44837	4.19895	3.36086	4.71427	3.72893	2.97344
AT1G07590	AL1G17770	Thhalv10007326m.g	midnightblue	Tetratricopeptide repeat (TPR)-like superfamily protein	Tetratricopeptide repeat (TPR)-like superfamily protein	Tetratricopeptide repeat (TPR)-like superfamily protein	Tetratricopeptide repeat (TPR)-like superfamily protein;(source:Araport11)			8.29172	8.26563	8.19606	9.19062	8.45619	8.43557	9.22487	1.71471	1.06638	0.626997	1.70081	1.50979	2.01866	2.62359	2.04694	1.76902	1.27081	1.18609	1.88681	2.00898	2.30494
AT1G07610	AL1G17780	Thhalv10009284m.g	greenyellow	metallothionein 1C	metallothionein 1C	metallothionein 1C	one of the five metallothioneins (MTs) genes identified in Arabidopsis. MTs are cysteine-rich proteins required for heavy metal tolerance. The mRNA is cell-to-cell mobile; METALLOTHIONEIN 1C (MT1C)	MT1C		6.13004	5.74212	5.49984	6.195	5.68708	5.79224	4.69514	10.3346	10.7337	10.1388	10.0787	11.0618	10.3755	10.4194	12.0836	12.536	12.4027	12.9899	12.7498	11.6555	11.4374
AT1G07615	AL1G17800	Thhalv10007444m.g	skyblue	GTP-binding protein Obg/CgtA	GTP-binding protein Obg/CgtA	GTP-binding protein Obg/CgtA	GTP-binding protein Obg/CgtA;(source:Araport11); (OBG A-1)			2.51705	2.03119	1.89477	1.30275	2.18132	2.66026	3.97917	3.14135	2.93974	2.41402	3.43867	2.95919	3.77218	4.1519	3.28788	3.51823	3.48301	3.56794	3.52844	4.34686	4.67081
AT1G07620	AL1G17810	Thhalv10007259m.g	purple	GTP-binding protein Obg/CgtA	GTP-binding protein Obg/CgtA	GTP-binding protein Obg/CgtA	GTP-binding protein Obg/CgtA;(source:Araport11); (ATOBGM)	ATOBGM		0	0.445554	0.330608	0.16351	1.12599	0.862923	3.92463	0.253552	0.972579	0	2.29265	1.03621	0	1.99753	0.673707	1.06064	0.599422	1.20359	1.70008	1.79903	1.82894
AT1G07640	AL1G17830	Thhalv10008140m.g	darkorange	Dof-type zinc finger DNA-binding family protein	Dof-type zinc finger DNA-binding family protein	Dof-type zinc finger DNA-binding family protein	A member of the DOF transcription factors. Prominently expressed in the phloem of leaves and other organs. Expression is induced by wounding, MeJA and insect feeding. Upregulates glucosinolate biosynthesis; (OBP2)	OBP2		3.18061	3.14154	2.76054	3.0339	3.22334	2.68576	2.06369	3.34077	2.75012	2.81459	3.25511	2.53519	3.36402	3.38778	3.33478	2.82918	2.90055	2.58963	3.44625	3.46277	3.32792
AT1G07650	AL1G17840	Thhalv10010902m.g	lightyellow	Leucine-rich repeat transmembrane protein kinase	Leucine-rich repeat transmembrane protein kinase	Leucine-rich repeat transmembrane protein kinase	Leucine-rich repeat transmembrane protein kinase;(source:Araport11)			4.55078	4.42227	4.33493	3.59066	4.61387	4.62597	3.19533	4.04235	3.44518	1.86294	3.37492	3.68221	2.15246	2.49492	3.81633	3.63882	3.59043	3.96609	4.24729	4.23011	4.18257
AT1G07670	AL1G17870	Thhalv10006641m.g	purple	endomembrane-type CA-ATPase 4	endomembrane-type CA-ATPase 4	endomembrane-type CA-ATPase 4	TPLATE complex protein involved in clathrin-mediated endocytosis; ENDOMEMBRANE-TYPE CA-ATPASE 4 (ECA4)	ATECA4	ECA4	3.52465	2.75999	3.03968	2.3039	3.14594	3.51558	4.60384	2.95618	2.54534	1.68369	3.14709	2.61153	2.96123	3.46891	4.00461	4.0016	4.05425	4.1416	4.03017	4.35649	4.33588
AT1G07700	AL1G17900	Thhalv10026224m.g	brown	Thioredoxin superfamily protein	Thioredoxin superfamily protein	Thioredoxin superfamily protein	Thioredoxin superfamily protein;(source:Araport11)			5.53635	5.90953	5.83329	5.99413	5.81724	5.48996	5.77506	3.1291	3.59542	3.37375	2.15589	3.57801	3.47545	3.25453	6.76013	6.44306	6.589	6.65122	6.54412	6.37485	6.02353
AT1G07705	AL1G17910	Thhalv10007092m.g	skyblue	NOT2 / NOT3 / NOT5 family	NOT2 / NOT3 / NOT5 family	NOT2 / NOT3 / NOT5 family	NOT2 / NOT3 / NOT5 family;(source:Araport11); NEGATIVE ON TATA LESS2A (NOT2A)			3.59473	3.46081	3.51766	2.83656	3.59867	3.62564	3.79391	4.16404	3.67239	3.26429	3.95352	3.74294	3.53031	3.42904	3.4054	3.26459	3.3891	3.51809	3.56404	3.9392	3.85478
AT1G07720	AL1G17930	Thhalv10009782m.g	magenta	3-ketoacyl-CoA synthase 3	3-ketoacyl-CoA synthase 3	3-ketoacyl-CoA synthase 3	Encodes KCS3, a member of the 3-ketoacyl-CoA synthase family involved in the biosynthesis of VLCFA (very long chain fatty acids); 3-KETOACYL-COA SYNTHASE 3 (KCS3)	KCS3		5.0885	4.9804	5.33603	5.74767	5.08699	5.42709	8.15952	4.60653	4.24893	3.88934	4.46386	4.4915	4.96431	4.96822	4.10471	4.22487	4.56209	4.27831	4.18557	4.50668	4.26222
AT1G07725	AL1G17940	Thhalv10007118m.g	tan	exocyst subunit exo70 family protein H6	exocyst subunit exo70 family protein H6	exocyst subunit exo70 family protein H6	A member of EXO70 gene family, putative exocyst subunits, conserved in land plants. Arabidopsis thaliana contains 23 putative EXO70 genes, which can be classified into eight clusters on the phylogenetic tree; EXOCYST SUBUNIT EXO70 FAMILY PROTEIN H6 (EXO70H6)	ATEXO70H6	EXO70H6	1.80527	2.29408	2.41562	2.89931	2.53676	3.01039	3.9589	2.29543	2.35722	2.06221	2.65893	2.69158	3.44704	3.27019	0.789209	1.06109	1.47996	0.838048	1.22117	1.31301	1.78348
AT1G07730	AL1G17950	Thhalv10007858m.g	greenyellow	Disease resistance-responsive (dirigent-like protein) family protein	Disease resistance-responsive (dirigent-like protein) family protein	Disease resistance-responsive (dirigent-like protein) family protein	Disease resistance-responsive (dirigent-like protein) family protein;(source:Araport11)			0	0	0	0	0	0	0	0.0871528	0.202129	0	0.406734	0.351701	0.498503	0.792683	0.67181	0.00070146	0.826336	0	0.383578	0.718067	0.575183
AT1G07740	AL1G17960	Thhalv10009298m.g	skyblue	Tetratricopeptide repeat (TPR)-like superfamily protein	Tetratricopeptide repeat (TPR)-like superfamily protein	Tetratricopeptide repeat (TPR)-like superfamily protein	Tetratricopeptide repeat (TPR)-like superfamily protein;(source:Araport11)			1.02157	0.355935	0.274178	0.0067217	1.04308	1.34496	2.0992	1.05078	0.903181	0.0430803	1.3428	0.525387	1.60311	1.57528	1.13167	0.747107	1.27658	0.307664	1.09018	1.31736	1.49258
AT1G07745	AL1G17970	Thhalv10008243m.g	magenta	homolog of RAD51 D	homolog of RAD51 D	homolog of RAD51 D	Is a suppressor of SNI1. Encodes a member of the RecA/RAD51 family of DNA recombination and repair proteins. Both RAD51 and SNI1 have a dual role in pathogen-related gene transcription and somatic homologous recombination; HOMOLOG OF RAD51 D (RAD51D)	ATRAD51D	RAD51D,SSN1	2.20607	2.67215	2.33524	2.53843	2.5287	2.77453	3.4796	2.81876	2.6815	2.03412	3.15813	2.94203	3.33619	3.51123	2.45378	2.42294	2.27454	2.39446	2.51861	3.00233	2.88015
AT1G07750	AL1G18030	Thhalv10008034m.g	magenta	RmlC-like cupins superfamily protein	RmlC-like cupins superfamily protein	RmlC-like cupins superfamily protein	RmlC-like cupins superfamily protein;(source:Araport11)			4.07778	4.62593	4.68541	5.61209	4.78533	5.27463	6.7113	4.82801	4.6618	5.0927	5.38773	4.78962	5.51411	5.8533	3.91056	4.47321	4.78665	4.29428	4.35644	5.0953	5.16813
AT1G07770	AL1G18060	Thhalv10009092m.g	lightyellow	ribosomal protein S15A	ribosomal protein S15A	ribosomal protein S15A	Encodes cytoplasmic ribosomal protein S15a; RIBOSOMAL PROTEIN S15A (RPS15A)	RPS15A		9.42231	9.4994	9.60688	8.87332	9.43084	9.43159	8.48091	8.75403	8.67738	9.50645	8.25123	8.33532	8.30011	8.01141	9.18817	9.40424	9.59124	9.34471	9.18149	9.21262	9.24696
AT1G07780	AL6G15480	Thhalv10014368m.g	darkgrey	phosphoribosylanthranilate isomerase 1	phosphoribosylanthranilate isomerase 1	phosphoribosylanthranilate isomerase 1	Encodes phosphoribosylanthranilate isomerase which catalyzes the third step of the tryptophan biosynthetic pathway. Member of gene family. The mRNA is cell-to-cell mobile; PHOSPHORIBOSYLANTHRANILATE ISOMERASE 1 (PAI1)	PAI1	TRP6	4.42423	3.73769	3.95111	3.09008	3.91637	3.99409	4.49684	4.22358	3.84047	4.0523	4.15651	4.08517	4.28955	3.9216	4.73569	4.60607	4.9932	4.55733	4.72584	4.63426	4.21862
AT1G07830	AL1G18110	Thhalv10009035m.g	greenyellow	ribosomal protein L29 family protein	ribosomal protein L29 family protein	ribosomal protein L29 family protein	ribosomal protein L29 family protein;(source:Araport11)			4.08677	4.03405	4.08125	3.71069	4.21725	4.63615	4.74557	4.44264	4.36051	4.24559	4.375	4.41522	4.8047	4.62349	5.10407	4.99619	5.0775	4.68112	4.86419	4.85372	4.70065
AT1G07840	AL1G18120	Thhalv10008245m.g	grey60	Sas10/Utp3/C1D family	Sas10/Utp3/C1D family	Sas10/Utp3/C1D family	Sas10/Utp3/C1D family;(source:Araport11)			4.08483	3.61112	3.73195	3.27504	3.9395	4.01849	4.39418	3.23267	2.66	2.01261	3.15517	2.72176	3.30665	3.83408	4.57675	4.66602	4.4171	4.5716	4.80317	5.19787	5.17723
AT1G07870	AL1G18150	Thhalv10007727m.g	green	Protein kinase superfamily protein	Protein kinase superfamily protein	Protein kinase superfamily protein	Protein kinase superfamily protein;(source:Araport11)			2.3683	1.84655	2.22212	2.49797	2.44977	2.89967	4.45595	2.29797	1.95522	1.30575	2.75532	2.00692	2.70953	3.12526	3.32956	3.54787	3.35466	3.31561	3.47516	4.56461	4.4304
AT1G07880	AL1G18160	Thhalv10008001m.g	salmon	Protein kinase superfamily protein	Protein kinase superfamily protein	Protein kinase superfamily protein	member of MAP Kinase; (ATMPK13)	ATMPK13		2.49587	1.93648	1.99045	1.32271	2.52271	2.30647	0	1.67931	1.27957	0.00729407	1.33261	1.19407	0	0.30737	3.31775	3.60339	3.26473	2.42741	3.68145	4.2912	2.3178
AT1G07890	AL1G18170	Thhalv10008402m.g	magenta	ascorbate peroxidase 1	ascorbate peroxidase 1	ascorbate peroxidase 1	Encodes a cytosolic ascorbate peroxidase APX1. Ascorbate peroxidases are enzymes that scavenge hydrogen peroxide in plant cells. Eight types of APX have been described for Arabidopsis: three cytosolic (APX1, APX2, APX6), two chloroplastic types (stromal sAPX, thylakoid tAPX), and three microsomal (APX3, APX4, APX5) isoforms. At least part of the induction of heat shock proteins during light stres…	APX1	MEE6,CS1,ATAPX1,ATAPX01	8.76972	8.46309	8.61699	8.9028	8.52416	8.4974	10.4055	9.12183	8.56409	9.50811	9.51114	8.69515	9.14687	9.39807	8.46933	8.45777	8.5809	8.6084	7.96084	8.30888	8.9926
AT1G07910	AL1G18200	Thhalv10023078m.g	skyblue	RNAligase	RNAligase	RNAligase	Encodes a tRNA ligase that resembles the yeast Trl1 RNA ligase in structure and function but very different in sequence. Like Trl1, AtRNL consists of two domains, an N-terminal ligase component and a C-terminal 5'-kinase/2',3'-cyclic phosphodiesterase (CPD) component that can function in tRNA splicing in vivo when expressed as separate polypeptides. Requires a 2'-PO4 end for tRNA splicing in vivo…	ATRNL	RNL,AtRLG1	2.33134	1.33338	1.01148	0.857874	1.58661	1.95833	4.0495	1.98149	1.32356	0.376702	2.44457	1.59049	1.97171	3.35069	2.58149	2.35376	2.20849	2.55923	2.59174	2.9973	3.20891
AT1G07920	AL1G18260	Thhalv10013526m.g	blue	GTP binding Elongation factor Tu family protein	GTP binding Elongation factor Tu family protein	GTP binding Elongation factor Tu family protein	GTP binding Elongation factor Tu family protein;(source:Araport11)			8.43805	7.63755	7.9948	7.39327	7.81511	7.76601	8.42268	8.24493	7.78483	8.41996	8.14881	7.54671	7.90661	8.38233	7.54154	7.21418	7.40483	7.01566	7.20935	7.68021	7.44555
AT1G07950	AL1G18280	Thhalv10008938m.g	darkgreen	Surfeit locus protein 5 subunit 22 of Mediator complex	Surfeit locus protein 5 subunit 22 of Mediator complex	Surfeit locus protein 5 subunit 22 of Mediator complex	Surfeit locus protein 5 subunit 22 of Mediator complex;(source:Araport11); (MED22B)	MED22B		4.24537	4.56018	4.6021	4.86853	4.70028	4.9979	5.15677	2.83525	2.4752	2.94927	3.47386	2.91194	3.1342	3.71814	3.06517	3.20634	3.3203	3.01197	3.24831	3.47154	3.14812
AT1G07960	AL1G18290	Thhalv10009030m.g	midnightblue	PDI-like 5-1	PDI-like 5-1	PDI-like 5-1	Encodes a protein disulfide isomerase-like (PDIL) protein, a member of a multigene family within the thioredoxin (TRX) superfamily; PDI-LIKE 5-1 (PDIL5-1)	ATPDIL5-1	PDIL5-1	5.12507	5.14733	5.21982	5.42516	5.378	5.54471	6.05938	4.73999	4.83498	4.52575	4.98285	4.70997	4.49174	5.28952	4.51458	4.64171	4.46795	4.72521	4.72917	4.97682	4.72967
AT1G07970	AL1G18300	Thhalv10006976m.g	purple	cytochrome B561, amino-terminal protein			cytochrome B561, amino-terminal protein;(source:Araport11)			2.35363	1.76966	2.11168	1.65661	2.20314	2.3944	2.52068	1.9318	1.48247	1.31926	1.8608	1.53791	1.70187	1.8646	2.35311	1.88424	2.02691	2.08112	2.27236	2.40083	2.16095
AT1G07980	AL1G18310	Thhalv10008787m.g	skyblue	nuclear factor Y, subunit C10	nuclear factor Y, subunit C10	nuclear factor Y, subunit C10	nuclear factor Y, subunit C10;(source:Araport11); NUCLEAR FACTOR Y, SUBUNIT C10 (NF-YC10)	NF-YC10		3.48144	3.37581	2.99817	2.96107	3.6888	3.82212	4.91294	3.82897	3.68888	2.79861	4.087	3.85214	3.82774	4.51299	3.51019	3.66783	3.54724	3.7314	3.73991	3.86978	3.91869
AT1G07985	AL1G18320	Thhalv10009537m.g	magenta	Expressed protein	Expressed protein	Expressed protein	Expressed protein;(source:Araport11)			0	0	0	0.948743	0	2.47486	6.41764	0.234096	0.73154	0	0	0.390216	2.47601	1.32462	0	0	0	0	0	0.293192	0.0110662
AT1G07990	AL1G18330	Thhalv10006825m.g	skyblue	SIT4 phosphatase-associated family protein	SIT4 phosphatase-associated family protein	SIT4 phosphatase-associated family protein	SIT4 phosphatase-associated family protein;(source:Araport11)			3.46623	3.02131	3.10371	2.98063	3.53582	3.7705	5.24772	3.59296	3.28868	2.21718	4.06588	3.44532	4.00524	4.74128	4.3798	3.98221	3.95425	4.19436	4.41038	4.94691	4.99218
AT1G08010	AL1G18350	Thhalv10008338m.g	brown	GATA transcription factor 11	GATA transcription factor 11	GATA transcription factor 11	Encodes a member of the GATA factor family of zinc finger transcription factors; GATA TRANSCRIPTION FACTOR 11 (GATA11)	GATA11		3.23818	3.08657	3.52249	3.24089	3.41501	3.42503	3.46413	2.50367	2.14249	2.66758	2.80333	2.55875	2.53005	2.25822	2.6648	2.79063	3.09166	3.29843	3.09398	3.32888	2.98153
AT1G08030	AL1G18360	Thhalv10007441m.g	orange	tyrosylprotein sulfotransferase	tyrosylprotein sulfotransferase	tyrosylprotein sulfotransferase	Encodes a tyrosylprotein sulfotransferase (TPST). This protein is a 500-aa type I transmembrane protein that shows no sequence similarity to animal TPSTs. Activity confirmed by protein expression in yeast. TPST is expressed throughout the plant body, and the highest levels of expression are in the root apical meristem. TPST acts in the auxin pathway to maintain postembryonic root stem cell niche …	TPST		3.15507	2.78315	2.57996	2.3139	3.20245	3.36023	3.92984	2.78817	2.49416	1.73744	2.90099	2.50428	3.1969	3.43711	2.92786	2.82858	2.60059	3.18285	2.92449	3.62314	3.96026
AT1G08035	AL1G18370	Thhalv10009338m.g	red	hypothetical protein			hypothetical protein;(source:Araport11)			0	0	0	0	0	0	1.59474	0.671689	0.0106774	0.219781	0.959733	0.939831	0.977937	1.61898	5.53881	4.88697	5.59338	5.69922	5.40112	5.61033	4.37051
AT1G08040	AL1G18380	Thhalv10007913m.g	lightgreen	trimethylguanosine synthase (DUF707)	Protein of unknown function (DUF707)	Protein of unknown function (DUF707)	trimethylguanosine synthase (DUF707);(source:Araport11)			4.34017	4.38115	4.29859	4.41657	4.60776	5.10345	5.80774	4.65625	4.45073	3.79397	5.37246	4.76607	5.59306	5.85488	4.69281	4.51885	4.44284	4.92753	4.59964	5.5659	5.85782
AT1G08060	AL1G18410	Thhalv10006530m.g	skyblue	ATP-dependent helicase family protein	ATP-dependent helicase family protein	ATP-dependent helicase family protein	Encodes a transcriptional silencer that is required for proper expression of PRR/NLR immune receptor genes; MORPHEUS MOLECULE 1 (MOM1)	MOM	MOM1	1.54605	0.0677294	0	0	0.574104	0.870358	2.5649	2.06952	1.23394	0	2.04375	1.41078	1.48053	2.79961	1.83421	1.34535	1.23795	1.80631	1.91371	2.45651	2.57934
AT1G08070	AL1G18430	Thhalv10002407m.g	skyblue	Tetratricopeptide repeat (TPR)-like superfamily protein	Tetratricopeptide repeat (TPR)-like superfamily protein	Tetratricopeptide repeat (TPR)-like superfamily protein	Encodes a chloroplast RNA editing factor; ORGANELLE TRANSCRIPT PROCESSING 82 (OTP82)	OTP82		0.641189	0	0	0	0.160394	0.573695	1.30448	1.12336	0	0	1.02012	0.527801	0.551334	0.963314	1.28284	0.906352	0.722387	0.842343	1.15741	1.26105	1.17659
AT1G08090	AL1G18450	Thhalv10007342m.g	darkred	nitrate transporter 2:1	nitrate transporter 2:1	nitrate transporter 2:1	High-affinity nitrate transporter. Up-regulated by nitrate. Functions as a repressor of lateral root initiation independently of nitrate uptake; NITRATE TRANSPORTER 2:1 (NRT2:1)	ATNRT2:1	NRT2,NRT2;1AT,ACH1,LIN1,ATNRT2,NRT2,NRT2:1	0	0	0	0	0	0	0	0.0663267	0	0	0	0	0	0	2.19589	0.652158	0.545822	0	0.773085	0	0
AT1G08110	AL1G18470	Thhalv10008645m.g	magenta	lactoylglutathione lyase family protein / glyoxalase I family protein	lactoylglutathione lyase family protein / glyoxalase I family protein	lactoylglutathione lyase family protein / glyoxalase I family protein	Encodes a Zn2+ dependent glyoxylase; GLYOXALASE12 (ATGLYI2)			6.75942	6.78793	6.4542	6.973	7.03598	7.62545	8.38818	6.98089	7.16909	6.86163	7.34602	7.45013	7.85176	7.73264	6.68525	6.66582	6.67219	7.03218	6.90084	7.31261	7.63662
AT1G08125	AL1G18500	Thhalv10008555m.g	brown	S-adenosyl-L-methionine-dependent methyltransferases superfamily protein	S-adenosyl-L-methionine-dependent methyltransferases superfamily protein	S-adenosyl-L-methionine-dependent methyltransferases superfamily protein	S-adenosyl-L-methionine-dependent methyltransferases superfamily protein;(source:Araport11)			4.14713	3.80359	3.60458	3.43538	4.08393	4.20915	4.65783	2.4887	2.22825	1.94613	2.37171	2.12846	2.73839	2.75594	3.68274	3.51778	3.40709	3.56479	3.70741	4.24619	4.3455
AT1G08130	AL1G18510	Thhalv10028321m.g	darkgrey	DNA ligase 1	DNA ligase 1	DNA ligase 1	Encodes the Arabidopsis DNA ligase 1 that provides the major DNA ligase activity in cells and plays a key role in both DNA replication and excision repair pathways. In addition, it is an important component of the active DNA demethylation machinery and is indispensable for cell viability. AtLIG1 expresses one major and two minor mRNA transcripts differing only in the length of the 5' untranslated…	ATLIG1	LIG1	3.90582	2.50347	2.60381	1.24884	2.80133	2.72327	3.59942	3.08705	2.3304	1.46391	2.86151	2.44279	2.36233	2.80051	3.71837	3.25663	3.16629	3.47036	3.47531	3.76258	3.36919
AT1G08160	AL1G18560	Thhalv10009522m.g	salmon	Late embryogenesis abundant (LEA) hydroxyproline-rich glycoprotein family	Late embryogenesis abundant (LEA) hydroxyproline-rich glycoprotein family	Late embryogenesis abundant (LEA) hydroxyproline-rich glycoprotein family	Late embryogenesis abundant (LEA) hydroxyproline-rich glycoprotein family;(source:Araport11)			3.27776	2.68037	2.88653	2.53914	3.04117	2.69435	0	2.87359	2.71624	2.49023	2.65778	2.4324	1.73484	2.11039	4.7224	4.45664	4.40099	4.35121	4.50796	4.13348	3.52677
AT1G08180	AL1G18590	Thhalv10009156m.g	green	cyclin-dependent kinase inhibitor			cyclin-dependent kinase inhibitor;(source:Araport11); SIAMESE-RELATED 2 (SMR2)			2.99972	3.61179	3.06286	3.46486	3.71299	3.7767	4.32657	3.17501	3.73708	3.03282	3.50029	3.7601	4.06651	4.47376	5.07994	5.07516	5.00508	4.52659	5.42252	5.27434	4.79691
AT1G08190	AL1G18600	Thhalv10006697m.g	lightcyan	vacuolar protein sorting 41	vacuolar protein sorting 41	vacuolar protein sorting 41	Might be involved in protein sorting to the vacuole. The mRNA is cell-to-cell mobile; VACUOLAR PROTEIN SORTING 41 (VPS41)	ATVPS41	ZIP2,VPS41,ATVAM2,VAM2	4.55376	4.25541	4.13675	4.08433	4.62035	4.6865	5.4138	4.85742	4.4924	3.85187	5.17176	4.65847	5.2216	5.57548	4.12974	4.04916	4.22413	4.3683	4.24501	4.48922	4.45951
AT1G08200	AL152U10010	Thhalv10007880m.g	brown	UDP-D-apiose/UDP-D-xylose synthase 2	UDP-D-apiose/UDP-D-xylose synthase 2	UDP-D-apiose/UDP-D-xylose synthase 2	Encodes a putative UDP-D-apiose/UPD-D-xylose synthetase; UDP-D-APIOSE/UDP-D-XYLOSE SYNTHASE 2 (AXS2)	AXS2		7.18593	7.07346	6.74024	6.09418	7.16837	6.98102	6.81563	6.17769	6.07625	5.86436	6.49915	6.15953	5.96281	6.29533	6.60611	6.51265	6.832	6.73489	6.80608	6.96138	6.88919
AT1G08210	AL1G18620	Thhalv10007475m.g	black	Eukaryotic aspartyl protease family protein	Eukaryotic aspartyl protease family protein	Eukaryotic aspartyl protease family protein	Eukaryotic aspartyl protease family protein;(source:Araport11)			3.18812	3.47633	3.65635	3.65349	3.75176	4.16127	4.53141	3.19952	2.94893	2.60695	3.46206	3.07471	3.18836	3.65542	3.49548	3.47038	3.78926	3.37049	3.58903	3.78306	3.52143
AT1G08220	AL1G18630	Thhalv10008429m.g	skyblue	ATPase complex subunit			ATPase complex subunit;(source:Araport11)			3.12432	2.74499	2.8616	2.59179	2.8067	3.06645	3.57859	3.55838	3.29063	2.96996	3.54126	3.1938	3.41739	3.64443	3.66721	3.64814	3.34126	3.81534	3.82289	3.97988	3.90847
AT1G08230	AL1G18640	Thhalv10007611m.g	grey60	Transmembrane amino acid transporter family protein	Transmembrane amino acid transporter family protein	Transmembrane amino acid transporter family protein	Codes for a H+-driven, high affinity gamma-aminobutyric acid (GABA) transporter. Localized at the plasma membrane. In planta, AtGAT1 expression was highest in flowers and under conditions of elevated GABA concentrations such as wounding or senescence.			1.66894	2.17375	2.80978	4.49757	2.47939	3.5323	6.32994	0.0621586	0	0	0.347965	0	2.0531	3.14398	3.69074	3.71594	4.31341	4.28259	3.89409	4.28575	4.47866
AT1G08260	AL1G18660	Thhalv10006524m.g	greenyellow	DNA polymerase epsilon catalytic subunit	DNA polymerase epsilon catalytic subunit	DNA polymerase epsilon catalytic subunit	Similar to POL2A, DNA polymerase epsilon catalytic subunit. Essential for Arabidopsis growth. Null homozygotes are embryo lethal, partial loss of function alleles show embryo patterning defects such as root pole displacement. Delayed progression through cell cycle results in embryos with smaller numbers of larger cells; TILTED 1 (TIL1)	EMB142	EMB2284,POL2A,TIL1,EMB529,ABO4,ESD7	1.72468	0.300015	0	0	0.46277	0.474453	0.0735103	3.55718	2.43769	0.635881	3.10489	2.45786	2.31372	4.19378	3.02226	2.41244	2.00561	2.45453	2.69415	3.1987	3.02588
AT1G08280	AL1G18680	Thhalv10007826m.g	brown	Glycosyltransferase family 29 (sialyltransferase) family protein	Glycosyltransferase family 29 (sialyltransferase) family protein	Glycosyltransferase family 29 (sialyltransferase) family protein	Encodes a glycosyltransferase (GT) GALT29A, which belongs to the Carbohydrate Active Enzyme family GT29. GALT29A co-expresses with other arabinogalactan GTs, GALT31A and GLCAT14A. The recombinant GALT29A expressed in Nicotiana benthamiana demonstrated a galactosyltransferase activity, transferring galactose from UDP-galactose to a mixture of various oligosaccharides derived from arabinogalactan p…			1.65581	1.75358	1.84897	1.3809	1.98239	1.67377	1.02326	1.22464	0.934867	0.608188	0.885488	0.850879	0	0	1.64018	1.69654	2.02621	1.96836	1.65767	1.86139	1.48677
AT1G08290	AL1G18690	Thhalv10008125m.g	lightgreen	WIP domain protein 3	WIP domain protein 3	WIP domain protein 3	WIP domain protein 3;(source:Araport11); WIP DOMAIN PROTEIN 3 (WIP3)	WIP3		0	0.0824887	0.504612	0.866412	0.724563	1.4499	1.98381	1.19753	0.872112	0.617193	2.12258	1.40983	2.63702	2.86039	1.27009	1.65171	0.930959	0.423123	1.63533	2.59977	2.41238
AT1G08300	AL1G18700	Thhalv10006953m.g	red	no vein-like	no vein-like	no vein-like	no vein-like protein;(source:Araport11); NO VEIN-LIKE (NVL)	NVL		0.615295	0	0	0	0.456312	0.49562	1.33568	1.09573	0.573636	0	1.0181	0.440123	0.887276	1.22084	3.03562	2.80759	3.00432	3.01595	3.1088	3.11117	3.19067
AT1G08315	AL1G18730	Thhalv10010031m.g	brown	ARM repeat superfamily protein	ARM repeat superfamily protein	ARM repeat superfamily protein	ARM repeat superfamily protein;(source:Araport11)			2.71258	3.19309	3.13949	3.4795	3.11915	3.22938	4.14176	2.3776	2.35011	2.16574	1.8505	2.67293	2.47309	2.28864	3.18719	3.04174	3.09855	2.67036	3.42047	3.01458	2.53569
AT1G08340	AL1G18750	Thhalv10008285m.g	red	Rho GTPase activating protein with PAK-box/P21-Rho-binding domain	Rho GTPase activating protein with PAK-box/P21-Rho-binding domain	Rho GTPase activating protein with PAK-box/P21-Rho-binding domain	Rho GTPase activating protein with PAK-box/P21-Rho-binding domain-containing protein;(source:Araport11)			0.384682	0	0	0.896936	0.407556	0.881508	0	0.243633	0	0	0.76596	0	0	0.218632	1.07825	0.718105	0.394071	0.581592	0.651591	1.77973	1.41663
AT1G08350	AL1G18760	Thhalv10007170m.g	greenyellow	Endomembrane protein 70 protein family	Endomembrane protein 70 protein family	Endomembrane protein 70 protein family	Endomembrane protein 70 protein family;(source:Araport11)			2.2102	2.58447	2.51259	2.14674	2.73247	2.54908	2.35881	3.11385	2.82506	2.33775	3.22579	2.89105	2.75147	2.91843	3.23855	2.82839	3.30296	3.43938	3.05252	3.58382	3.26623
AT1G08360	AL1G18770	Thhalv10008751m.g	blue	Ribosomal protein L1p/L10e family	Ribosomal protein L1p/L10e family	Ribosomal protein L1p/L10e family	Ribosomal protein L1p/L10e family;(source:Araport11)			8.99863	8.50831	8.58613	7.28597	8.62631	8.45841	8.08708	8.80509	8.69139	7.78514	8.26944	8.34288	8.22478	8.27225	8.10185	8.21171	8.15635	8.02457	7.9171	8.00369	7.75398
AT1G08370	AL1G18780	Thhalv10007986m.g	skyblue	decapping 1	decapping 1	decapping 1	Encodes DCP1 involved in mRNA decapping. DCP1 forms a mRNA decapping complex with DCP2 (At5g13570) and VCS (VARICOSE) (At3g13300). However, unlike DCP2, DCP1 itself does not have mRNA decapping activity in vitro. DCP1, DCP2 and VCS colocalize in cytoplasmic loci, which are putative Arabidopsis mRNA processing bodies. Null mutants of DCP1, DCP2, and VCS accumulate capped mRNAs with a reduced degra…	DCP1	ATDCP1	3.60162	3.30844	3.54651	3.59051	3.70851	3.58135	4.82743	3.94585	3.74318	3.50062	4.29149	3.90771	4.33028	4.67161	4.21333	4.07225	4.19097	4.18343	4.38136	4.88642	4.77864
AT1G08380	AL1G18790	Thhalv10009047m.g	pink	photosystem I subunit O	photosystem I subunit O	photosystem I subunit O	Encodes subunit O of photosystem I; PHOTOSYSTEM I SUBUNIT O (PSAO)	PSAO		12.2099	12.4933	12.4093	12.4911	12.187	11.8774	8.67606	11.7451	11.9717	11.5533	11.4212	11.88	10.6206	9.67749	12.2847	12.0899	12.3416	12.1631	12.2321	11.4958	11.4515
AT1G08390	AL1G18800	Thhalv10009077m.g	white	recQ-mediated genome instability-like protein			Involved in preserving the stability of 45S rDNA repeats; (RMI2)			3.37742	3.6775	3.97327	4.07523	3.77326	3.77759	2.20164	4.56356	4.68209	4.96843	4.35747	4.73726	4.07421	3.70836	4.68352	4.74807	4.75778	4.93372	5.00535	4.58026	4.94306
AT1G08400	AL1G18810	Thhalv10006826m.g	skyblue	RINT-1 / TIP-1 family	RINT-1 / TIP-1 family	RINT-1 / TIP-1 family	RINT-1 / TIP-1 family;(source:Araport11)			0.659194	0.932617	0.881692	0.877433	1.09754	1.38903	2.44885	1.76137	1.41675	0.617355	2.22028	1.60332	2.27724	2.90357	1.30563	1.47511	1.60743	1.70114	1.94288	2.26267	2.37867
AT1G08410	AL1G18820	Thhalv10007194m.g	darkgrey	P-loop containing nucleoside triphosphate hydrolases superfamily protein	P-loop containing nucleoside triphosphate hydrolases superfamily protein	P-loop containing nucleoside triphosphate hydrolases superfamily protein	Encodes a large 60S subunit nuclear export GTPase 1 that is required for 40S maturation and is involved in ribosome biogenesis and affects multiple auxin-regulated development processes; YEAST LSG1 ORTHOLOGUE 2 (LSG1-2)			3.0644	1.60642	1.80157	0.901152	1.98694	2.00241	2.98113	2.72009	1.94494	0.866826	2.39546	1.91353	1.97247	3.00299	3.87052	3.82764	3.99175	3.64276	4.05889	4.18868	3.85263
AT1G08420	AL1G18830	Thhalv10006669m.g	magenta	BRI1 suppressor 1 (BSU1)-like 2	BRI1 suppressor 1 (BSU1)-like 2	BRI1 suppressor 1 (BSU1)-like 2	BRI1 suppressor 1 (BSU1)-like 2;(source:Araport11); BRI1 SUPPRESSOR 1 (BSU1)-LIKE 2 (BSL2)	BSL2		3.45087	3.50825	3.68051	3.62045	3.74389	3.81559	5.11196	3.53851	3.314	3.40065	3.82555	3.42199	3.86648	4.21999	3.87079	3.66723	3.855	3.81043	3.98596	4.31444	4.52137
AT1G08450	AL1G18860	Thhalv10007710m.g	brown	calreticulin 3	calreticulin 3	calreticulin 3	Encodes one of three Arabidopsis calreticulins. In CRT-deficient mouse fibroblasts, this protein restores ER Ca2+ levels. Non-receptor component required for EFR-mediated immunity. Mutants show de-repressed anthocyanin accumulation in the presence of elf18, and EFR accumulation and signalling; CALRETICULIN 3 (CRT3)	CRT3	PSL1,EBS2,AtCRT3	6.03611	6.53893	6.58623	5.63611	7.29524	6.53243	5.51385	5.93338	5.40164	4.91568	6.39027	5.6472	5.37004	5.66244	6.33599	6.62027	6.30219	6.47726	6.74916	5.9361	5.82165
AT1G08460	AL1G18880	Thhalv10007924m.g	tan	histone deacetylase 8	histone deacetylase 8	histone deacetylase 8	histone deacetylase 8;(source:Araport11); HISTONE DEACETYLASE 8 (HDA08)	HDA08	HDA8,ATHDA8	3.00556	3.9328	3.82521	4.70969	4.365	4.60201	5.32011	3.4085	3.46274	3.48507	3.77461	3.59496	4.04859	3.90084	2.81147	2.54156	2.5907	2.77289	2.71876	2.26613	2.60941
AT1G08465	AL1G18890	Thhalv10008858m.g	greenyellow	Plant-specific transcription factor YABBY family protein	Plant-specific transcription factor YABBY family protein	Plant-specific transcription factor YABBY family protein	Member of the YABBY family of Arabidopsis proteins involved in the abaxial cell fate specification in lateral organs; YABBY2 (YAB2)	YAB2		4.37692	4.60135	4.73701	4.51526	4.67667	4.60856	5.00866	5.42935	5.45756	4.68632	5.46734	5.593	5.18333	5.17946	5.73417	5.54396	5.83609	6.23589	5.69326	6.00577	5.80099
AT1G08470	AL1G18900	Thhalv10007865m.g	darkorange	strictosidine synthase-like 3	strictosidine synthase-like 3	strictosidine synthase-like 3	Although this enzyme is predicted to encode a strictosidine synthase (SS), it lacks a conserved catalytic glutamate residue found in active SS enzymes and it is not expected to have SS activity; STRICTOSIDINE SYNTHASE-LIKE 3 (SSL3)	SSL3		4.05157	4.09504	3.89472	3.1349	4.34314	4.32763	3.37924	4.13391	3.9477	3.79634	4.12653	4.05415	4.22695	4.22697	4.2685	4.08678	4.35444	4.67844	4.30717	4.4899	4.82246
AT1G08480	AL1G18910	Thhalv10019305m.g	black	succinate dehydrogenase subunit			Encodes subunit 6 of mitochondrial complex II (succinate dehydrogenase complex) and participates in the respiratory chain. It contributes to anchoring succinate dehydrogenase to the inner mitochondrial membrane. The mRNA is cell-to-cell mobile; SUCCINATE DEHYDROGENASE 6 (SDH6)			6.3558	6.78076	6.80976	7.10128	6.74021	6.86484	7.30289	6.73579	6.71578	6.93688	6.93302	6.61591	6.44243	6.76128	6.6306	6.7528	6.78584	6.78769	6.69987	7.02621	7.25523
AT1G08490	AL1G18920	Thhalv10007548m.g	brown	chloroplastic NIFS-like cysteine desulfurase	chloroplastic NIFS-like cysteine desulfurase	chloroplastic NIFS-like cysteine desulfurase	Chloroplastic NifS-like protein that can catalyze the conversion of cysteine into alanine and elemental sulfur (S(0)) and of selenocysteine into alanine and elemental Se (Se(0)). Overexpression enhances selenium tolerance and accumulation; CHLOROPLASTIC NIFS-LIKE CYSTEINE DESULFURASE (CPNIFS)	ATSUFS	SUFS,ATCPNIFS,ATNFS2,CPNIFS	5.08148	5.29907	5.27326	4.80543	5.34753	4.70013	4.82613	4.40366	4.43328	3.97229	4.23996	4.30467	3.83204	4.3453	5.26909	4.8138	5.19022	5.13691	4.95658	4.86556	4.78637
AT1G08500	AL1G18930	Thhalv10008399m.g	darkgreen	early nodulin-like protein 18	early nodulin-like protein 18	early nodulin-like protein 18	early nodulin-like protein 18;(source:Araport11); EARLY NODULIN-LIKE PROTEIN 18 (ENODL18)	ENODL18	AtENODL18	2.64742	2.90526	3.22807	2.70344	3.20644	3.56608	2.09593	0.773338	0.63082	1.37505	1.07133	0.887393	1.45458	0.21409	1.38393	1.06534	1.13698	0.225974	0.50072	2.30541	1.42026
AT1G08510	AL1G18940	Thhalv10007761m.g	salmon	fatty acyl-ACP thioesterases B	fatty acyl-ACP thioesterases B	fatty acyl-ACP thioesterases B	Encodes an acyl-acyl carrier protein thioesterase. Hydrolyzes primarily saturated acyl-ACPs with chain lengths that vary between 8 and 18 carbons. Involved in saturated fatty acid synthesis. Nuclear-encoded, plastid-targeted globular protein that is functional as dimer; FATTY ACYL-ACP THIOESTERASES B (FATB)	FATB		5.86348	6.00157	6.15029	5.48536	6.15451	5.90799	5.20016	5.62341	5.56906	5.51379	5.61347	5.74073	5.00456	5.21961	6.00274	5.96071	6.40136	6.20778	6.2966	6.34154	6.11112
AT1G08520	AL1G18950	Thhalv10006894m.g	brown	ALBINA 1	ALBINA 1	ALBINA 1	Encodes the CHLD subunit of the Mg-chelatase enzyme involved in chlorophyll biosynthesis. Lines carrying recessive mutations of this locus are white and seedling lethal; ALBINA 1 (ALB1)	ALB1	ALB-1V,V157,PDE166,CHLD	6.85466	6.40069	6.40998	5.32819	6.6149	6.235	4.422	5.41465	4.82648	4.63108	4.88456	4.8032	4.97193	4.26987	7.17198	6.64747	6.75331	6.86334	6.81302	6.35337	6.00046
AT1G08530	AL1G18960	Thhalv10008466m.g	skyblue	chitinase-like protein, putative			chitinase-like protein;(source:Araport11)			3.97069	4.25617	4.27711	3.74713	4.34138	4.07209	3.93405	4.54257	4.37293	4.01116	4.52826	4.52738	4.63311	4.802	4.00041	3.79646	3.96605	4.22664	4.00029	4.71169	4.94475
AT1G08540	AL1G18970	Thhalv10007187m.g	salmon	RNApolymerase sigma subunit 2	RNApolymerase sigma subunit 2	RNApolymerase sigma subunit 2	Enodes a subunit of chloroplast RNA polymerase, confers the ability to recognize promoter sequences on the core enzyme. SIG1 is induced by red and blue light; RNAPOLYMERASE SIGMA SUBUNIT 2 (SIG2)	SIGB	SIG1,SIG2,SIGA,ATSIG1,ABC1,ATSIG2	6.44316	5.71353	5.30917	3.90942	5.76658	5.12236	4.83039	6.23763	6.00126	4.40806	5.44338	5.9393	5.08479	4.93612	6.31919	5.6175	5.50632	5.94465	5.76769	5.44163	5.14591
AT1G08550	AL1G18980	Thhalv10007587m.g	pink	non-photochemical quenching 1	non-photochemical quenching 1	non-photochemical quenching 1	Violaxanthin deepoxidase involved in xanthophyll cycle.Two major consequences of the npq1 mutation are the absence of zeaxanthin formation in strong light and the partial inhibition of the quenching of singlet excited chlorophylls in the photosystem II light-harvesting complex; NON-PHOTOCHEMICAL QUENCHING 1 (NPQ1)	NPQ1	AVDE1	6.61415	6.20417	5.68323	5.04447	6.10745	5.60293	4.71276	6.95384	6.20564	4.6377	5.72065	6.16889	5.24648	4.8952	5.91357	5.44522	5.35997	5.28153	5.65515	5.36404	4.53175
AT1G08560	AL1G18990	Thhalv10008289m.g	lightyellow	syntaxin of plants 111	syntaxin of plants 111	syntaxin of plants 111	member of SYP11 syntaxin Gene Family; SYNTAXIN OF PLANTS 111 (SYP111)	SYP111	KN,ATSYP111	5.80407	5.04344	4.79346	2.13356	5.43287	4.92148	1.05026	4.85039	4.24327	2.93012	4.09858	4.30107	2.49849	2.49229	4.81368	4.93318	3.59063	4.03061	4.78907	4.5107	2.4083
AT1G08570	AL1G19000	Thhalv10008616m.g	midnightblue	atypical CYS HIS rich thioredoxin 4	atypical CYS HIS rich thioredoxin 4	atypical CYS HIS rich thioredoxin 4	Encodes a member of the thioredoxin family protein. Located in the chloroplast. Shows high activity towards the chloroplast 2-Cys peroxiredoxin A, and poor activity towards the chloroplast NADP-malate dehydrogenase. The mRNA is cell-to-cell mobile; ATYPICAL CYS HIS RICH THIOREDOXIN 4 (ACHT4)	ACHT4		5.92299	6.43024	6.37874	7.51762	6.61355	6.83829	8.56027	5.40657	5.02653	6.04755	5.64891	4.9745	6.52829	5.98188	4.90479	5.04894	5.67136	5.93437	5.5016	5.96241	5.61461
AT1G08580	AL1G19010	Thhalv10009120m.g	lightyellow	hypothetical protein			hypothetical protein;(source:Araport11)			6.12215	5.51402	5.75088	4.76384	5.61507	5.46631	5.21316	5.63341	5.17762	5.65218	5.39583	5.10692	4.98858	5.39062	5.30503	5.56561	5.30143	5.32686	5.44933	5.73401	5.49344
AT1G08590	AL1G19020	Thhalv10006658m.g	skyblue	Leucine-rich receptor-like protein kinase family protein	Leucine-rich receptor-like protein kinase family protein	Leucine-rich receptor-like protein kinase family protein	Encodes one of the two putative eLRR kinase closely related to PXY (At1g08590/PXL1 and At4g28650/PXL2). Insertion mutants in either pxl1 or pxl2 do not exhibit an obvious phenotype in the stem; double-mutant combinations of a Col allele, of pxy (pxy-3) with pxl1 and pxl2, generate a more severe vascular phenotype than pxy-3 alone, suggesting that these genes act synergistically with PXY in regula…			0.23262	0	0	0	0.0664709	0.328861	0.34449	0.681062	0	0	0.654463	0.554939	0.367848	0.900073	0.33326	0.512921	0.35975	0.833727	0.353037	1.17567	1.14114
AT1G08600	AL1G19030	Thhalv10006555m.g	skyblue	P-loop containing nucleoside triphosphate hydrolases superfamily protein	P-loop containing nucleoside triphosphate hydrolases superfamily protein	P-loop containing nucleoside triphosphate hydrolases superfamily protein	The Arabidopsis ATRX harbours a N-terminal ADD domain and a C-terminal helicase domain and is devoid of the large central region involved in DAXX interaction in mammals. Arabidopsis ATRX mutant alleles are viable, but with reduced fertility. Their combination with mutants for the H3.3 chaperone HIRA impairs plant survival. ATRX loss affects cellular histone H3.3 pools and modulates the H3.1/H3.3 …	ATRX		1.91609	0.593269	0.231721	0.444096	1.044	1.47561	3.36837	3.25517	2.45102	0.929284	2.92888	2.74387	2.27993	3.76746	2.83325	2.41363	2.03849	2.56565	2.95374	3.43606	3.46945
AT1G08610	AL1G19040	Thhalv10007213m.g	skyblue	Pentatricopeptide repeat (PPR) superfamily protein	Pentatricopeptide repeat (PPR) superfamily protein	Pentatricopeptide repeat (PPR) superfamily protein	Pentatricopeptide repeat (PPR) superfamily protein;(source:Araport11)			2.60672	1.44763	1.46342	0	1.69059	1.83105	2.70744	2.54803	2.29272	0.282048	2.34137	2.08343	2.069	2.39506	2.45464	1.98077	1.83567	2.25647	2.40019	2.82898	2.90325
AT1G08620	AL1G19050	Thhalv10006592m.g	skyblue	Transcription factor jumonji (jmj) family protein / zinc finger (C5HC2 type) family protein	Transcription factor jumonji (jmj) family protein / zinc finger (C5HC2 type) family protein	Transcription factor jumonji (jmj) family protein / zinc finger (C5HC2 type) family protein	Transcription factor jumonji (jmj) family protein / zinc finger (C5HC2 type) family protein;(source:Araport11); (PKDM7D)	PKDM7D		2.04919	1.39001	1.06554	0.70874	2.02897	2.20972	3.63381	2.24955	1.90552	0.191875	2.40011	2.06721	2.25742	2.80434	2.52296	2.43829	2.41168	2.5113	2.76518	3.09621	2.85209
AT1G08630	AL1G19060	Thhalv10008026m.g	lightcyan	threonine aldolase 1	threonine aldolase 1	threonine aldolase 1	Encodes a threonine aldolase, involved in threonine degradation to glycine. Primarily expressed in seeds and seedlings; THREONINE ALDOLASE 1 (THA1)	THA1		0	0	0.0497671	0.817237	0	2.27728	6.51935	3.29051	2.66394	1.69462	5.00424	3.04171	5.12601	6.90502	0.0127427	0	0	1.16348	0	3.12027	5.48995
AT1G08640	AL1G19070	Thhalv10008167m.g	midnightblue	Chloroplast J-like domain 1	Chloroplast J-like domain 1	Chloroplast J-like domain 1	Encodes a choloroplast membrane protein CJD1 (Chloroplast J-like Domain 1). Predicted to contain a transit peptide, three transmembrane domains and an N-terminal J-like domain. Influences fatty acid composition of chloroplast lipids; CHLOROPLAST J-LIKE DOMAIN 1 (CJD1)	CJD1		6.56073	6.25649	6.40673	6.07177	6.32588	6.36753	7.00108	6.1488	5.75344	6.19451	5.67395	5.67346	5.61182	5.54385	5.99185	5.54897	5.82874	6.11413	5.69654	5.85949	5.85092
AT1G08650	AL1G19090	Thhalv10008405m.g	midnightblue	phosphoenolpyruvate carboxylase kinase 1	phosphoenolpyruvate carboxylase kinase 1	phosphoenolpyruvate carboxylase kinase 1	Encodes a phosphoenolpyruvate carboxylase kinase that is expressed at highest levels in leaves. Expression is induced by light. The mRNA is cell-to-cell mobile; PHOSPHOENOLPYRUVATE CARBOXYLASE KINASE 1 (PPCK1)	PPCK1	ATPPCK1	4.82197	5.57651	5.20246	5.93648	5.73449	5.71441	7.42676	4.74698	5.1763	4.74168	4.40162	5.49467	5.52469	4.54796	4.15745	3.87819	4.1284	4.32397	4.58129	4.58395	3.98498
AT1G08660	AL1G19100	Thhalv10007525m.g	purple	MALE GAMETOPHYTE DEFECTIVE 2	MALE GAMETOPHYTE DEFECTIVE 2	MALE GAMETOPHYTE DEFECTIVE 2	Encodes a sialyltransferase-like protein that is localized to the Golgi apparatus and is involved in pollen tube growth and pollen germination; MALE GAMETOPHYTE DEFECTIVE 2 (MGP2)	MGP2		4.18823	3.98246	3.79323	3.28758	4.11542	4.14176	3.82297	4.10499	4.10716	2.83136	4.02232	4.08384	3.99539	4.3223	3.94095	3.93167	3.93035	4.03159	4.12818	4.41641	4.45808
AT1G08680	AL1G19130	Thhalv10007026m.g	skyblue	ARF GAP-like zinc finger-containing protein ZIGA4	ARF GAP-like zinc finger-containing protein ZIGA4	ARF GAP-like zinc finger-containing protein ZIGA4	A member of ARF GAP domain (AGD), A thaliana has 15 members, grouped into four classes. AGD14 belongs to the class 4, together with AGD15; ARF GAP-LIKE ZINC FINGER-CONTAINING PROTEIN ZIGA4 (ZIGA4)	ZIGA4		3.06837	2.81251	2.96139	2.63769	3.04386	3.23082	4.08056	3.77693	3.64341	2.57808	3.74836	3.75178	3.60266	3.96893	4.07298	3.67427	4.03448	3.97889	4.03628	4.17346	4.21347
AT1G08700	AL1G19140	Thhalv10007596m.g	blue	Presenilin-1	Presenilin-1	Presenilin-1	Encodes a protein similar to animal presenilin whose expression is increased in response to potassium (K+) deprivation. Located in intracellular membrane compartments; PRESENILIN-1 (PS1)	PS1		3.48279	3.46949	3.7049	3.76947	3.71133	3.58568	3.79433	3.41895	3.49299	3.5616	3.62247	3.37809	3.45934	3.862	2.92246	2.78167	3.01526	2.98295	3.08333	3.15267	3.19237
AT1G08710	AL1G19150	Thhalv10008513m.g	lightgreen	F-box family protein	F-box family protein	F-box family protein	F-box family protein;(source:Araport11)			2.83573	2.67821	2.83999	3.06815	3.13895	3.58268	4.55404	3.86672	3.6249	3.04568	3.89656	3.76244	3.93899	4.14788	2.84077	3.13916	3.14634	3.29158	3.33798	4.13235	4.18867
AT1G08720	AL1G19160	Thhalv10006727m.g	orange	Protein kinase superfamily protein	Protein kinase superfamily protein	Protein kinase superfamily protein	enhanced disease resistance 1 (EDR1) confers resistance to powdery mildew disease caused by the fungus Erysiphe cichoracearum The mRNA is cell-to-cell mobile; ENHANCED DISEASE RESISTANCE 1 (EDR1)	EDR1	ATEDR1	2.77607	2.54605	2.366	2.25404	3.04993	3.18816	3.58361	2.77931	2.29246	1.32174	2.83163	2.46946	2.55045	3.04214	2.74192	2.46456	2.6717	2.45136	2.968	3.08916	3.16211
AT1G08750	AL1G19180	Thhalv10007907m.g	darkturquoise	Peptidase C13 family	Peptidase C13 family	Peptidase C13 family	GPI8/PIG-K homolog involved in stomata development. Loss of function alleles do not transmit through the pollen; (GPI8)			3.33822	3.56916	3.72833	3.50509	3.71817	3.67671	3.78942	4.1433	3.81535	3.79107	4.30274	4.03527	3.83433	4.20908	3.43289	3.20869	3.23081	3.33785	3.36281	3.71511	3.22701
AT1G08760	AL1G19190	Thhalv10006887m.g	skyblue	GPI-anchored adhesin-like protein, putative (DUF936)	Plant protein of unknown function (DUF936)	Plant protein of unknown function (DUF936)	CORD2 is a member of a novel and plant specific family of microtubule associated proteins. CORD1 binds microtubules via a conserved protein domain shared among family members. CORD functions may overlap;cord1 / cord2 mutants have defects in secondary cell wall pit morphology; CORTICAL MICROTUBULE DISORDERING2 (CORD2)			2.59661	2.27687	2.30173	2.08839	2.58475	2.70039	3.37109	2.85032	2.64197	1.66586	3.07436	2.89314	2.93539	3.33448	2.91442	2.78787	3.00784	2.99945	2.92975	3.29032	3.28132
AT1G08770	AL1G19200	Thhalv10027277m.g	lightgreen	prenylated RAB acceptor 1.E	prenylated RAB acceptor 1.E	prenylated RAB acceptor 1.E	prenylated RAB acceptor 1.E;(source:Araport11); PRENYLATED RAB ACCEPTOR 1.E (PRA1.E)	PRA1.E		3.34646	4.23014	4.17743	4.80783	4.24785	4.53215	5.64299	4.27364	4.49139	5.1481	4.92684	4.79631	4.99815	5.42048	4.31016	4.41069	4.89652	4.67148	4.64565	4.84591	4.87614
AT1G08780	AL1G19210	Thhalv10009095m.g	greenyellow	ABI3-interacting protein 3	ABI3-interacting protein 3	ABI3-interacting protein 3	ABI3-interacting protein 3;(source:Araport11); ABI3-INTERACTING PROTEIN 3 (AIP3)	AIP3	PFD4	5.50171	5.50397	5.28564	4.81569	5.41978	5.6035	5.64674	6.15387	6.2342	5.32682	6.03202	6.1835	5.7717	5.91209	6.15039	6.10336	5.91569	6.32178	6.17822	6.46074	6.3478
AT1G08800	AL1G19230	Thhalv10006726m.g	green	myosin-binding protein (Protein of unknown function, DUF593)	Protein of unknown function, DUF593	Protein of unknown function, DUF593	myosin-binding protein (Protein of unknown function, DUF593);(source:Araport11); MYOSIN BINDING PROTEIN 1 (MYOB1)			2.18264	1.92255	1.61681	1.05421	2.10376	2.07011	3.17721	1.65177	1.42967	0	1.63204	1.35089	0.915722	1.68734	3.06954	3.18286	2.98314	3.2769	3.60119	3.66411	3.67579
AT1G08810	AL1G19240	Thhalv10008426m.g	white	myb domain protein 60	myb domain protein 60	myb domain protein 60	putative transcription factor of the R2R3-MYB gene family. Transcript increases under conditions that promote stomatal opening (white and blue light, abi1-1 mutation) and decreases under conditions that trigger stomatal closure (ABA, desiccation, darkness), with the exception of elevated CO2. Expressed exclusively in guard cells of all tissues. It is required for light-induced opening of stomata.…	MYB60	AtMYB60	2.91925	2.77124	2.52708	1.83058	2.99606	2.28779	0.40174	3.53292	3.52982	2.29044	3.70059	3.23019	2.03301	2.70169	4.36063	3.88191	4.18771	4.64445	4.25137	4.03979	4.36935
AT1G08820	AL1G19250	Thhalv10007714m.g	purple	vamp/synaptobrevin-associated protein 27-2	vamp/synaptobrevin-associated protein 27-2	vamp/synaptobrevin-associated protein 27-2	Encodes VAP33-like protein that interacts with cowpea mosaic virus protein 60K. Is a SNARE-like protein that may be involved in vesicular transport to or from the ER; VAMP/SYNAPTOBREVIN-ASSOCIATED PROTEIN 27-2 (VAP27-2)	VAP27-2		4.03818	4.08121	3.93299	3.96288	4.45797	4.75573	5.8539	3.88259	3.75797	2.43857	4.48325	3.99555	4.30147	5.11042	4.6686	4.74305	4.7482	5.17995	4.96873	5.71108	5.75058
AT1G08830	AL1G19260	Thhalv10008927m.g	blue	copper/zinc superoxide dismutase 1	copper/zinc superoxide dismutase 1	copper/zinc superoxide dismutase 1	Encodes a cytosolic copper/zinc superoxide dismutase CSD1 that can detoxify superoxide radicals. Its expression is affected by miR398-directed mRNA cleavage. Regulated by biotic and abiotic stress. Activation of CSD1 in the cytoplasm involves both a CCS-dependent and -independent pathway; COPPER/ZINC SUPEROXIDE DISMUTASE 1 (CSD1)	CSD1		8.54144	9.20485	8.94324	8.15416	7.57728	6.68123	8.121	8.86962	8.87084	8.83162	9.42772	7.29866	6.81991	9.39295	7.11587	7.30452	7.15903	7.15563	6.06052	4.30518	5.734
AT1G08840	AL1G19270	Thhalv10006571m.g	greenyellow	DNA replication helicase, putative	DNA replication helicase, putative	DNA replication helicase, putative	Encodes a homolog of human and yeast DNA2. Mutants have increased sensitivity to DNA damage stress; EMBRYO DEFECTIVE 2411 (emb2411)	emb2411		1.12347	0.450092	0.382826	0	0.37024	0.345388	0	2.72371	2.19714	0.233475	2.6928	2.25772	2.48357	2.76709	2.10742	1.6963	1.60104	2.0222	2.03296	2.60123	2.68334
AT1G08845	AL1G19280	Thhalv10001765m.g	skyblue	Ribosomal L18p/L5e family protein	Ribosomal L18p/L5e family protein	Ribosomal L18p/L5e family protein	Ribosomal L18p/L5e family protein;(source:Araport11); HEARTSTOPPER (HES)			3.07606	2.80904	2.77155	2.51158	2.83297	3.04622	3.41577	3.53368	3.29889	2.85311	3.595	3.31894	3.12491	3.70464	3.69629	3.5291	3.21458	3.50597	3.64053	3.9566	3.61769
AT1G08880	AL1G19310	Thhalv10008780m.g	darkturquoise	Histone superfamily protein	Histone superfamily protein	Histone superfamily protein	Encodes HTA5, a histone H2A protein. H2AX is a meiosis-specific isoform of histone H2A. Upon DSB formation, rapid accumulation of phosphorylated H2AX (&#947;-H2AX) occurs around the break site. _x0001_H2AX foci accumulate in early G2. Immunolocalization studies in spread preparations of wild-type meiocytes at G2/early leptotene revealed the accumulation of numerous rather diffuse &#947;-H2AX foci…	HTA5	H2AXA,G-H2AX,GAMMA-H2AX	6.95817	7.12528	7.14882	7.08229	7.09502	6.92128	6.6623	7.95996	7.91678	8.33111	7.5962	7.71919	7.44715	7.448	6.60449	6.56129	6.57923	6.23196	6.38092	5.94116	5.54144
AT1G08900	AL1G19330	Thhalv10007580m.g	midnightblue	Major facilitator superfamily protein	Major facilitator superfamily protein	Major facilitator superfamily protein	Major facilitator superfamily protein;(source:Araport11)			3.61714	4.18256	4.54819	4.56371	4.39709	4.59661	4.67753	2.09846	2.26961	1.58359	2.67364	1.92153	1.63868	2.70033	1.83018	1.70957	1.94015	2.5954	2.14183	2.38749	2.83948
AT1G08910	AL1G19340	Thhalv10007035m.g	purple	zinc ion binding protein	zinc ion binding;zinc ion binding	zinc ion binding;zinc ion binding	Encodes an SP-RING domain containing protein that functions in sumolaytion and is involved in positive regulation of sulfur metabolism and stress response; PROTEIN INHIBITOR OF ACTIVATED STAT LIKE 1 (PIAL1)			2.42412	1.64748	1.5526	1.03306	1.817	1.85419	2.10965	2.01302	1.43034	0.0890701	1.93637	1.45862	1.46036	2.37173	2.26719	2.08303	1.96473	2.26492	2.16576	2.89221	3.12817
AT1G08920	AL1G19350	Thhalv10007539m.g	magenta	ERD (early response to dehydration) six-like 1	ERD (early response to dehydration) six-like 1	ERD (early response to dehydration) six-like 1	Encodes ESL1, a transporter for monosaccharides; ERD (EARLY RESPONSE TO DEHYDRATION) SIX-LIKE 1 (ESL1)	ESL1		3.69812	3.38953	3.83687	4.51696	3.68162	4.80498	7.04828	2.96254	2.71146	1.90767	3.05128	2.74178	3.88847	4.64386	2.92179	2.26757	2.51221	1.14192	1.55845	3.14952	3.4962
AT1G08930	AL1G19360	Thhalv10023420m.g	darkturquoise	Major facilitator superfamily protein	Major facilitator superfamily protein	Major facilitator superfamily protein	encodes a putative sucrose transporter whose gene expression is induced by dehydration and cold. The mRNA is cell-to-cell mobile; EARLY RESPONSE TO DEHYDRATION 6 (ERD6)	ERD6		6.08162	6.43906	6.41503	4.85756	6.59364	6.33598	4.81398	7.34285	7.17657	5.92557	7.05596	7.33224	5.13075	6.40421	5.46658	6.1434	5.93678	4.82179	6.34203	4.99851	3.44407
AT1G08940	AL1G19370	Thhalv10008391m.g	purple	Phosphoglycerate mutase family protein	Phosphoglycerate mutase family protein	Phosphoglycerate mutase family protein	Phosphoglycerate mutase family protein;(source:Araport11)			1.6864	2.22492	2.23909	1.74872	2.11196	2.12941	3.20449	2.09169	2.2631	1.65095	2.62785	1.86921	1.82439	2.90455	2.80787	2.96146	3.0705	2.1343	3.35603	2.4199	1.37359
AT1G08960	AL1G19390	Thhalv10007271m.g	tan	cation exchanger 11	cation exchanger 11	cation exchanger 11	Encodes a member of the Potassium-dependent sodium-calcium exchanger like-family that localizes to the plasma membrane and nuclear periphery, and has a role in mediating high-af&#64257;nity K+ uptake and Na+ transport in yeast; CATION EXCHANGER 11 (CAX11)	CAX11	ATCAX11	1.9015	2.33051	2.53054	2.11529	2.32805	2.29864	2.63086	2.31303	2.1184	1.73479	2.52266	2.22181	2.17988	2.43999	1.7934	1.56674	2.04034	1.89128	1.88122	2.27773	2.1695
AT1G08970	AL1G19400	Thhalv10008649m.g	black	nuclear factor Y, subunit C9	nuclear factor Y, subunit C9	nuclear factor Y, subunit C9	Encodes a NUCLEAR FACTOR-Y C (NF-YC) homologue NF-YC9. NF-YC3., NF-YC4 and NF-YC9 redundantly modulate GA- and ABA-mediated seed germination; NUCLEAR FACTOR Y, SUBUNIT C9 (NF-YC9)	HAP5C	NF-YC9	5.16569	5.15876	5.34808	5.87243	5.44933	5.72331	6.49545	4.56635	4.54048	4.81338	5.19614	4.80805	5.52578	6.20614	5.11803	5.21683	5.33644	5.45727	5.48683	6.1743	6.46277
AT1G08980	AL1G19410	Thhalv10007679m.g	pink	amidase 1	amidase 1	amidase 1	Encodes an enzyme with similarity to bacterial acylamidohydrolases and exhibits indole-3-acetamide amidohydrolase activity in vitro. This enzyme may be involved in the in vivo biosynthesis of indole-acetic acid from indole-3-acetamide, a native metabolite of A. thaliana. It appears to exist as a monomer; AMIDASE 1 (AMI1)	ATAMI1	AMI1,ATTOC64-I,TOC64-I	5.94298	6.35125	6.35857	6.55709	6.32871	6.45984	3.43368	5.4838	5.1838	5.72971	5.07135	5.27185	5.19588	4.81488	4.73241	4.25142	4.77378	4.6006	4.74019	4.89244	4.58295
AT1G09000	AL1G19430	Thhalv10006999m.g	darkturquoise	NPK1-related protein kinase 1	NPK1-related protein kinase 1	NPK1-related protein kinase 1	NPK1-related protein kinase 1S; NPK1-RELATED PROTEIN KINASE 1 (NP1)	ANP1	MAPKKK1,NP1	0.95615	0.386163	0.518112	0	0.67734	0.769533	0	1.45805	0.778957	0.382472	1.24783	0.900799	0.768135	0.32998	0.368316	0.316628	0.0681819	0	0.0944856	0.227187	0
AT1G09010	AL1G19440	Thhalv10006730m.g	tan	glycoside hydrolase family 2 protein	glycoside hydrolase family 2 protein	glycoside hydrolase family 2 protein	glycoside hydrolase family 2 protein;(source:Araport11)			4.23253	4.05775	3.92048	3.61332	4.37514	4.57272	4.38941	3.68929	3.28269	2.57886	3.7052	3.40103	3.8232	3.81967	2.84398	2.69962	2.87306	2.73517	2.86671	3.6216	3.48846
AT1G09020	AL1G19450	Thhalv10007484m.g	darkred	homolog of yeast sucrose nonfermenting 4	homolog of yeast sucrose nonfermenting 4	homolog of yeast sucrose nonfermenting 4	Component of the regulatory subunit of SNF1-related protein kinase. As part of the regulatory complex it binds maltose which promotes kinase activity; HOMOLOG OF YEAST SUCROSE NONFERMENTING 4 (SNF4)	SNF4	ATSNF4	4.22879	4.24522	4.23081	3.9719	4.20776	4.03775	4.09571	4.15286	4.00885	3.89018	4.31566	3.88999	3.68985	3.93499	4.92165	4.69229	4.90696	4.82072	4.79755	4.8002	4.53861
AT1G09040	AL1G19480	Thhalv10006718m.g	green	arginine-glutamic acid dipeptide repeat protein, putative			arginine-glutamic acid dipeptide repeat protein;(source:Araport11)			0.184538	0	0	0	0	0	0.761268	0	0	0	0	0	0	0	0.661406	0.614195	0	0.571127	1.05678	1.27774	1.50003
AT1G09060	AL1G19500	Thhalv10006723m.g	purple	JmjC domain protein JMJ24	Zinc finger, RING-type;Transcription factor jumonji/aspartyl beta-hydroxylase	Zinc finger, RING-type;Transcription factor jumonji/aspartyl beta-hydroxylase	JMJ24 is a nuclear localized JmjC domain containing protein. It has been shown to bind to transcribed regions AtSN1 and solo LTR and the promoter of SDC. JMJ24 appears to regulate basal levels of transcription of silenced loci in part by controlling methylation in heterochromatic regions; (JMJ24)			3.55009	2.23809	2.08041	1.49091	2.92557	2.86668	3.1203	2.87806	2.49742	0.642229	2.85259	2.60438	1.91128	2.79981	3.51339	3.1859	3.01604	3.38937	3.48811	3.65723	3.71237
AT1G09070	AL1G19510	Thhalv10008221m.g	blue	soybean gene regulated by cold-2	soybean gene regulated by cold-2	soybean gene regulated by cold-2	SRC2 specifically binds the peptide PIEPPPHH, and moves from ER to a vacuole fraction where it gets internalized. Involved in Protein Storage Vacuole targeting. The mRNA is cell-to-cell mobile; SOYBEAN GENE REGULATED BY COLD-2 (SRC2)	SRC2	(AT)SRC2	6.37719	5.52291	6.52125	5.89202	5.7107	5.67908	6.42968	6.42201	6.58187	6.44102	6.56972	6.34928	6.07899	6.89683	5.14752	5.34028	5.47394	4.86526	5.34417	5.54333	5.69252
AT1G09080	AL1G19520	Thhalv10009566m.g	green	Heat shock protein 70 (Hsp 70) family protein	Heat shock protein 70 (Hsp 70) family protein	Heat shock protein 70 (Hsp 70) family protein	Heat shock protein 70 (Hsp 70) family protein;(source:Araport11); BINDING PROTEIN 3 (BIP3)	BIP3		0	0	0	0	0	0	0	0	0	0	0	0	0	0	0	0	0	0	0	0	0.80913
AT1G09100	AL1G19550	Thhalv10009281m.g	brown	26S proteasome AAA-ATPase subunit RPT5B	26S proteasome AAA-ATPase subunit RPT5B	26S proteasome AAA-ATPase subunit RPT5B	Encodes RPT5b (Regulatory Particle 5b), one of the six AAA-ATPases of the proteasome regulatory particle. Essential for gametophyte development. In Arabidopsis, the RPT5 subunit is encoded by two highly homologous genes, RPT5a and RPT5b. RPT5a and RPT5b show accession-dependent functional redundancy. In Wassilewskija (Ws) accession: mutant alleles of RPT5a displayed 50% pollen lethality, indicati…	RPT5B		4.45571	4.42539	4.15381	3.99668	4.69464	5.06856	5.62205	0	0	0	0.16922	0	0	1.1317	3.98651	3.54575	3.64518	4.37599	4.31816	5.31596	5.56833
AT1G09130	AL1G19570	Thhalv10008180m.g	tan	ATP-dependent caseinolytic (Clp) protease/crotonase family protein	ATP-dependent caseinolytic (Clp) protease/crotonase family protein	ATP-dependent caseinolytic (Clp) protease/crotonase family protein	ATP-dependent caseinolytic (Clp) protease/crotonase family protein;(source:Araport11)			6.87587	6.69965	6.69698	7.03196	6.83249	6.77186	7.724	6.95102	6.73258	6.49263	7.04228	6.80172	6.91822	7.43709	6.51178	6.2016	6.44694	6.20733	6.41173	6.04428	6.25428
AT1G09140	AL1G19580	Thhalv10008203m.g	black	SERINE-ARGININE PROTEIN 30	SERINE-ARGININE PROTEIN 30	SERINE-ARGININE PROTEIN 30	Encodes a serine-arginine rich RNA binding protein involved in regulation of splicing (including splicing of itself). Exists as 3 alternative spliced forms that are differentially expressed. AT1G09140.1 predominantly accumulates in the cytosol in light grown plants.Barta et al (2010) have proposed a nomenclature for Serine/Arginine-Rich Protein Splicing Factors (SR proteins): Plant Cell. 2010, 22…	ATSRP30	SR30,At-SR30	4.52842	4.25625	4.41041	5.40114	4.52239	5.173	7.90913	3.20388	2.91202	2.26438	4.58461	3.27142	4.14363	6.25218	4.12085	3.50267	3.60377	4.30584	3.88328	5.07146	6.30279
AT1G09150	AL1G19590	Thhalv10008886m.g	red	pseudouridine synthase and archaeosine transglycosylase (PUA) domain-containing protein	pseudouridine synthase and archaeosine transglycosylase (PUA) domain-containing protein	pseudouridine synthase and archaeosine transglycosylase (PUA) domain-containing protein	pseudouridine synthase and archaeosine transglycosylase (PUA) domain-containing protein;(source:Araport11)			5.61549	5.35988	5.22448	5.10308	5.50815	5.65779	5.43579	5.33487	5.09009	5.39929	5.44027	5.28965	5.82015	6.00915	6.43676	6.2953	6.41866	6.50048	6.47774	6.89785	6.91807
AT1G09160	AL1G19620	Thhalv10007698m.g	salmon	Protein phosphatase 2C family protein	Protein phosphatase 2C family protein	Protein phosphatase 2C family protein	Protein phosphatase 2C family protein;(source:Araport11)			4.32585	3.65808	3.89852	2.98453	3.97048	3.78948	2.7993	4.15221	3.88561	2.86179	3.97561	3.98284	3.13331	3.06969	4.35613	4.36089	4.10419	4.36134	4.35938	4.70909	3.90576
AT1G09176	AL1G19640	Thhalv10009088m.g	magenta	transmembrane protein, putative			transmembrane protein;(source:Araport11)			0	0	0	0	0	0	0.802333	0	0	0	0	0	0	0	0	0	0	0	0	0	0
AT1G09190	AL1G19660	Thhalv10009682m.g	brown	Tetratricopeptide repeat (TPR)-like superfamily protein	Tetratricopeptide repeat (TPR)-like superfamily protein	Tetratricopeptide repeat (TPR)-like superfamily protein	Tetratricopeptide repeat (TPR)-like superfamily protein;(source:Araport11)			1.70151	1.04851	0.997585	0	1.16727	1.24086	1.9334	0.501437	0	0	0	0	0.7006	0.574999	1.17869	0.897246	1.05142	0.146675	1.03728	0.946476	0.921312
AT1G09195	AL1G19670	Thhalv10007209m.g	orange	Ppx-GppA phosphatase			Ppx-GppA phosphatase;(source:Araport11)			1.69577	2.03147	2.15153	2.06499	2.48448	2.82991	2.95778	2.17536	1.82496	0.337662	2.5752	1.86998	1.66028	2.65958	1.77083	1.74289	1.9532	1.97746	2.30747	2.65536	2.66512
AT1G09210	AL1G19690	Thhalv10007717m.g	red	calreticulin 1b	calreticulin 1b	calreticulin 1b	Encodes one of three Arabidopsis calreticulins.Post-transcriptionally regulates together with CRT1 VAMP721/722 levels under ER stress; CALRETICULIN 1B (CRT1b)	CRT1b	AtCRT1b	6.00839	5.12823	5.28334	4.38108	5.31504	5.27454	5.12844	5.71234	5.05402	5.05201	5.58823	5.14877	5.86474	5.64385	7.2999	7.12561	6.93634	7.14982	7.00452	7.18709	7.33304
AT1G09220	AL1G19710	Thhalv10007397m.g	green	Pentatricopeptide repeat (PPR) superfamily protein	Pentatricopeptide repeat (PPR) superfamily protein	Pentatricopeptide repeat (PPR) superfamily protein	Pentatricopeptide repeat (PPR) superfamily protein;(source:Araport11)			0.58469	0.486575	0.142988	0	0.722991	1.01735	2.01339	0	0	0	0	0	0	0.420639	1.45167	1.31407	1.64421	1.40991	1.49701	2.04825	2.04304
AT1G09230	AL1G19720	Thhalv10007645m.g	purple	RNA-binding (RRM/RBD/RNP motifs) family protein	RNA-binding (RRM/RBD/RNP motifs) family protein	RNA-binding (RRM/RBD/RNP motifs) family protein	Encodes a U12-type spliceosomal protein that is an indispensible component of the minor spliceosome and plays a crucial role in U12 intron splicing and plant development; U11/U12-65K (U11/U12-65K)			2.26682	1.95472	2.31804	2.66162	2.22915	2.74417	3.84575	2.51966	1.95137	1.46851	2.69726	2.08983	2.02393	3.19152	2.86325	2.53666	2.72523	2.73043	2.83844	3.23863	3.19242
AT1G09240	AL1G19730	Thhalv10008206m.g	lightgreen	nicotianamine synthase 3	nicotianamine synthase 3	nicotianamine synthase 3	Encodes a nicotianamine synthase; NICOTIANAMINE SYNTHASE 3 (NAS3)	NAS3	ATNAS3	1.09883	0.79975	0.973178	2.92852	1.14474	1.82243	5.40281	3.45842	4.50996	2.08385	4.19959	4.22872	2.91604	6.32566	4.38413	4.42321	4.94688	4.83856	4.28268	4.7981	5.66886
AT1G09250	AL1G19750	Thhalv10008777m.g	lightyellow	basic helix-loop-helix (bHLH) DNA-binding superfamily protein	basic helix-loop-helix (bHLH) DNA-binding superfamily protein	basic helix-loop-helix (bHLH) DNA-binding superfamily protein	basic helix-loop-helix (bHLH) DNA-binding superfamily protein;(source:Araport11); ATBS1 INTERACTING FACTOR 4 (AIF4)			3.37073	4.08884	4.35909	3.88481	4.14909	3.61256	2.94949	2.88169	3.94961	3.6004	3.72269	3.97059	2.29221	2.9046	3.61948	3.9861	4.25084	4.38473	4.19686	3.45436	2.63226
AT1G09270	AL1G19760	Thhalv10007310m.g	green	importin alpha isoform 4	importin alpha isoform 4	importin alpha isoform 4	Protein interacts with Agrobacterium proteins VirD2 and VirE2; IMPORTIN ALPHA ISOFORM 4 (IMPA-4)	IMPA-4		4.57207	4.53746	4.65191	4.39668	4.7228	4.57669	5.06108	4.22018	3.99538	4.04549	4.60653	4.00856	4.22681	4.66916	4.90078	4.95383	5.09833	5.04124	5.08637	5.21497	5.28127
AT1G09280	AL1G19770	Thhalv10007152m.g	purple	rhodanese-like domain protein			rhodanese-like domain protein;(source:Araport11)			2.93188	2.59189	2.67425	2.55105	3.17508	3.46527	4.16142	2.81309	2.66492	2.20386	2.88891	2.67194	3.13236	3.33235	3.48354	2.95912	3.13136	3.35229	3.36906	3.51499	3.5499
AT1G09290	AL1G19780	Thhalv10008047m.g	darkgreen	hypothetical protein			hypothetical protein;(source:Araport11)			3.50298	3.49249	3.40888	3.09191	3.63688	3.78313	4.42983	2.34173	2.2295	1.56744	2.38301	2.04257	2.38456	2.87833	2.47627	2.52773	2.3599	2.55293	2.40179	3.02021	2.86199
AT1G09300	AL1G19790	Thhalv10007508m.g	skyblue	Metallopeptidase M24 family protein	Metallopeptidase M24 family protein	Metallopeptidase M24 family protein	Encodes a mitochondrial protease ICP55. Alters the stability of proteins by removal of a single amino acid from their sequence; (ATICP55)			2.42871	1.80192	1.90135	0.941835	2.00821	2.3182	3.87064	2.48507	2.04116	1.13264	2.42352	2.27232	2.54043	3.2719	2.7433	2.79497	2.34494	2.67489	2.74542	3.35762	3.30694
AT1G09310	AL1G19800	Thhalv10008903m.g	darkturquoise	plant/protein (Protein of unknown function, DUF538)	Protein of unknown function, DUF538	Protein of unknown function, DUF538	plant/protein (Protein of unknown function, DUF538);(source:Araport11)			10.5539	10.2772	10.0043	9.44998	10.1465	9.85533	8.52941	10.5778	10.859	9.97493	11.3412	11.3156	11.7367	11.0307	8.54299	8.76828	9.05299	10.0136	8.48177	9.38714	10.1283
AT1G09320	AL1G19810	Thhalv10009728m.g	black	agenet domain-containing protein	agenet domain-containing protein	agenet domain-containing protein	Heterochromatin-binding protein which can bind to three H3K9me2 tails. Preferentially binds to long TEs. Required for transcriptional silencing, non-CG DNA methylation, and H3K9 dimethylation at some loci; AGENET DOMAIN (AGD)-CONTAINING P1 (AGDP1)			1.93063	1.43443	1.71369	1.60341	1.7583	1.98929	3.03275	0.69605	0.708311	0.25065	0.962398	0.634222	0.582514	1.53517	1.43819	1.44764	1.437	1.58093	1.86233	2.1003	2.14668
AT1G09330	AL1G19820	Thhalv10010041m.g	brown	golgi apparatus membrane protein-like protein ECHIDNA protein			golgi apparatus membrane protein-like protein ECHIDNA protein;(source:Araport11); ECHIDNA (ECH)			5.23732	5.5826	5.8004	5.60531	5.64053	5.58916	6.07861	4.64799	4.86692	4.72474	5.01895	4.74939	4.64772	5.07577	5.23456	5.30323	5.47626	5.53679	5.40877	5.69763	5.54037
AT1G09340	AL1G19830	Thhalv10007937m.g	pink	chloroplast RNA binding	chloroplast RNA binding	chloroplast RNA binding	Encodes CHLOROPLAST RNA BINDING (CRB), a putative RNA-binding protein. CRB is important for the proper functioning of the chloroplast. Mutations in CRB also affects the circadian system, altering the expression of both oscillator and output genes. The mRNA is cell-to-cell mobile; CHLOROPLAST RNA BINDING (CRB)	CRB	CSP41B,HIP1	9.29206	8.82674	8.44595	7.68335	8.71122	8.05064	4.80399	9.22542	9.23405	9.06804	8.69841	9.21674	8.15551	7.1652	9.79808	9.52217	9.54933	9.70762	9.40609	8.7054	8.38843
AT1G09390	AL1G19900	Thhalv10007968m.g	darkturquoise	GDSL-like Lipase/Acylhydrolase superfamily protein	GDSL-like Lipase/Acylhydrolase superfamily protein	GDSL-like Lipase/Acylhydrolase superfamily protein	GDSL-motif esterase/acyltransferase/lipase. Enzyme group with broad substrate specificity that may catalyze acyltransfer or hydrolase reactions with lipid and non-lipid substrates.			3.38365	3.49164	3.79563	3.25677	3.67341	3.66775	0	4.1386	4.49866	4.30146	4.39771	4.42577	3.80738	3.31833	2.03164	2.01258	2.09966	2.39458	2.33217	2.40812	2.43391
AT1G09400	AL1G19910	Thhalv10009352m.g	greenyellow	FMN-linked oxidoreductases superfamily protein	FMN-linked oxidoreductases superfamily protein	FMN-linked oxidoreductases superfamily protein	FMN-linked oxidoreductases superfamily protein;(source:Araport11)			0	0	0	0	0	0	0	0.537889	0.549886	1.10702	2.39992	1.11707	3.42678	5.31207	3.52486	3.29905	3.55813	2.93862	3.77548	3.88577	3.43191
AT1G09420	AL1G19940	Thhalv10007053m.g	royalblue	glucose-6-phosphate dehydrogenase 4	glucose-6-phosphate dehydrogenase 4	glucose-6-phosphate dehydrogenase 4	Encodes a protein similar to glucose-6-phosphate dehydrogenase but, based on amino acid differences in the active site and lack of activity, does not encode a functional G6PDH. The amino acid sequence for the consensus sequence of the G6PDH active site (DHYLGKE) differs in three places in this protein. gc exon splice site at 20574 is based on protein alignment, and is not confirmed experimentally…	G6PD4		1.72462	0.980482	0.903842	0.106537	1.5978	1.01958	3.0433	4.28054	3.88995	2.25399	4.17495	4.14125	4.09999	4.85688	2.28021	2.15071	1.60802	2.27027	2.52645	3.24841	3.41218
AT1G09430	AL1G19950	Thhalv10007711m.g	lightyellow	ATP-citrate lyase A-3	ATP-citrate lyase A-3	ATP-citrate lyase A-3	Encodes subunit A of the heteromeric enzyme ATP citrate lyase (ACL). In animals, ACL is encoded by a single gene; ACL in Arabidopsis is composed of two polypeptides, ACLA (encoded by 3 genes) and ACLB (encoded by 2 genes). The holoenzyme has an A(4)B(4)stoichiometry. Expression of both ACLA and ACLB but not of either of the subunits alone results in ACL activity; ATP-CITRATE LYASE A-3 (ACLA-3)	ACLA-3		5.56462	6.0041	5.64421	5.04548	6.10891	5.80295	4.43541	5.38199	5.19987	4.24649	5.65488	5.18652	5.02129	5.38583	5.25585	5.28542	5.15406	5.13077	5.40893	4.70926	4.18517
AT1G09440	AL1G19960	Thhalv10007579m.g	white	Protein kinase superfamily protein	Protein kinase superfamily protein	Protein kinase superfamily protein	Protein kinase superfamily protein;(source:Araport11)			3.07003	2.65706	2.4635	1.64963	2.82518	2.8574	0	3.22678	3.49876	1.41865	2.82713	3.50939	1.98873	1.99751	3.50174	3.19251	2.90957	3.30125	3.30807	3.41926	2.90267
AT1G09450	AL1G19970	Thhalv10007117m.g	cyan	Protein kinase superfamily protein	Protein kinase superfamily protein	Protein kinase superfamily protein	Encodes a protein kinase that phosphorylates histone H3 at Thr3 and Thr11 and plays a role in mitotic cell division; HASPIN-RELATED GENE (Haspin)			1.64747	0.629399	1.09328	0	1.15777	1.2747	0	2.21351	1.62212	0.657262	1.84476	1.80744	1.59828	1.97418	1.43434	1.48338	1.26622	1.37974	1.53838	0.95215	0
AT1G09460	AL1G19980	Thhalv10008261m.g	salmon	Carbohydrate-binding X8 domain superfamily protein	Carbohydrate-binding X8 domain superfamily protein	Carbohydrate-binding X8 domain superfamily protein	Carbohydrate-binding X8 domain superfamily protein;(source:Araport11)			1.70366	0.823973	1.06849	0	1.3077	0.557776	0	2.11416	1.76982	0.304141	1.0641	1.58275	0.12146	0	2.70039	2.36569	2.20464	2.21213	2.986	2.53062	1.46682
AT1G09470	AL1G19990	Thhalv10008143m.g	salmon	myosin heavy chain, cardiac protein			NEAP3 is a member of a small family containing coiled-coil domains, a nuclear localization signal and a C-terminal predicted transmembrane domain. It localizes to the nuclear periphery. Mutants have altered nuclear morphology and chromatin structure; (ATNEAP3)			3.11209	2.08949	1.7573	0	2.40161	2.47707	0	1.5643	1.24615	0	1.51429	1.3508	0	0	4.08075	4.16757	3.60925	4.08968	4.49451	4.82407	4.19092
AT1G09500	AL1G20020	Thhalv10017842m.g	green	NAD(P)-binding Rossmann-fold superfamily protein	NAD(P)-binding Rossmann-fold superfamily protein	NAD(P)-binding Rossmann-fold superfamily protein	similar to Eucalyptus gunnii alcohol dehydrogenase of unknown physiological function (GI:1143445), Vigna unguiculata (gi:1854445), NOT a cinnamyl-alcohol dehydrogenase			0	0	0.796835	1.71154	0	3.24362	7.80521	1.45989	0.369779	0	2.09522	0.728295	3.56316	4.95942	5.07853	4.91437	5.29325	5.53758	5.26988	5.5806	5.64199
AT1G09520	AL1G20040	Thhalv10008580m.g	black	hypothetical protein			hypothetical protein;(source:Araport11)			2.78186	2.70702	3.01579	3.79684	3.26068	3.57707	3.88857	2.76828	2.55395	2.90832	3.16614	2.96556	2.80172	3.12348	3.32569	3.18707	3.4739	3.23635	3.51525	3.35198	3.10316
AT1G09530	AL1G20050	Thhalv10007343m.g	tan	phytochrome interacting factor 3	phytochrome interacting factor 3	phytochrome interacting factor 3	Transcription factor interacting with photoreceptors phyA and phyB. Forms a ternary complex in vitro with G-box element of the promoters of LHY, CCA1. Acts as a negative regulator of phyB signalling. It degrades rapidly after irradiation of dark grown seedlings in a process controlled by phytochromes. Does not play a significant role in controlling light input and function of the circadian clockw…	PIF3	POC1,PAP3	2.07507	1.88832	1.88178	2.68201	2.65181	3.60223	4.38607	1.79621	1.76416	0.451575	2.34999	1.89669	3.08934	3.30199	1.10638	1.02335	0.796523	1.15135	1.24273	1.21188	1.83878
AT1G09560	AL1G20080	Thhalv10008725m.g	grey60	germin-like protein 5	germin-like protein 5	germin-like protein 5	Encodes a plasodesmata-located protein involved in regulating primary root growth by controlling phloem-mediated allocation of resources between the primary and lateral root meristems. The mRNA is cell-to-cell mobile; GERMIN-LIKE PROTEIN 5 (GLP5)	GLP5		5.02372	5.54953	5.55415	4.87399	5.45686	5.20614	6.32225	5.14609	4.96543	5.23062	5.46062	5.09146	4.73631	5.14874	6.26134	6.01191	6.01891	5.5213	5.92328	5.09714	4.69682
AT1G09570	AL1G20090	Thhalv10006625m.g	skyblue	phytochrome A	phytochrome A	phytochrome A	Light-labile cytoplasmic red/far-red light photoreceptor involved in the regulation of photomorphogenesis. It exists in two inter-convertible forms: Pr and Pfr (active) and functions as a dimer.The N terminus carries a single tetrapyrrole chromophore, and the C terminus is involved in dimerization. It is the sole photoreceptor mediating the FR high irradiance response (HIR). Major regulator in re…	PHYA	FHY2,FRE1,HY8	3.79643	3.30829	2.95395	2.52935	3.68213	3.6225	4.19029	4.32404	4.09995	1.86754	4.30957	4.25511	3.72419	4.62776	4.26813	4.17109	4.28103	4.28152	4.42112	4.49502	4.55781
AT1G09575	AL1G20100	Thhalv10008337m.g	lightyellow	calcium uniporter-like protein (DUF607)	Protein of unknown function (DUF607)	Protein of unknown function (DUF607)	Mitochondrial calcium channel; MITOCHONDRIAL CALCIUM UPTAKE1 (MCU1)			2.55568	1.99197	2.29375	0.491971	1.92633	1.81136	0	0.756229	0.975003	0	0	0.636358	0.00469841	0	1.73831	1.55296	1.37661	1.35405	1.80488	1.71049	0.964601
AT1G09580	AL1G20110	Thhalv10008686m.g	darkorange	emp24/gp25L/p24 family/GOLD family protein	emp24/gp25L/p24 family/GOLD family protein	emp24/gp25L/p24 family/GOLD family protein	emp24/gp25L/p24 family/GOLD family protein;(source:Araport11)			3.7401	3.80724	3.75827	2.6197	3.87261	3.87789	3.62399	4.01041	3.85062	3.79747	4.09445	3.94562	3.92544	4.04231	4.05993	4.24049	4.06988	4.21563	4.0115	4.55082	4.35524
AT1G09590	AL1G20240	Thhalv10008951m.g	cyan	Translation protein SH3-like family protein	Translation protein SH3-like family protein	Translation protein SH3-like family protein	Translation protein SH3-like family protein;(source:Araport11)			8.01948	7.46963	7.2247	5.94082	7.57183	7.21917	6.92938	8.9565	8.89223	8.57044	8.45479	8.58354	8.53168	8.63651	8.69109	8.78096	8.53976	8.3533	8.60939	8.55725	8.24149
AT1G09610	AL1G20140	Thhalv10009538m.g	royalblue	glucuronoxylan 4-O-methyltransferase-like protein (DUF579)	Protein of unknown function (DUF579)	Protein of unknown function (DUF579)	glucuronoxylan 4-O-methyltransferase-like protein (DUF579);(source:Araport11); GLUCURONOXYLAN METHYLTRANSFERASE1 (GXM1)			0.00207455	0	0	0.748305	0	0.207494	0	1.61229	1.34967	0	1.83195	1.27955	1.23197	1.45434	0	0	0	0	0	1.03156	1.59589
AT1G09620	AL1G20150	Thhalv10009411m.g	purple	ATP binding/leucine-tRNA ligases/aminoacyl-tRNA ligases	ATP binding;leucine-tRNA ligases;aminoacyl-tRNA ligases;nucleotide binding;ATP binding;aminoacyl-tRNA ligases	ATP binding;leucine-tRNA ligases;aminoacyl-tRNA ligases;nucleotide binding;ATP binding;aminoacyl-tRNA ligases	ATP binding/leucine-tRNA ligases/aminoacyl-tRNA ligase;(source:Araport11)			5.29606	4.38853	4.48058	3.37215	4.85577	4.85259	5.12785	4.80372	4.1504	3.15323	4.59017	4.14391	4.40232	4.96463	4.93938	4.68163	4.74391	4.72371	4.95213	4.99692	4.73214
AT1G09630	AL1G20170	Thhalv10008742m.g	darkorange	RAB GTPase 11C	RAB GTPase 11C	RAB GTPase 11C	Encodes a putative GTP-binding protein. Associates with organelles on a pathway from the Golgi to the plasma membrane in interphase. In dividing cells acts at the cell plate; RAB GTPASE 11C (RAB11c)	ATRAB11C	ATRABA2A,ATRAB-A2A,RAB-A2A,RAB11c	4.70495	4.99447	4.81405	3.65042	4.97419	4.74953	3.6086	4.97207	4.8955	4.63906	5.58203	5.11374	5.1445	5.80788	4.96258	5.31249	5.38078	5.26918	5.06003	5.59148	5.73071
AT1G09640	AL1G20180	Thhalv10007759m.g	grey60	Translation elongation factor EF1B, gamma chain	Translation elongation factor EF1B, gamma chain	Translation elongation factor EF1B, gamma chain	Translation elongation factor EF1B, gamma chain;(source:Araport11)			7.02682	6.54403	6.73661	6.41395	6.81866	6.93641	7.33562	6.30795	5.96977	6.69379	6.19672	5.78178	6.41351	6.4173	7.00153	6.80121	6.88705	6.74461	6.76474	7.23836	7.17798
AT1G09645	AL1G20190	Thhalv10009166m.g	lightcyan	transmembrane protein, putative			transmembrane protein;(source:Araport11)			4.96386	5.64031	5.90255	5.95866	5.66549	5.86377	6.53716	6.1342	6.27139	5.72945	6.28681	6.32196	5.84546	6.08626	5.05751	5.26281	5.65895	5.34994	5.32899	5.82048	5.88224
AT1G09660	AL1G20210	Thhalv10008323m.g	blue	RNA-binding KH domain-containing protein	RNA-binding KH domain-containing protein	RNA-binding KH domain-containing protein	RNA-binding KH domain-containing protein;(source:Araport11)			5.07043	4.58774	4.76243	4.34358	4.77692	4.87585	4.4272	4.28227	3.94919	4.83229	4.2215	3.97284	3.99488	3.99122	3.63885	3.474	3.48183	3.72093	3.40487	3.62537	3.25475
AT1G09680	AL1G20230	Thhalv10007116m.g	green	Pentatricopeptide repeat (PPR) superfamily protein	Pentatricopeptide repeat (PPR) superfamily protein	Pentatricopeptide repeat (PPR) superfamily protein	Pentatricopeptide repeat (PPR) superfamily protein;(source:Araport11)			0.759906	0.69245	0.815157	0	1.09629	1.55368	2.06341	1.07355	0.894923	0	1.05567	0.791734	0.538525	1.17369	1.81987	2.00504	2.0157	2.05352	2.21299	2.55412	2.8732
AT1G09690	AL1G20120	Thhalv10023727m.g	blue	Translation protein SH3-like family protein	Translation protein SH3-like family protein	Translation protein SH3-like family protein	Translation protein SH3-like family protein;(source:Araport11)			9.16446	8.67128	8.20363	6.88723	8.65999	8.38878	8.10078	8.02336	7.58748	7.36177	7.30475	7.25218	6.84294	7.16907	7.1054	7.21958	7.07683	6.87801	6.94691	6.9182	6.51232
AT1G09700	AL1G20250	Thhalv10014087m.g	darkgrey	dsRNA-binding domain-like superfamily protein	dsRNA-binding domain-like superfamily protein	dsRNA-binding domain-like superfamily protein	Encodes a nuclear dsRNA binding protein. Involved in mRNA cleavage. The mutant is characterized by shorter stature, delayed flowering, leaf hyponasty, reduced fertility, decreased rate of root growth, and an altered root gravitropic response. It also exhibits less sensitivity to auxin and cytokinin; HYPONASTIC LEAVES 1 (HYL1)	HYL1	DRB1	3.02322	2.20714	2.56747	1.63015	2.88528	3.13242	3.45688	2.70204	2.08784	1.29868	2.41276	2.29283	2.55301	2.41996	3.72132	3.45107	3.07395	3.60355	3.73934	4.26038	3.97688
AT1G09730	AL1G20280	Thhalv10006645m.g	skyblue	Cysteine proteinases superfamily protein	Cysteine proteinases superfamily protein	Cysteine proteinases superfamily protein	Encodes a SUMO protease that positively regulates the transition to flowering in long and short days. Along with SPF2, its activity is required for fertility as asp1/spf2 double mutants have defects in gametogenesis and embroygenesis; ARABIDOPSIS SUMO PROTEASE 1 (ASP1)			3.12248	2.45955	2.58712	1.83846	3.08058	3.21814	3.87447	3.44425	3.12595	1.17574	3.70119	3.29818	3.26149	4.06585	3.90094	3.71921	3.73393	3.74476	4.17285	4.44944	4.42616
AT1G09740	AL1G20290	Thhalv10008924m.g	lightgreen	Adenine nucleotide alpha hydrolases-like superfamily protein	Adenine nucleotide alpha hydrolases-like superfamily protein	Adenine nucleotide alpha hydrolases-like superfamily protein	Adenine nucleotide alpha hydrolases-like superfamily protein;(source:Araport11)			2.64613	3.91279	3.94807	3.88686	4.01482	3.48473	5.07635	4.43195	4.43579	4.02653	4.72531	4.37344	3.90122	4.56175	4.06456	4.2909	4.56017	4.06806	4.3679	4.93876	5.51247
AT1G09750	AL1G20300	Thhalv10007613m.g	pink	Eukaryotic aspartyl protease family protein	Eukaryotic aspartyl protease family protein	Eukaryotic aspartyl protease family protein	Eukaryotic aspartyl protease family protein;(source:Araport11)			6.3018	6.05239	6.48652	4.7841	6.22982	5.13525	0	4.73289	3.98008	4.68759	4.37674	4.14042	3.04323	2.77687	3.93541	3.55779	3.10206	3.72125	3.86335	3.96801	2.63447
AT1G09760	AL1G20310	Thhalv10008494m.g	saddlebrown	U2 small nuclear ribonucleoprotein A	U2 small nuclear ribonucleoprotein A	U2 small nuclear ribonucleoprotein A	U2 small nuclear ribonucleoprotein A;(source:Araport11); U2 SMALL NUCLEAR RIBONUCLEOPROTEIN A (U2A')	U2A'		5.58564	5.3613	5.30556	4.88031	5.48233	5.54242	5.51136	5.37766	5.08196	4.62444	5.24278	5.11782	5.28397	5.28015	5.21339	4.99475	4.94397	5.11845	5.17021	5.36297	5.05442
AT1G09770	AL1G20320	Thhalv10001097m.g	skyblue	cell division cycle 5	cell division cycle 5	cell division cycle 5	Member of MYB3R- and R2R3- type MYB- encoding genes. Essential for plant innate immunity. Interacts with MOS4 and PRL1. The mRNA is cell-to-cell mobile; CELL DIVISION CYCLE 5 (CDC5)	ATCDC5	CDC5,ATMYBCDC5	4.6582	3.55167	3.40239	3.23828	4.21038	4.53197	5.22191	4.30959	3.69552	2.52753	4.36941	3.94981	4.29737	5.077	4.27214	4.23498	4.08603	4.43536	4.5097	5.09254	5.34177
AT1G09780	AL1G20330	Thhalv10007256m.g	lightyellow	Phosphoglycerate mutase, 2,3-bisphosphoglycerate-independent	Phosphoglycerate mutase, 2,3-bisphosphoglycerate-independent	Phosphoglycerate mutase, 2,3-bisphosphoglycerate-independent	Encodes a 2,3-biphosphoglycerate-independent phosphoglycerate mutase that is involved in pollen development and stomatal movement; 2,3-BIPHOSPHOGLYCERATE-INDEPENDENT PHOSPHOGLYCERATE MUTASE 1 (iPGAM1)			6.58605	6.15318	6.11043	4.86327	6.11691	5.69425	5.61491	6.42128	6.24516	5.09384	5.32014	5.9256	4.43868	4.24215	5.41111	5.11121	5.09134	4.96061	5.08203	5.49042	4.73078
AT1G09795	AL1G20370	Thhalv10007791m.g	darkgreen	ATP phosphoribosyl transferase 2	ATP phosphoribosyl transferase 2	ATP phosphoribosyl transferase 2	ATP phosphoribosyl transferase, catalyses first step of histidine biosynthesis; ATP PHOSPHORIBOSYL TRANSFERASE 2 (ATP-PRT2)	ATATP-PRT2	HISN1B,ATP-PRT2	6.70246	6.44364	6.57774	6.63555	6.74448	6.74169	7.14655	3.50109	3.41287	2.58891	3.64384	3.31889	3.51701	4.2967	5.65891	5.3142	5.43288	5.25	5.4769	5.44524	5.44913
AT1G09800	AL1G20380	Thhalv10007981m.g	skyblue	Pseudouridine synthase family protein	Pseudouridine synthase family protein	Pseudouridine synthase family protein	Pseudouridine synthase family protein;(source:Araport11)			2.34206	1.48201	2.05739	1.09332	1.76207	2.3213	2.00018	2.602	2.0181	1.30998	2.44882	2.04098	2.47784	2.76793	1.93078	1.78517	1.71979	1.96034	1.84504	2.27763	2.50608
AT1G09810	AL1G20390	Thhalv10009895m.g	darkgrey	evolutionarily conserved C-terminal region 11	evolutionarily conserved C-terminal region 11	evolutionarily conserved C-terminal region 11	evolutionarily conserved C-terminal region 11;(source:Araport11); EVOLUTIONARILY CONSERVED C-TERMINAL REGION 11 (ECT11)	ECT11		2.92351	2.18328	2.06498	1.24731	2.41408	2.53066	2.85049	2.27716	1.93367	1.29746	2.16118	2.05489	1.5614	2.44723	2.87771	2.76133	2.4055	2.58707	2.77278	3.21045	3.18151
AT1G09812	AL1G20400	Thhalv10009091m.g	cyan	multidrug resistance protein, putative			multidrug resistance protein;(source:Araport11)			0.650921	1.23793	1.59464	1.73182	1.17085	1.38286	0	2.63011	2.49275	3.25856	3.48023	2.29199	2.30051	2.66592	2.46109	2.53578	2.39709	2.45649	2.62602	3.42717	2.83888
AT1G09815	AL1G20410	Thhalv10009118m.g	green	polymerase delta 4	polymerase delta 4	polymerase delta 4	polymerase delta 4;(source:Araport11); POLYMERASE DELTA 4 (POLD4)	POLD4		5.37426	5.56795	5.56955	5.44782	5.60472	5.6181	6.3207	5.11747	5.17431	6.06704	5.62767	5.25044	5.60853	6.08804	5.9162	6.01528	6.14656	5.78837	5.94216	6.3504	5.81027
AT1G09820	AL1G20420	Thhalv10000737m.g	saddlebrown	Pentatricopeptide repeat (PPR-like) superfamily protein	Pentatricopeptide repeat (PPR-like) superfamily protein	Pentatricopeptide repeat (PPR-like) superfamily protein	Pentatricopeptide repeat (PPR-like) superfamily protein;(source:Araport11)			1.41435	1.35773	1.1626	0.0548114	1.58367	1.60026	1.88477	1.24244	0.870696	0	1.4215	0.963787	0.729743	1.50957	0.920532	0.777395	0.362647	0.78099	0.838981	1.44054	1.42196
AT1G09830	AL1G20430	Thhalv10007333m.g	midnightblue	Glycinamide ribonucleotide (GAR) synthetase	Glycinamide ribonucleotide (GAR) synthetase	Glycinamide ribonucleotide (GAR) synthetase	glycinamide ribonucleotide synthetase (GAR synthetase) that catalyzes the conversion of phosphoribosyl amine to phosphoribosyl glycineamide; PURINE BIOSYNTHESIS 2 (PUR2)			4.62875	4.49049	4.53503	4.1445	4.58943	4.30092	4.37037	3.97696	3.47251	3.89778	3.89305	3.31241	3.77158	4.01825	3.93604	3.53516	3.52092	3.45625	3.63812	3.65185	3.69245
AT1G09840	AL1G20440	Thhalv10007729m.g	purple	shaggy-like protein kinase 41	shaggy-like protein kinase 41	shaggy-like protein kinase 41	shaggy-like protein kinase 41;(source:Araport11); SHAGGY-LIKE PROTEIN KINASE 41 (SK41)	ATSK41	SK41	4.44814	4.4684	3.96912	3.74311	4.60714	4.56887	4.7753	4.24605	3.80162	2.75321	4.41492	4.04678	4.29845	4.61244	4.87259	4.61701	4.46715	4.33096	4.90111	5.41316	4.70309
AT1G09850	AL1G20450	Thhalv10007640m.g	lightcyan	xylem bark cysteine peptidase 3	xylem bark cysteine peptidase 3	xylem bark cysteine peptidase 3	Arabidopsis thaliana papain-like cysteine peptidase; XYLEM BARK CYSTEINE PEPTIDASE 3 (XBCP3)	XBCP3		4.23342	4.33159	4.42476	4.36786	4.54027	4.63689	6.14059	5.28255	5.00807	5.77591	5.32794	5.06018	5.55282	5.50689	3.96346	3.75116	3.75222	3.98874	3.80875	4.84602	4.62815
AT1G09870	AL1G20470	Thhalv10002208m.g	black	histidine acid phosphatase family protein	histidine acid phosphatase family protein	histidine acid phosphatase family protein	histidine acid phosphatase family protein;(source:Araport11)			3.66573	3.88004	3.70801	3.60795	3.96523	4.22351	5.03145	3.01736	2.89481	2.27481	3.47114	2.95446	3.46376	4.0221	3.92452	3.78378	3.87689	3.94252	3.88446	4.28335	4.5243
AT1G09890	AL1G20490	Thhalv10007093m.g	darkgrey	Rhamnogalacturonate lyase family protein	Rhamnogalacturonate lyase family protein	Rhamnogalacturonate lyase family protein	Rhamnogalacturonate lyase family protein;(source:Araport11)			0.655923	0	0	0	0	0.22442	0	1.08441	0.468933	0	0	0.0462289	0	0	1.30297	0.502062	0.144967	0.337989	0.744655	1.45756	0.931166
AT1G09910	AL1G20510	Thhalv10007058m.g	purple	Rhamnogalacturonate lyase family protein	Rhamnogalacturonate lyase family protein	Rhamnogalacturonate lyase family protein	Rhamnogalacturonate lyase family protein;(source:Araport11)			2.50027	2.75158	2.81765	3.37925	3.16059	3.7131	4.43441	2.9833	2.83613	2.20122	3.44416	3.09934	3.64132	3.8059	3.51137	3.29399	3.50481	3.52128	3.9072	4.24716	4.45056
AT1G09920	AL1G20520	Thhalv10008829m.g	magenta	TRAF-type zinc finger-related	TRAF-type zinc finger-related	TRAF-type zinc finger-related	TRAF-type zinc finger-like protein;(source:Araport11)			5.09454	5.31647	5.42647	5.3359	5.42319	5.49316	6.21949	4.89524	4.99164	4.67466	5.32789	5.08296	5.18487	5.43577	4.59429	4.58875	4.68258	4.60143	4.81845	4.99188	5.04839
AT1G09932	AL1G20540	Thhalv10008516m.g	darkred	Phosphoglycerate mutase family protein	Phosphoglycerate mutase family protein	Phosphoglycerate mutase family protein	Phosphoglycerate mutase family protein;(source:Araport11)			2.52527	3.21791	3.65384	1.59965	3.67957	0.978837	0	0.48142	0.477776	0	2.6177	0.635011	0.119523	1.14193	2.83077	3.2312	3.19451	3.14657	2.59689	2.49876	1.17616
AT1G09940	AL1G20570	Thhalv10007359m.g	skyblue	Glutamyl-tRNA reductase family protein	Glutamyl-tRNA reductase family protein	Glutamyl-tRNA reductase family protein	Encodes glutamyl-tRNA reductase. Involved in heme biosynthesis in non-photosynthetic tissues and induced by oxidative stress in photosynthetic tissues to supply heme for defensive hemoproteins; (HEMA2)	HEMA2		3.72626	3.4718	3.07573	2.11556	3.64247	3.48326	4.00984	4.34324	3.90322	2.5631	3.56693	3.70297	3.40331	3.62604	3.46706	3.2645	3.40007	2.71684	3.55721	3.72365	3.10009
AT1G09950	AL1G20580	Thhalv10008665m.g	green	RESPONSE TO ABA AND SALT 1	RESPONSE TO ABA AND SALT 1	RESPONSE TO ABA AND SALT 1	RESPONSE TO ABA AND SALT 1;(source:Araport11); RESPONSE TO ABA AND SALT 1 (RAS1)	RAS1		0.178844	0	0.17463	0.366828	0	0	3.06606	0	0	0	0	0	0	0.167482	2.97409	3.50336	3.89276	3.19686	3.52792	3.53773	4.14825
AT1G09960	AL1G20590	Thhalv10007390m.g	greenyellow	sucrose transporter 4	sucrose transporter 4	sucrose transporter 4	low affinity (10mM) sucrose transporter in sieve elements (phloem); SUCROSE TRANSPORTER 4 (SUT4)	SUT4	ATSUT4,SUC4,ATSUC4	1.56759	1.40578	1.56606	2.0128	2.03966	2.40948	2.88607	3.80366	3.37171	4.39223	4.46451	3.28644	4.7632	5.09246	5.26274	5.09327	5.55366	4.91365	5.38062	5.67092	5.44909
AT1G09970	AL1G20612	Thhalv10006696m.g	purple	Leucine-rich receptor-like protein kinase family protein	Leucine-rich receptor-like protein kinase family protein	Leucine-rich receptor-like protein kinase family protein	RLK7 belongs to a leucine-rich repeat class of receptor-likekinase (LRR-RLKs). It is involved in the control of germination speed and the tolerance to oxidant stress. The mRNA is cell-to-cell mobile; (LRR XI-23)	LRR XI-23	RLK7	4.3419	4.58636	4.48075	3.42469	4.86789	4.49873	5.47533	5.00706	4.61066	2.31972	5.19244	4.61001	4.0952	5.37664	5.03757	5.10345	5.21169	4.52608	5.34088	5.18302	4.12522
AT1G09980	AL1G20690	Thhalv10006833m.g	skyblue	Putative serine esterase family protein	Putative serine esterase family protein	Putative serine esterase family protein	Putative serine esterase family protein;(source:Araport11)			3.17027	2.89678	2.68645	1.77882	3.11052	3.11272	3.90165	3.69985	3.21286	1.54553	3.63388	3.27013	3.11251	3.69891	3.34037	3.20944	3.37062	3.38653	3.36679	4.09475	4.03564
AT1G10020	AL1G20720	Thhalv10007581m.g	pink	formin-like protein (DUF1005)	Protein of unknown function (DUF1005)	Protein of unknown function (DUF1005)	formin-like protein (DUF1005);(source:Araport11)			4.14595	3.20445	3.96792	2.63314	3.55572	3.58857	0.332182	4.21989	3.88477	3.96298	3.61299	4.24628	2.21026	2.6358	3.24797	3.19703	3.0824	2.92047	3.0568	2.03918	1.20567
AT1G10030	AL1G20730	Thhalv10009099m.g	blue	homolog of yeast ergosterol28	homolog of yeast ergosterol28	homolog of yeast ergosterol28	ergosterol biosynthesis protein;(source:Araport11); HOMOLOG OF YEAST ERGOSTEROL28 (ERG28)	ERG28		4.53872	4.77969	4.81103	4.02443	4.57581	4.12337	3.39313	4.68593	4.58273	4.88662	4.64925	4.43014	3.54375	4.02676	2.9359	3.11618	2.91594	3.26986	3.16467	3.06303	2.36062
AT1G10040	AL1G20740	Thhalv10007805m.g	green	alpha/beta-Hydrolases superfamily protein	alpha/beta-Hydrolases superfamily protein	alpha/beta-Hydrolases superfamily protein	alpha/beta-Hydrolases superfamily protein;(source:Araport11)			0.768337	0.779128	0.30105	0.0197684	1.43336	1.90291	3.90984	0.333744	0.194667	0	1.31217	0.562182	0.863966	2.72934	3.90567	4.22224	3.99523	3.87362	4.52217	4.75847	4.4447
AT1G10050	AL1G20750	Thhalv10006640m.g	skyblue	glycosyl hydrolase family 10 protein / carbohydrate-binding domain-containing protein	glycosyl hydrolase family 10 protein / carbohydrate-binding domain-containing protein	glycosyl hydrolase family 10 protein / carbohydrate-binding domain-containing protein	Encodes a putative glycosyl hydrolase family 10 protein (xylanase).			1.35743	1.11939	0.909141	0.640023	1.58264	1.61466	3.10902	2.45119	1.93406	0.425392	2.45557	1.96619	2.28635	2.89629	2.29208	2.35059	2.36152	2.56695	2.34341	3.03239	3.26067
AT1G10060	AL1G20760	Thhalv10007903m.g	white	branched-chain amino acid transaminase 1	branched-chain amino acid transaminase 1	branched-chain amino acid transaminase 1	encodes a mitochondrial branched-chain amino acid aminotransferase. Complements the yeast leu/iso-leu/val auxotrophy mutant; BRANCHED-CHAIN AMINO ACID TRANSAMINASE 1 (BCAT-1)	ATBCAT-1	BCAT-1	2.41636	2.67783	3.10693	1.98876	2.64932	2.72729	0	2.81779	2.13136	2.06786	2.29154	2.38367	2.41748	1.11072	2.66257	2.84049	2.6196	1.63089	2.59315	3.85386	3.26638
AT1G10070	AL1G20774	Thhalv10007897m.g	magenta	branched-chain amino acid transaminase 2	branched-chain amino acid transaminase 2	branched-chain amino acid transaminase 2	Encodes a chloroplast branched-chain amino acid aminotransferase. Complements the yeast leu/iso-leu/val auxotrophy mutant. Involved in cell wall development; BRANCHED-CHAIN AMINO ACID TRANSAMINASE 2 (BCAT-2)	ATBCAT-2	BCAT-2	0	0.920776	1.27873	3.70865	1.29459	3.24892	6.9166	2.19488	1.56979	2.07061	5.05855	1.77202	5.41224	6.81117	2.43828	2.75338	2.82329	2.43266	3.48725	3.20077	3.81792
AT1G10090	AL1G20780	Thhalv10006880m.g	saddlebrown	Early-responsive to dehydration stress protein (ERD4)	Early-responsive to dehydration stress protein (ERD4)	Early-responsive to dehydration stress protein (ERD4)	Early-responsive to dehydration stress protein (ERD4);(source:Araport11)			3.68071	3.96578	4.30019	4.79549	3.95427	4.21973	4.8131	4.44241	4.51441	2.00301	4.33198	4.33605	3.91311	4.17721	3.51765	3.38518	3.892	3.26196	3.57573	3.87437	4.07773
AT1G10095	AL1G20660	Thhalv10000880m.g	royalblue	Protein prenylyltransferase superfamily protein	Protein prenylyltransferase superfamily protein	Protein prenylyltransferase superfamily protein	Protein prenylyltransferase superfamily protein;(source:Araport11)			2.10058	1.61976	2.07899	2.46851	2.2232	2.79589	3.69942	3.48937	3.50249	3.21915	3.61244	3.65107	3.61378	4.04942	2.53849	2.21659	2.06728	2.17708	2.76209	2.95727	2.69487
AT1G10120	AL1G20614	Thhalv10008002m.g	darkorange	basic helix-loop-helix (bHLH) DNA-binding superfamily protein	basic helix-loop-helix (bHLH) DNA-binding superfamily protein	basic helix-loop-helix (bHLH) DNA-binding superfamily protein	basic helix-loop-helix (bHLH) DNA-binding superfamily protein;(source:Araport11); CRY2-INTERACTING BHLH 4 (CIB4)			3.43915	3.11847	3.40231	2.35067	3.55264	3.71361	1.8973	3.37389	3.15246	2.15258	3.97811	3.23929	3.30429	4.0663	3.83229	3.53764	3.18803	3.69641	3.75643	4.21229	3.85238
AT1G10130	AL1G20820	Thhalv10006682m.g	purple	endoplasmic reticulum-type calcium-transporting ATPase 3	endoplasmic reticulum-type calcium-transporting ATPase 3	endoplasmic reticulum-type calcium-transporting ATPase 3	Encodes a golgi localized P2A-type Ca2+ ATPase involved in Mn nutrition and homeostasis; ENDOPLASMIC RETICULUM-TYPE CALCIUM-TRANSPORTING ATPASE 3 (ECA3)	ECA3	ATECA3	3.28512	3.12549	3.12122	2.40384	3.46659	3.51119	3.48303	3.17028	2.78839	2.00371	3.57086	3.00486	3.45885	3.94089	3.24206	2.91392	3.01007	3.32624	3.33389	3.74774	3.82835
AT1G10150	AL1G20840	Thhalv10007757m.g	brown	Carbohydrate-binding protein	Carbohydrate-binding protein	Carbohydrate-binding protein	Carbohydrate-binding protein;(source:Araport11)			3.97236	3.95203	4.61168	4.20162	4.20856	4.95849	4.53634	3.95497	4.06403	3.03585	3.68717	4.09905	3.41829	3.37234	4.4912	4.19489	4.55521	4.19827	4.70466	4.39061	3.37769
AT1G10155	AL1G20850	Thhalv10008847m.g	greenyellow	phloem protein 2-A10	phloem protein 2-A10	phloem protein 2-A10	phloem protein 2-A10;(source:Araport11); PHLOEM PROTEIN 2-A10 (PP2-A10)	ATPP2-A10	PP2-A10	0	0.0466999	0	0	0.768045	0	0	4.7863	5.33197	3.51361	4.98273	5.72053	4.10691	4.22345	4.32916	4.64239	4.30527	5.28472	4.99073	3.3576	4.47377
AT1G10170	AL1G20860	Thhalv10006632m.g	blue	NF-X-like 1	NF-X-like 1	NF-X-like 1	Encodes AtNFXL1, a homologue of the putative human transcription repressor NF-X1. Functions as a negative regulator of the trichothecene phytotoxin-induced defense response; NF-X-LIKE 1 (NFXL1)	ATNFXL1	NFXL1	2.77503	2.22465	2.55314	2.49399	2.96222	3.28276	4.49301	2.3534	1.98202	1.63829	2.70564	2.20264	2.95906	3.0546	0.73941	0.618417	0.761325	1.23164	1.05573	1.235	1.30641
AT1G10180	AL1G20870	Thhalv10006875m.g	greenyellow	LOW protein: exocyst complex component-like protein			LOW protein: exocyst complex component-like protein;(source:Araport11); EXOCYST COMPLEX COMPONENT 84C (EXO84C)			2.85383	1.73198	1.69079	0.954653	2.41469	2.48037	2.28691	3.42643	2.9494	1.4263	3.71612	3.2192	3.36758	4.14267	4.06344	3.9032	3.88266	4.19099	4.16865	4.51448	4.24369
AT1G10200	AL1G20900	Thhalv10008856m.g	cyan	GATA type zinc finger transcription factor family protein	GATA type zinc finger transcription factor family protein	GATA type zinc finger transcription factor family protein	Encodes a member of the Arabidopsis LIM proteins: a family of actin bundlers with distinct expression patterns. WLIM1, WLIM2a, and WLIM2b are widely expressed, whereas PLIM2a, PLIM2b, and PLIM2c are predominantly expressed in pollen. Regulates actin cytoskeleton organization; WLIM1 (WLIM1)	WLIM1		7.2487	7.45988	7.38797	7.25787	7.40429	7.38501	5.2593	8.48678	7.90566	8.38005	8.36048	7.96293	8.57285	8.50181	7.59825	7.72259	7.65812	7.40328	7.70117	8.06693	7.42607
AT1G10240	AL1G20630	Thhalv10006984m.g	grey60	FAR1-related sequence 11	FAR1-related sequence 11	FAR1-related sequence 11	FAR1-related sequence 11;(source:Araport11); FAR1-RELATED SEQUENCE 11 (FRS11)	FRS11		1.57563	0.922496	0.832256	0.683836	1.39322	1.61863	2.27624	0.374255	0.289374	0	0	0.765967	0	0	2.48059	2.12426	2.0789	2.40017	2.44891	2.68722	2.52332
AT1G10270	AL1G21000	Thhalv10023497m.g	green	glutamine-rich protein 23	glutamine-rich protein 23	glutamine-rich protein 23	glutamine-rich protein 23;(source:Araport11); GLUTAMINE-RICH PROTEIN 23 (GRP23)	GRP23		1.58659	0.827856	1.24144	0.230409	1.04139	1.35215	2.51174	1.83429	1.19511	1.29271	2.14127	1.07768	1.58286	2.31282	2.65085	2.33253	2.59957	2.29483	2.5432	2.8406	3.0527
AT1G10280	AL1G21010	Thhalv10007760m.g	magenta	Core-2/I-branching beta-1,6-N-acetylglucosaminyltransferase family protein	Core-2/I-branching beta-1,6-N-acetylglucosaminyltransferase family protein	Core-2/I-branching beta-1,6-N-acetylglucosaminyltransferase family protein	Core-2/I-branching beta-1,6-N-acetylglucosaminyltransferase family protein;(source:Araport11)			0.844332	1.61351	1.83521	1.79811	1.72234	1.69802	3.22864	1.85939	1.51444	1.13005	2.23988	1.86667	2.27799	2.09102	0.920639	1.15254	1.56864	1.77405	1.31991	1.92044	2.02091
AT1G10290	AL1G21020	Thhalv10006739m.g	orange	dynamin-like protein 6	dynamin-like protein 6	dynamin-like protein 6	involved in trafficking from the trans-Golgi Network to the central vacuole. The mRNA is cell-to-cell mobile; DYNAMIN-LIKE PROTEIN 6 (ADL6)	ADL6	DRP2A	4.36379	3.72147	3.89086	3.37818	4.10598	4.24828	4.78264	4.0687	3.57932	3.40871	4.31961	3.6727	4.12628	4.44187	4.1273	4.05991	4.06599	3.97642	4.28424	4.50101	4.0294
AT1G10310	AL1G21040	Thhalv10008625m.g	blue	NAD(P)-binding Rossmann-fold superfamily protein	NAD(P)-binding Rossmann-fold superfamily protein	NAD(P)-binding Rossmann-fold superfamily protein	encodes a NADPH-dependent pterin aldehyde reductase that accepts pterin aldehyde as well as dihydropterin aldehyde as substrates involved in metabolism and salvage of folate and its derivatives.			4.52371	4.60721	4.46261	4.54404	4.66201	4.702	5.04484	4.92132	4.74618	4.8563	4.59203	4.58357	4.02903	4.15778	3.90418	3.66211	3.98194	4.05141	4.0136	4.14941	4.24258
AT1G10320	AL1G21050	Thhalv10009354m.g	skyblue	Zinc finger C-x8-C-x5-C-x3-H type family protein	Zinc finger C-x8-C-x5-C-x3-H type family protein	Zinc finger C-x8-C-x5-C-x3-H type family protein	Zinc finger C-x8-C-x5-C-x3-H type family protein;(source:Araport11)			2.5104	1.63812	1.06442	0.838981	2.02068	2.28526	3.78048	2.69919	1.94064	0.0415276	2.61814	2.16014	1.78427	3.4164	4.50441	3.93685	3.35272	3.98742	4.66182	5.18976	5.23137
AT1G10330	AL1G21070	Thhalv10009465m.g	skyblue	Tetratricopeptide repeat (TPR)-like superfamily protein	Tetratricopeptide repeat (TPR)-like superfamily protein	Tetratricopeptide repeat (TPR)-like superfamily protein	Tetratricopeptide repeat (TPR)-like superfamily protein;(source:Araport11)			0.049858	0	0.521533	0	0.438094	0.181309	1.33165	1.27522	1.18418	0.625519	1.79263	0.776887	0.747287	1.73158	1.64534	1.41042	1.3641	2.0178	0.856951	2.16367	1.7305
AT1G10350	AL1G21090	Thhalv10008066m.g	purple	DNAJ heat shock family protein	DNAJ heat shock family protein	DNAJ heat shock family protein	DNAJ heat shock family protein;(source:Araport11)			2.57444	3.0612	3.39507	3.27105	3.25807	3.25087	3.71496	2.85053	2.90383	2.1694	3.56955	2.88649	3.51409	3.70947	3.65715	3.58477	3.49303	3.87705	3.83651	3.99879	3.78976
AT1G10360	AL1G21100	Thhalv10009674m.g	blue	glutathione S-transferase TAU 18	glutathione S-transferase TAU 18	glutathione S-transferase TAU 18	Encodes glutathione transferase belonging to the tau class of GSTs. Naming convention according to Wagner et al. (2002); GLUTATHIONE S-TRANSFERASE TAU 18 (GSTU18)	ATGSTU18	GST29,GSTU18	5.89405	6.0287	5.69658	6.15338	6.05926	5.64377	2.24098	2.38446	2.30903	2.78704	3.14476	2.48695	4.55425	4.52973	0	0	0	0.122937	0	0.616524	1.91972
AT1G10370	AL1G21110	Thhalv10008682m.g	skyblue	Glutathione S-transferase family protein	Glutathione S-transferase family protein	Glutathione S-transferase family protein	Encodes GSTU17 (Glutathione S-Transferase U17). Functions as a negative component of stress-mediated signal transduction pathways in drought and salt stress responses; EARLY-RESPONSIVE TO DEHYDRATION 9 (ERD9)	GST30	ATGSTU17,GST30B,ERD9	3.00674	2.47824	3.46697	3.15036	2.21853	3.27322	4.21618	3.73838	3.79419	3.32307	3.79253	4.01413	2.91134	3.51362	3.55773	3.59245	4.56852	4.5591	3.51964	5.66475	7.13009
AT1G10380	AL1G21120	Thhalv10008265m.g	brown	Putative membrane lipoprotein	Putative membrane lipoprotein	Putative membrane lipoprotein	Putative membrane lipoprotein;(source:Araport11)			2.12196	1.96645	1.97801	1.91271	2.05425	1.23983	1.26575	0.619983	0.843907	0.09756	0.643539	0.476952	0	0.724639	1.71757	1.70302	1.63292	2.19345	2.34307	2.40029	2.61775
AT1G10390	AL1G21160	Thhalv10006652m.g	purple	Nucleoporin autopeptidase	Nucleoporin autopeptidase	Nucleoporin autopeptidase	DRA2 is a homolog of mammalian nucleoporin 98 and a likely component of the nuclear pore complex in Arabidopsis. It positively participates in the control of the hypocotyl elongation response to plant proximity and control of shade induced gene expression; DRACULA2 (DRA2)			3.59444	3.13447	3.36976	3.19628	3.54241	3.6393	4.37525	3.1734	2.93229	2.35473	3.79359	3.08758	3.4909	4.22592	3.89172	3.71536	3.80405	3.79617	4.04343	4.14498	4.43337
AT1G10410	AL1G21180	Thhalv10007496m.g	black	CW14 protein (DUF1336)	Protein of unknown function (DUF1336)	Protein of unknown function (DUF1336)	CW14 protein (DUF1336);(source:Araport11)			2.98396	3.43674	3.70786	3.6121	3.55773	3.87504	5.05074	2.54079	2.56764	1.80182	3.23206	2.64176	2.72521	3.68771	3.22659	3.372	3.47623	3.44011	3.80469	3.99308	4.36297
AT1G10417	AL1G21190	Thhalv10007877m.g	royalblue	RUN/FYVE domain protein			Encodes protein with unknown function whose expression is repressed by inoculation with Agrobacterium tumerifaciens.			0.183293	0.21032	0	0	0.176011	0.056214	0.606141	1.24877	0.661626	0	1.19718	0.948628	0.566984	1.91877	0	0	0	0	0	0.546166	0
AT1G10430	AL1G21210	Thhalv10008290m.g	green	protein phosphatase 2A-2	protein phosphatase 2A-2	protein phosphatase 2A-2	Encodes one of the isoforms of the catalytic subunit of protein phosphatase 2A: AT1G59830/PP2A-1, AT1G10430/PP2A-2, At2g42500/PP2A-3, At3g58500/PP2A-4 [Plant Molecular Biology (1993) 21:475-485 and (1994) 26:523-528; Note that in more recent publications, there is mixed use of gene names for PP2A-3 and PP2A-4 - some refer to At2g42500 as PP2A-3 and some as PP2A-4]. It regulates the activation of …	PP2A-2		4.55473	4.74619	4.62204	4.48371	4.80614	4.69072	5.05211	4.3174	4.12437	4.55241	4.44166	4.29876	4.86006	4.78958	5.30359	5.53864	5.82259	5.55169	5.80085	5.82122	5.66739
AT1G10450	AL1G20990	Thhalv10006620m.g	lightcyan	paired amphipathic helix Sin3-like protein	SIN3-like 6	SIN3-like 6	Encodes SIN3-like 6, a homolog of the transcriptional repressor SIN3 (AT1G24190); SIN3-LIKE 6 (SNL6)	SNL6		2.71308	1.30247	1.12585	0.525588	1.90041	2.35	3.37171	2.96315	2.18213	0.513277	2.97905	2.39212	2.38481	3.70801	1.5814	1.22273	0.705375	1.53121	1.84565	2.34	2.33912
AT1G10470	AL1G21260	Thhalv10008575m.g	pink	response regulator 4	response regulator 4	response regulator 4	Encodes a two-component response regulator. Acts redundantly with ARR3 in the control of circadian period in a cytokinin-independent manner; RESPONSE REGULATOR 4 (ARR4)	ARR4	MEE7,ATRR1,IBC7	7.16594	7.46863	7.57359	6.46962	7.17708	5.90366	4.92358	6.80157	7.00424	7.21931	7.05009	6.60676	5.7305	5.18946	6.96503	6.52901	6.7167	6.38657	6.63902	5.68138	5.22029
AT1G10480	AL1G21280	Thhalv10008773m.g	lightgreen	zinc finger protein 5	zinc finger protein 5	zinc finger protein 5	Encodes a zinc finger protein containing only a single zinc finger that acts downstream of ZFP6 in regulating trichome development by integrating GA and cytokinin signaling; ZINC FINGER PROTEIN 5 (ZFP5)	ZFP5		0	0	0	0.677265	0	1.26827	1.27333	2.19983	1.87579	1.5884	2.22091	1.95768	2.30761	2.31808	1.88855	3.21478	2.18329	0	2.17425	4.88656	4.56157
AT1G10490	AL1G21290	Thhalv10006661m.g	purple	GNAT acetyltransferase (DUF699)	Domain of unknown function (DUF1726) ;Putative ATPase (DUF699)	Domain of unknown function (DUF1726) ;Putative ATPase (DUF699)	GNAT acetyltransferase (DUF699);(source:Araport11)			3.48508	2.56902	2.73295	1.23631	2.97786	3.02515	3.20591	2.73849	1.97123	1.59811	2.59435	1.7989	2.5779	3.15081	3.10235	2.94198	2.7259	3.0229	3.13796	3.55721	3.31664
AT1G10500	AL1G21300	Thhalv10008651m.g	magenta	chloroplast-localized ISCA-like protein	chloroplast-localized ISCA-like protein	chloroplast-localized ISCA-like protein	Involved in chloroplast Fe-S cluster assembly. Located in the chloroplast stroma. Expressed preferentially in green tissues; CHLOROPLAST-LOCALIZED ISCA-LIKE PROTEIN (CPISCA)	ATCPISCA	CPISCA	6.80281	7.42864	7.58193	8.62954	7.51389	7.58231	8.18774	7.61534	7.79047	8.02689	7.96522	7.96483	8.12122	8.19243	7.56773	7.46985	7.65535	7.47784	7.60587	7.64383	7.87055
AT1G10510	AL1G21310	Thhalv10007114m.g	salmon	RNI-like superfamily protein	RNI-like superfamily protein	RNI-like superfamily protein	RNI-like superfamily protein;(source:Araport11); EMBRYO DEFECTIVE 2004 (emb2004)	emb2004		5.33962	4.84457	4.82416	4.03876	4.90654	4.5627	5.08826	5.25285	4.88436	4.35943	4.82673	4.75793	4.46127	4.51544	5.09389	4.78678	4.94778	4.92238	4.85266	4.72592	4.79972
AT1G10520	AL1G21320	Thhalv10009477m.g	lightgreen	DNA polymerase lambda (POLL)	DNA polymerase lambda (POLL)	DNA polymerase lambda (POLL)	Encodes a homolog of the mammalian DNA polymerase lambda that is involved in the repair of UV-B induced DNA damage; DNA POLYMERASE {LAMBDA} (Pol{lambda})			0	0	0	0	0	0	0.707671	0.181243	0	0	0.811381	0.386465	0.794897	1.56933	0.76886	0.0305414	0.085751	0.345975	0.688801	0.938702	1.41197
AT1G10522	AL1G21330	Thhalv10008855m.g	lightyellow	Serine/Threonine-kinase, putative			Encodes PRIN2 (plastid redox insensitive 2). PRIN2 mutants are impaired in PEP (plastid-encoded RNA polymerase) activity and high light-dependent plastid redox signalling to the nucleus; PLASTID REDOX INSENSITIVE 2 (PRIN2)			6.21934	5.66589	5.72921	4.37483	5.66926	5.10338	5.37806	5.43625	5.01097	5.26854	4.99159	4.81693	4.80011	4.7434	5.56114	4.88961	5.13656	5.12495	5.13424	4.96911	4.79961
AT1G10550	AL1G21360	Thhalv10008234m.g	white	xyloglucan:xyloglucosyl transferase 33	xyloglucan:xyloglucosyl transferase 33	xyloglucan:xyloglucosyl transferase 33	Encodes a membrane-localized protein that is predicted to function during cell wall modification.Overexpression of XTH33 results in abnormal cell morphology. It's expression is under epigenetic control by ATX1; XYLOGLUCAN:XYLOGLUCOSYL TRANSFERASE 33 (XTH33)	XTH33	XET	2.94067	1.06911	2.29483	0	1.33862	0	0	5.56623	5.10969	3.50777	2.04102	5.55847	0	0.327696	3.31244	4.61021	2.74445	3.79873	3.66499	2.74827	0
AT1G10570	AL1G21390	Thhalv10007260m.g	purple	Cysteine proteinases superfamily protein	Cysteine proteinases superfamily protein	Cysteine proteinases superfamily protein	Encodes a deSUMOylating enzyme. In vitro it has both peptidase activity and isopeptidase activity: it can cleave the C-terminal residues from SUMO to activate it for attachment to a target protein and it can also act on the isopeptide bond between SUMO and another protein. sYFP:OTS2 protein accumulates in nuclei in a punctate pattern. Double mutant analysis with ULP1D/OTS1 indicates that these ge…	OTS2	ULP1C	3.05598	2.7876	2.34826	2.1553	2.97965	3.07692	3.40685	2.89181	2.56267	0.890531	3.08231	2.61833	2.62577	3.39285	3.0068	2.86545	2.24428	2.95871	3.06464	3.49417	3.44775
AT1G10580	AL1G21402	Thhalv10007215m.g	purple	Transducin/WD40 repeat-like superfamily protein	Transducin/WD40 repeat-like superfamily protein	Transducin/WD40 repeat-like superfamily protein	Transducin/WD40 repeat-like superfamily protein;(source:Araport11)			4.01102	3.3725	3.37683	2.88416	3.74953	3.94638	5.46162	3.90278	3.45685	2.56582	4.02117	3.59617	3.91179	4.59821	3.98341	4.02944	3.94698	3.78758	4.22779	4.31539	4.2312
AT1G10590	AL1G21440	Thhalv10008819m.g	darkgreen	Nucleic acid-binding, OB-fold-like protein	Nucleic acid-binding, OB-fold-like protein	Nucleic acid-binding, OB-fold-like protein	Nucleic acid-binding, OB-fold-like protein;(source:Araport11)			7.22944	7.41206	7.49314	7.33727	7.56267	7.67219	8.0626	6.63716	6.45124	6.71925	6.67568	6.49008	6.61327	6.79094	6.78341	6.94544	7.09282	6.66407	6.99062	7.11769	6.60477
AT1G10600	AL1G21450	Thhalv10008718m.g	tan	associated molecule with the SH3 domain of STAM 2	associated molecule with the SH3 domain of STAM 2	associated molecule with the SH3 domain of STAM 2	associated molecule with the SH3 domain of STAM 2;(source:Araport11); ASSOCIATED MOLECULE WITH THE SH3 DOMAIN OF STAM 2 (AMSH2)	AMSH2		4.90444	4.88332	4.84579	5.38393	5.11965	5.58214	5.62417	4.74699	4.77087	4.46374	5.27035	5.02768	4.85111	5.51089	4.27197	4.30827	4.52368	4.44763	4.52491	4.76251	4.84324
AT1G10610	AL1G21460	Thhalv10007639m.g	black	basic helix-loop-helix (bHLH) DNA-binding superfamily protein	basic helix-loop-helix (bHLH) DNA-binding superfamily protein	basic helix-loop-helix (bHLH) DNA-binding superfamily protein	basic helix-loop-helix (bHLH) DNA-binding superfamily protein;(source:Araport11)			2.1781	2.28056	2.06289	2.36186	2.60875	3.13767	3.44639	1.30928	1.12267	0	1.04494	1.61517	0.85279	1.375	1.42824	0.78651	0.640599	1.20943	1.30309	2.32971	2.3418
AT1G10630	AL1G21480	Thhalv10008885m.g	cyan	ADP-ribosylation factor A1F	ADP-ribosylation factor A1F	ADP-ribosylation factor A1F	A member of ARF GTPase family. A thaliana has 21 members of this family, known to be essential for vesicle coating and uncoating and functions in GTP-binding. Gene encoding ADP-ribosylation factor and similar to other ARFs and ARF-like proteins. The gene is shown to play a role in cell division, cell expansion and cellulose production using antisense construct; ADP-RIBOSYLATION FACTOR A1F (ARFA1F)	ATARFA1F	ARFA1F	6.17496	6.29605	6.37443	6.03989	6.32505	6.24493	6.16804	6.50387	6.31377	6.66734	6.47088	6.40735	6.32373	6.2802	6.2776	6.25688	6.26678	6.47035	6.35224	6.57473	5.95852
AT1G10640	AL1G21490	Thhalv10007255m.g	white	Pectin lyase-like superfamily protein	Pectin lyase-like superfamily protein	Pectin lyase-like superfamily protein	Pectin lyase-like superfamily protein;(source:Araport11)			2.96156	2.70373	2.67129	1.89024	3.03179	3.75042	0	3.16037	2.70204	2.30493	3.62496	2.99717	2.52925	2.64392	3.77541	3.76729	2.89208	4.42161	3.63227	5.15174	4.4285
AT1G10650	AL1G21500	Thhalv10008132m.g	skyblue	SBP (S-ribonuclease binding protein) family protein	SBP (S-ribonuclease binding protein) family protein	SBP (S-ribonuclease binding protein) family protein	SBP (S-ribonuclease binding protein) family protein;(source:Araport11)			2.9801	2.97973	2.98714	2.63284	3.15592	3.14696	4.90435	3.77153	4.03688	2.20261	4.34231	4.27904	3.54965	4.72215	3.57974	3.46761	3.26217	3.78961	3.98188	4.2999	4.22525
AT1G10657	AL1G21510	Thhalv10009171m.g	white	transmembrane protein, putative	Plant protein 1589 of unknown function	Plant protein 1589 of unknown function	transmembrane protein;(source:Araport11)			4.25759	3.74892	4.14985	3.66295	4.09862	4.30357	0	5.18235	5.04277	5.14176	5.4507	5.26668	4.80404	5.26829	6.41012	5.82613	6.0459	6.50014	6.24583	6.54579	6.95677
AT1G10660	AL1G21520	Thhalv10008229m.g	brown	transmembrane protein, putative			transmembrane protein;(source:Araport11)			3.90168	4.22938	4.42035	4.94334	4.6045	4.87788	5.79098	3.24647	3.17435	2.73205	3.11172	3.36498	3.72123	3.92224	4.67043	4.25435	4.49881	4.50428	4.46946	4.69888	4.85811
AT1G10670	AL1G21530	Thhalv10008114m.g	blue	ATP-citrate lyase A-1	ATP-citrate lyase A-1	ATP-citrate lyase A-1	One of the three genes encoding subunit A of the trimeric protein ATP Citrate Lyase. Antisense ACLA-1 plants cause a reduction in cytosolic acetyl-CoA metabolism and have upregulation of stress-related genes and down-regulation of primary metabolism and growth genes, suggesting the mutation restricts normal growth and developmental processes and puts the plant into a state of stress; ATP-CITRATE …	ACLA-1		7.02215	6.73885	6.37792	5.45411	6.94239	6.69273	6.04615	6.77588	6.74937	5.28893	6.6655	6.67006	5.96746	6.35473	2.32856	2.21949	2.44055	2.26737	2.49855	3.29427	2.98402
AT1G10690	AL1G21560	Thhalv10009472m.g	grey60	cyclin-dependent kinase inhibitor, putative			cyclin-dependent kinase inhibitor;(source:Araport11); (SMR8)			1.32795	2.06799	2.50406	3.51372	2.56763	3.49437	4.31549	1.17568	0.515435	1.59583	1.05534	0.878393	0.911088	1.33033	2.97679	3.1069	3.27315	2.56447	3.23445	4.14009	3.73799
AT1G10700	AL1G21570	Thhalv10007773m.g	lightyellow	phosphoribosyl pyrophosphate (PRPP) synthase 3	phosphoribosyl pyrophosphate (PRPP) synthase 3	phosphoribosyl pyrophosphate (PRPP) synthase 3	Encodes a P-independent phosphoribosyl pyrophosphate (PRPP) synthase; PHOSPHORIBOSYL PYROPHOSPHATE (PRPP) SYNTHASE 3 (PRS3)	PRS3		3.96536	4.33126	4.32424	3.75831	4.07379	4.10665	3.01496	3.5849	3.50773	3.63504	3.25553	3.50519	3.0341	2.26775	4.00501	3.81678	4.30905	3.67445	4.0055	4.09008	3.22044
AT1G10710	AL1G21590	Thhalv10007956m.g	greenyellow	poor homologous synapsis 1	poor homologous synapsis 1	poor homologous synapsis 1	Computational predictions suggested the presence of a small cysteine-rich protein beginning in intron 9 (Silverstein 2007), but subsequent analysis revealed that this region contains a tenth exon for the At1g10710 gene. PHS1 regulates recombination and pairing of homologous chromosomes during meiotic prophase by controlling transport of RAD50 from cytoplasm to the nucleus; POOR HOMOLOGOUS SYNAPSI…	PHS1		0	0	0	0	0	0	0	2.05792	1.50052	1.60262	2.38095	1.82766	1.27856	2.72941	2.09829	2.13408	2.40222	1.55499	2.40396	2.46133	1.27452
AT1G10720	AL1G21604	Thhalv10007670m.g	orange	BSD domain-containing protein	BSD domain-containing protein	BSD domain-containing protein	BSD domain-containing protein;(source:Araport11)			3.51737	3.97901	3.62604	3.69599	4.04329	3.88883	4.33274	3.68375	3.65911	2.65695	4.26021	3.78844	3.73657	4.40314	3.65125	3.61048	3.76506	3.79784	4.02109	4.22669	4.17489
AT1G10740	AL1G21660	Thhalv10007563m.g	brown	alpha/beta-Hydrolases superfamily protein	alpha/beta-Hydrolases superfamily protein	alpha/beta-Hydrolases superfamily protein	alpha/beta-Hydrolases superfamily protein;(source:Araport11)			3.57854	3.5448	3.59091	3.72246	3.70712	3.3382	4.25729	3.52606	3.55451	3.11806	3.07245	3.64692	2.84899	2.72759	3.62935	3.74853	3.64507	3.85237	3.95169	2.89856	2.33825
AT1G10750	AL1G21680	Thhalv10007533m.g	darkorange	carboxyl-terminal peptidase, putative (DUF239)	Protein of Unknown Function (DUF239)	Protein of Unknown Function (DUF239)	carboxyl-terminal peptidase, putative (DUF239);(source:Araport11)			0.954902	0.372779	0.666223	0.202147	1.05105	0.851463	0	1.538	1.02664	0.436848	1.41471	1.38117	1.33264	0.695374	1.82984	1.40469	1.59386	1.70783	1.73323	2.43054	1.62037
AT1G10760	AL1G21690	Thhalv10006565m.g	magenta	Pyruvate phosphate dikinase, PEP/pyruvate binding domain	Pyruvate phosphate dikinase, PEP/pyruvate binding domain	Pyruvate phosphate dikinase, PEP/pyruvate binding domain	Encodes an &#945;-glucan, water dikinase required for starch degradation. Involved in cold-induced freezing tolerance. Mutations that eliminate the GWD protein or affect the dikinase domain of the enzyme dramatically reduce both the amount of phosphate in the amylopectin and the rate of starch degradation. Mature leaves of these mutants accumulate amounts of starch up to seven times greater than …	SEX1	SOP1,SOP,GWD1,GWD	7.00455	5.68503	5.29809	6.02584	5.8971	6.54034	6.61223	6.72416	5.14455	4.48085	7.16378	5.38024	6.70596	8.18409	6.45727	5.62907	5.50419	4.99345	5.80461	6.29044	6.77416
AT1G10780	AL1G21710	Thhalv10007703m.g	salmon	F-box/RNI-like superfamily protein	F-box/RNI-like superfamily protein	F-box/RNI-like superfamily protein	F-box/RNI-like superfamily protein;(source:Araport11)			2.49192	2.22946	2.18603	0	2.23842	2.02889	0.0639727	1.75382	0.689393	1.41034	1.29763	1.28787	0.854554	0.458742	2.62687	2.68798	2.37659	2.29013	2.75654	2.43656	1.07608
AT1G10800	AL1G21730	Thhalv10009458m.g	darkgrey	voltage-gated hydrogen channel-like protein, putative			voltage-gated hydrogen channel-like protein;(source:Araport11)			0.223868	0.290825	0	0	0.62896	0.684864	0	0.908362	0.953731	0	0.496238	0.0650212	0	0	0.439666	0	0	0	0.387881	1.34642	0.804814
AT1G10820	AL1G21750	Thhalv10008502m.g	black	hypothetical protein (DUF3755)	Protein of unknown function (DUF3755)	Protein of unknown function (DUF3755)	hypothetical protein (DUF3755);(source:Araport11)			3.48768	3.32192	3.40832	3.07462	3.50783	3.49879	4.19189	2.86946	2.73281	1.52339	3.17576	2.72389	2.68535	3.23385	3.23754	2.86655	2.81404	2.89579	3.13372	3.53283	3.4041
AT1G10830	AL1G21760	Thhalv10007996m.g	greenyellow	15-cis-zeta-carotene isomerase	15-cis-zeta-carotene isomerase	15-cis-zeta-carotene isomerase	Encodes a functional 15-cis-zeta-carotene isomerase (Z-ISO); 15-CIS-ZETA-CAROTENE ISOMERASE (Z-ISO)	Z-ISO	Z-ISO1	5.23699	5.41895	5.35033	5.05929	5.24985	4.88589	4.99541	5.58995	5.34132	5.96688	5.33234	5.43379	5.16723	5.18663	5.46045	5.03541	5.39281	4.85177	5.3679	6.13238	5.6377
AT1G10840	AL1G21780	Thhalv10008134m.g	darkgreen	translation initiation factor 3 subunit H1	translation initiation factor 3 subunit H1	translation initiation factor 3 subunit H1	Encodes eukaryotic initiation factor 3H1 subunit (TIF3H1); TRANSLATION INITIATION FACTOR 3 SUBUNIT H1 (TIF3H1)	TIF3H1		6.57399	6.50186	6.53607	6.1342	6.51774	6.54889	6.8323	5.91758	5.65683	5.40094	5.77449	5.51353	5.52536	5.80148	6.05793	6.00255	5.89197	5.80225	6.00704	6.08348	5.78157
AT1G10850	AL1G21790	Thhalv10007013m.g	white	Leucine-rich repeat protein kinase family protein	Leucine-rich repeat protein kinase family protein	Leucine-rich repeat protein kinase family protein	Leucine-rich repeat protein kinase family protein;(source:Araport11)			2.62239	2.00411	2.03266	0.355625	2.37157	2.07464	0	2.55971	2.19617	1.66416	2.42188	2.37535	1.39308	1.18992	2.96929	2.86741	2.78253	2.75572	2.80269	2.78321	1.93452
AT1G10865	AL1G21800	Thhalv10009851m.g	grey60	cytochrome C oxidase assembly factor			cytochrome C oxidase assembly factor;(source:Araport11)			5.14088	5.63747	5.67902	6.4187	5.94758	6.39599	6.99077	4.51049	4.54567	5.29019	4.77725	4.82397	5.61924	5.73253	5.68151	6.04256	5.85143	6.07376	6.08655	6.25581	6.2858
AT1G10870	AL1G21810	Thhalv10006873m.g	purple	ARF-GAP domain 4	ARF-GAP domain 4	ARF-GAP domain 4	A member of ARF GAP domain (AGD), A thaliana has 15 members, grouped into four classes. AGD4 belongs to the Class 1, together with AGD1, AGD2, and AGD3; ARF-GAP DOMAIN 4 (AGD4)	AGD4		3.35613	2.5689	2.41427	1.61714	2.97149	3.09807	3.17409	2.90802	2.5097	0.592901	2.91469	2.63289	2.4013	3.34369	3.44462	3.23086	3.1369	3.4089	3.53566	3.864	3.45551
AT1G10890	AL1G21850	Thhalv10008376m.g	skyblue	arginine/glutamate-rich 1 protein			arginine/glutamate-rich 1 protein;(source:Araport11)			4.80749	4.05737	4.04861	4.13041	4.51836	4.83145	5.74997	5.09243	4.60097	3.35953	5.07283	4.69719	4.75953	5.91266	5.03102	4.68301	4.15379	4.63869	5.28122	5.52027	5.33168
AT1G10900	AL1G21880	Thhalv10006872m.g	orange	Phosphatidylinositol-4-phosphate 5-kinase family protein	Phosphatidylinositol-4-phosphate 5-kinase family protein	Phosphatidylinositol-4-phosphate 5-kinase family protein	Phosphatidylinositol-4-phosphate 5-kinase family protein;(source:Araport11)			3.26347	2.75819	2.63654	2.48745	2.65638	2.88203	3.81181	3.52736	3.20971	0.825218	3.09505	3.44427	2.81487	3.37603	2.47585	2.2963	2.06714	3.4124	2.54927	2.96575	3.61566
AT1G10910	AL1G21890	Thhalv10007006m.g	darkturquoise	Pentatricopeptide repeat (PPR) superfamily protein	Pentatricopeptide repeat (PPR) superfamily protein	Pentatricopeptide repeat (PPR) superfamily protein	Pentatricopeptide repeat (PPR) superfamily protein;(source:Araport11); EMBRYO DEFECTIVE 3103 (EMB3103)			4.48572	4.11006	4.00662	3.21445	4.1445	4.08114	3.93193	4.76879	4.20545	3.54048	5.02464	4.46447	4.80914	5.68487	3.92753	3.36795	3.39915	3.49188	3.47583	3.36442	3.25822
AT1G10930	AL1G21910	Thhalv10006602m.g	darkgrey	DNA helicase (RECQl4A)	DNA helicase (RECQl4A)	DNA helicase (RECQl4A)	DNA helicase involved in the maintenance of genome stability by modulation of the DNA damage response and suppression of homologous recombination; (RECQ4A)	ATSGS1	RECQ4A,ATRECQ4A	3.01826	1.64096	1.33093	0	1.72	1.50054	1.72606	2.24369	1.44707	0	1.44115	1.39348	1.01205	1.39854	2.72475	2.21973	2.04114	2.30238	2.44122	2.50746	2.24091
AT1G10940	AL1G21920	Thhalv10007985m.g	lightcyan	Protein kinase superfamily protein	Protein kinase superfamily protein	Protein kinase superfamily protein	Encodes a plant protein kinase similar to the calcium/calmodulin-dependent protein kinase subfamily and the SNF1 kinase subfamily (SnRK2) whose activity is activated by ionic (salt) and non-ionic (mannitol) osmotic stress. Kinase activity of its homolog in tobacco is induced by hyperosmotic condition within 1 minute; SNF1-RELATED PROTEIN KINASE 2.4 (SNRK2.4)			4.95085	5.25651	5.53958	5.75311	5.29194	5.27014	6.35342	6.36752	6.03075	4.75445	6.73049	6.08245	6.22129	7.07	5.82776	5.62618	5.60142	5.99932	5.9616	6.37464	6.35127
AT1G10950	AL1G21930	Thhalv10007167m.g	purple	transmembrane nine 1	transmembrane nine 1	transmembrane nine 1	Encodes an Arabidopsis Transmembrane nine (TMN) protein. Transmembrane nine (TM9) proteins are localized in the secretory pathway of eukaryotic cells and are involved in cell adhesion and phagocytosis; TRANSMEMBRANE NINE 1 (TMN1)	TMN1	AtTMN1	5.30149	5.32349	5.52244	5.20116	5.54679	5.52052	5.64285	5.32302	5.20988	4.6973	5.52583	5.21358	5.14458	5.47122	5.26218	5.24884	5.50619	5.54595	5.40354	5.77727	5.80102
AT1G10970	AL1G21950	Thhalv10007788m.g	tan	zinc transporter	zinc transporter 4 precursor	zinc transporter 4 precursor	A member of Zrt- and Irt-related protein (ZIP) family. transcript is induced in response to zinc deficiency in the root and shoot. Expression is regulated by copper, but response to copper deficiency is detected only after three weeks of deficiency; ZINC TRANSPORTER 4 PRECURSOR (ZIP4)	ZIP4	ATZIP4	1.50429	1.86383	2.03551	3.26742	2.06316	2.53647	3.26181	3.04162	2.78858	2.72054	3.37316	3.1587	3.35509	3.26463	0.550047	1.30877	0.827436	1.85277	1.21135	1.92428	2.70128
AT1G11020	AL1G22000	Thhalv10008262m.g	tan	RING/FYVE/PHD zinc finger superfamily protein	RING/FYVE/PHD zinc finger superfamily protein	RING/FYVE/PHD zinc finger superfamily protein	RING/FYVE/PHD zinc finger superfamily protein;(source:Araport11)			3.49046	3.72214	3.72244	3.62732	3.90079	4.25468	4.4749	3.53968	3.53514	3.19597	3.9005	3.51706	3.7148	4.26415	2.89655	2.74398	3.10564	3.07715	2.93645	3.48193	3.20142
AT1G11050	AL1G22030	Thhalv10007041m.g	purple	Protein kinase superfamily protein	Protein kinase superfamily protein	Protein kinase superfamily protein	Protein kinase superfamily protein;(source:Araport11)			2.69559	2.51642	3.27668	2.66203	2.87696	3.55956	4.00812	2.66008	2.40149	0.306577	2.14973	1.9886	1.56191	2.92795	2.69362	2.50877	2.64253	3.03569	2.61983	2.94492	3.5612
AT1G11060	AL1G22040	Thhalv10006765m.g	purple	WAPL (Wings apart-like protein regulation of heterochromatin) protein	WAPL (Wings apart-like protein regulation of heterochromatin) protein	WAPL (Wings apart-like protein regulation of heterochromatin) protein	Encodes one of two redundant proteins (the other is WAPL2) that are involved in prophase removal of cohesion during meiosis. Double mutants with wapl2 exhibit reduced fertility due to defects in meiosis and also some abnormal embryo development in rare cases where embryos are formed; WINGS APART-LIKE PROTEIN 1 (WAPL1)			2.1767	1.54908	1.45056	1.11326	1.91917	2.26006	3.17609	1.82375	1.55887	0.13161	2.07699	1.69409	1.8576	2.48968	3.2803	3.04763	3.27031	3.12793	3.46233	3.71497	3.56815
AT1G11080	AL1G22060	Thhalv10007471m.g	darkred	serine carboxypeptidase-like 31	serine carboxypeptidase-like 31	serine carboxypeptidase-like 31	serine carboxypeptidase-like 31;(source:Araport11); SERINE CARBOXYPEPTIDASE-LIKE 31 (scpl31)	scpl31		1.16336	1.03667	0.491242	1.72654	1.83553	0.551505	0	1.24957	1.27053	0.890192	0.974338	0.135332	1.96222	0.0296633	1.95633	1.90831	0.65779	1.08504	1.9162	0.703535	0.837173
AT1G11090	AL1G22070	Thhalv10010022m.g	black	alpha/beta-Hydrolases superfamily protein	alpha/beta-Hydrolases superfamily protein	alpha/beta-Hydrolases superfamily protein	alpha/beta-Hydrolases superfamily protein;(source:Araport11); (MAGL1)			3.74648	3.95181	4.00981	4.27733	4.1149	4.10397	4.85963	3.87742	3.47803	4.22428	4.1384	3.80256	4.3315	4.31917	4.21938	3.85064	4.46395	4.29039	4.15192	4.00605	4.04457
AT1G11112	AL1G22100	Thhalv10009626m.g	blue	hypothetical protein			hypothetical protein;(source:Araport11)			1.11324	2.00235	2.31296	0.35067	2.54964	1.29582	0	0.421049	0.535809	0.486594	0.747177	0.967119	0.101079	0	0.614232	0	0.177505	0	0	0.104381	0
AT1G11120	AL1G22110	Thhalv10023735m.g	pink	CTTNBP 2 amino-terminal-like protein, putative			CTTNBP 2 amino-terminal-like protein;(source:Araport11)			2.21146	2.83207	3.01022	1.89144	3.09911	3.12289	0	2.10264	2.28399	2.31786	2.01497	2.37089	1.99482	1.17306	2.71804	2.39729	3.14734	3.50663	3.03051	3.18905	2.68815
AT1G11125	AL1G22120	Thhalv10008484m.g	red	hypothetical protein			hypothetical protein;(source:Araport11)			0.418924	0.436829	0.903231	0	0.898603	1.11983	0	0.864884	0.281644	0.580732	0.726724	0.820006	0.478158	0	2.33053	3.14377	2.85481	2.31686	2.5121	3.34967	2.16926
AT1G11130	AL1G22130	Thhalv10006881m.g	darkorange	Leucine-rich repeat protein kinase family protein	Leucine-rich repeat protein kinase family protein	Leucine-rich repeat protein kinase family protein	Encodes an atypical receptor-like kinase protein with a predicted extracellular domain of six leucine-rich repeats and an intracellular serine-threonine kinase domain expressed throughout the developing root but whose kinase activity is not essential for its function in vivo. Regulates expression of GLABRA2, CAPRICE, WEREWOLF, and ENHANCER OF GLABRA3. Required for floral organ shape, the developm…	SUB	SCM,SRF9	2.81014	2.00716	2.57522	1.50667	2.4218	2.75139	1.82597	2.8527	1.98042	1.92797	3.01075	2.33101	2.17489	2.54412	2.47211	2.76044	2.42006	2.60995	2.68656	3.36818	2.82579
AT1G11160	AL1G22180	Thhalv10006699m.g	darkgrey	Transducin/WD40 repeat-like superfamily protein	Transducin/WD40 repeat-like superfamily protein	Transducin/WD40 repeat-like superfamily protein	One of four katanin p80 subunits. Involved in targeting of katanin complex to crossover and branch points to properly sever microtubules; KATANIN P80 SUBUNIT 1 (KTN80.1)			0	0	0	0	0	0	0	0.753394	0	0	0.304501	0	0	0	0.849265	0.121145	0	0	0.74458	1.02576	0.145956
AT1G11170	AL1G22190	Thhalv10007686m.g	lightgreen	lysine ketoglutarate reductase trans-splicing-like protein (DUF707)	Protein of unknown function (DUF707)	Protein of unknown function (DUF707)	lysine ketoglutarate reductase trans-splicing-like protein (DUF707);(source:Araport11)			1.35573	1.12005	1.43077	2.66818	1.46468	2.56448	5.6625	3.1923	1.80541	1.7084	3.42009	1.77532	3.37871	4.39394	2.63837	2.84879	3.35589	2.65964	3.07239	4.9282	4.74535
AT1G11180	AL1G22200	Thhalv10008358m.g	green	Secretory carrier membrane protein (SCAMP) family protein	Secretory carrier membrane protein (SCAMP) family protein	Secretory carrier membrane protein (SCAMP) family protein	Secretory carrier membrane protein (SCAMP) family protein;(source:Araport11); SECRETORY CARRIER MEMBRANE PROTEIN 2 (SCAMP2)			3.94897	3.97111	4.03929	4.36487	4.0664	4.19853	4.16946	3.48379	3.39057	3.66326	3.97219	3.35893	3.91941	4.43653	4.44523	4.42022	4.58519	4.48743	4.47257	4.94871	4.6925
AT1G11190	AL1G22220	Thhalv10008305m.g	orange	bifunctional nuclease i	bifunctional nuclease i	bifunctional nuclease i	Encodes a bifunctional nuclease that acts on both RNA and DNA involved in nucleic acid degradation to facilitate nucleotide and phosphate recovery during senescence. It has mismatch-specific endonuclease activity with wide recognition of single base mismatches as well as the ability to cleave indel types of mismatches (heteroduplexes with loops); BIFUNCTIONAL NUCLEASE I (BFN1)	BFN1	ENDO1	1.92869	2.02813	2.45865	1.07203	2.08969	2.99907	5.32534	2.88819	2.66055	0.835746	2.8136	2.68565	1.95561	3.52321	2.66065	2.33661	2.21298	2.39549	2.44726	3.50232	3.67202
AT1G11200	AL1G22230	Thhalv10008344m.g	black	organic solute transporter ostalpha protein (DUF300)	Protein of unknown function (DUF300)	Protein of unknown function (DUF300)	organic solute transporter ostalpha protein (DUF300);(source:Araport11)			3.96324	4.51136	4.76429	4.63607	4.57355	4.58378	5.05673	4.25247	4.04164	4.68255	4.92107	4.12813	4.36363	5.04138	4.51444	4.64309	5.05111	4.52589	4.72727	4.82865	4.45953
AT1G11210	AL1G22240	Thhalv10008322m.g	black	cotton fibre protein, putative (DUF761)	Protein of unknown function (DUF761)	Protein of unknown function (DUF761)	cotton fiber protein, putative (DUF761);(source:Araport11)			3.8096	3.96656	5.00579	6.74197	4.33929	5.83676	7.56987	1.58596	0.259376	1.10955	4.13515	1.43492	3.08196	5.63108	2.74569	3.44639	3.53869	2.31473	3.58767	3.47118	3.24356
AT1G11240	AL1G22260	Thhalv10015657m.g	cyan	ribosomal RNA-processing protein			ribosomal RNA-processing protein;(source:Araport11)			4.09461	3.48718	3.13395	2.21269	3.78592	3.68015	3.05964	5.67976	5.31176	4.53368	5.21017	5.20651	5.1751	5.43173	4.58014	4.63996	3.98325	4.19464	4.70901	4.92459	4.31457
AT1G11260	AL1G22290	Thhalv10007974m.g	pink	sugar transporter 1	sugar transporter 1	sugar transporter 1	Encodes a H+/hexose cotransporter. The mRNA is cell-to-cell mobile; SUGAR TRANSPORTER 1 (STP1)	STP1	ATSTP1	5.62599	5.52911	6.23815	5.07862	5.61869	6.19654	0.97167	4.99973	4.53963	4.32094	3.96643	5.30549	3.23266	3.28997	6.65534	6.31598	6.24144	5.53161	6.62218	5.90263	4.51466
AT1G11270	AL1G22300	Thhalv10000283m.g	lightcyan	F-box and associated interaction domains-containing protein	F-box and associated interaction domains-containing protein	F-box and associated interaction domains-containing protein	F-box and associated interaction domains-containing protein;(source:Araport11)			1.32998	1.27631	1.47886	2.05453	1.63358	2.31751	3.13496	2.17593	2.3344	2.15668	2.46214	2.54952	3.18149	3.20881	1.36365	1.336	1.25284	1.54995	1.1383	2.30999	2.25869
AT1G11290	AL1G22370	Thhalv10011247m.g	darkgrey	Pentatricopeptide repeat (PPR) superfamily protein	Pentatricopeptide repeat (PPR) superfamily protein	Pentatricopeptide repeat (PPR) superfamily protein	Pentatricopeptide Repeat Protein containing the DYW motif. Required for editing of multiple plastid transcripts. Endonuclease activity; CHLORORESPIRATORY REDUCTION22 (CRR22)	CRR22		2.04661	1.41532	1.09361	0	1.53572	1.55109	1.36343	1.36852	0.714219	0	0.805358	0.707696	0.486371	0.646525	2.45877	1.91646	2.23739	2.40023	2.24413	2.40142	2.66506
AT1G11300	AL1G22380	Thhalv10009404m.g	greenyellow	G-type lectin S-receptor-like Serine/Threonine-kinase	protein serine/threonine kinases;protein kinases;ATP binding;sugar binding;kinases;carbohydrate binding	protein serine/threonine kinases;protein kinases;ATP binding;sugar binding;kinases;carbohydrate binding	The annotation for At1g11300 in TAIR10 is incorrect. This locus has been split into two At1g11300 (symbol: EGM1) and At1g11305 (symbol: EGM2) (Olivier Loudet, personal communication, 2013-04-03). See Comment field for revised annotation; ENHANCED SHOOT GROWTH UNDER MANNITOL STRESS 1 (EGM1)			0	0	0	0	0	0.35101	2.86974	0.949251	0	0	2.20378	1.21214	1.09163	2.15578	4.38701	3.99802	4.09438	4.30953	4.64616	4.43756	2.74764
AT1G11310	AL1G22390	Thhalv10007208m.g	blue	Seven transmembrane MLO family protein	Seven transmembrane MLO family protein	Seven transmembrane MLO family protein	A member of a large family of seven-transmembrane domain proteins specific to plants, homologs of the barley mildew resistance locus o (MLO) protein. The Arabidopsis genome contains 15 genes encoding MLO proteins, with localization in plasma membrane. Phylogenetic analysis revealed four clades of closely-related AtMLO genes. ATMLO2 belongs to the clade IV, with AtMLO3, AtMLO6 and AtMLO12. The gen…	MLO2	ATMLO2,PMR2	6.15387	6.52903	6.33929	5.5998	6.87767	6.88404	6.4718	5.54043	5.66957	3.85707	5.39449	5.48969	4.67497	5.14495	4.89015	4.26702	4.2665	3.28017	4.57208	3.89598	2.59115
AT1G11320	AL1G22400	Thhalv10007713m.g	skyblue	GDSL esterase/lipase, putative			GDSL esterase/lipase;(source:Araport11)			1.90257	1.68855	1.49957	0.957932	2.03737	1.84984	2.09413	2.56991	2.13482	1.64629	2.37708	2.38757	2.17895	2.48053	2.39143	1.90222	1.90663	2.00138	2.20569	2.38173	1.88628
AT1G11330	AL1G22410	Thhalv10022559m.g	darkred	S-locus lectin protein kinase family protein	S-locus lectin protein kinase family protein	S-locus lectin protein kinase family protein	S-locus lectin protein kinase family protein;(source:Araport11)			3.74112	4.65235	4.53052	2.96503	4.98518	4.51266	3.76683	3.54866	3.58251	1.85873	3.88734	3.58929	2.57997	3.66924	5.02978	5.32401	5.43476	5.37063	5.81813	5.79577	4.90419
AT1G11340	AL1G22420	Thhalv10006812m.g	darkred	G-type lectin S-receptor-like Serine/Threonine-kinase	S-locus lectin protein kinase family protein	S-locus lectin protein kinase family protein	G-type lectin S-receptor-like Serine/Threonine-kinase;(source:Araport11)			0	0	0	0	0.324933	0	0	0	0	0	0	0	0	0	0.360038	0.130412	0	0	0.370149	0	0
AT1G11360	AL1G22450	Thhalv10008352m.g	red	Adenine nucleotide alpha hydrolases-like superfamily protein	Adenine nucleotide alpha hydrolases-like superfamily protein	Adenine nucleotide alpha hydrolases-like superfamily protein	Adenine nucleotide alpha hydrolases-like superfamily protein;(source:Araport11)			4.24692	4.63859	4.37997	4.8465	4.71885	4.84451	4.71909	4.49	4.95185	5.21246	5.38899	5.14547	5.31435	5.72805	6.24176	6.46606	6.6328	6.17545	6.57594	6.47147	6.7248
AT1G11390	AL1G22480	Thhalv10007063m.g	skyblue	Protein kinase superfamily protein	Protein kinase superfamily protein	Protein kinase superfamily protein	Protein kinase superfamily protein;(source:Araport11)			2.38122	2.245	2.20059	1.67057	2.27945	2.41236	3.60274	2.66986	2.39015	2.18714	2.62868	2.52281	2.59689	2.58407	2.5939	2.59351	2.76758	2.78844	2.80604	3.10882	2.93464
AT1G11400	AL1G22490	Thhalv10008698m.g	orange	partner of Y14-MAGO	partner of Y14-MAGO	partner of Y14-MAGO	The PYM gene encodes a protein capable of interacting with MAGO, and Y14, whose orthologs form part of the exon junction complex in animal cells. In vitro binding assays indicate that PYM can bind to MAGO and Y14 either individually, or when they are together. But, MAGO-Y14-PYM ternary complexes are difficult to detect in vivo in Arabidopsis based on pull-down experiments. However there is some e…	PYM		3.88047	3.52513	3.56847	3.19506	4.10766	4.2461	4.78417	3.80364	4.02003	3.42029	3.94985	4.07272	4.35573	4.62105	3.76334	3.81598	3.27761	3.80795	4.15551	4.25034	4.28775
AT1G11410	AL1G22500	Thhalv10006766m.g	orange	S-locus lectin protein kinase family protein	S-locus lectin protein kinase family protein	S-locus lectin protein kinase family protein	S-locus lectin protein kinase family protein;(source:Araport11)			2.65238	2.08769	1.83551	2.21079	2.68595	3.22929	4.50547	1.87198	1.75707	0.316725	2.7829	1.96211	2.35789	3.69172	2.56052	2.36159	2.21479	3.02544	2.21527	2.66482	3.22923
AT1G11430	AL1G22520	Thhalv10008605m.g	darkgreen	plastid developmental protein DAG, putative	plastid developmental protein DAG, putative	plastid developmental protein DAG, putative	Encodes a protein involved in RNA editing in chloroplasts. The mRNA is cell-to-cell mobile; MULTIPLE ORGANELLAR RNA EDITING FACTOR 9 (MORF9)			7.65895	7.35327	7.40709	7.06508	7.44247	7.24336	7.70281	6.4384	5.91145	6.48882	6.19071	5.90044	6.33042	6.33905	7.10605	6.55701	6.74761	6.42726	6.71568	6.58119	6.21354
AT1G11440	AL1G22530	Thhalv10009480m.g	greenyellow	hypothetical protein			hypothetical protein;(source:Araport11)			3.41821	3.77884	3.82877	3.5873	3.71221	3.52817	2.72784	4.24358	4.47762	3.8281	4.20623	4.40897	3.93841	3.39686	4.65037	4.15864	4.4936	4.35369	4.44059	4.96175	4.59324
AT1G11475	AL1G22580	Thhalv10009269m.g	darkturquoise	RNA polymerases N / 8 kDa subunit	RNA polymerases N / 8 kDa subunit	RNA polymerases N / 8 kDa subunit	Non-catalytic subunit common to nuclear DNA-dependent RNA polymerases II, IV and V; homologous to budding yeast RPB10; (NRPB10)	NRPB10	NRPD10,NRPE10	7.18134	6.83665	7.02891	6.93911	7.01061	7.19717	7.80364	7.86207	7.96345	8.5235	8.12313	7.93598	8.34868	8.52139	4.71534	5.16199	5.06877	4.99879	5.05535	5.12222	5.40717
AT1G11480	AL1G22590	Thhalv10007161m.g	orange	eukaryotic translation initiation factor-related	eukaryotic translation initiation factor-related	eukaryotic translation initiation factor-related	eukaryotic translation initiation factor-like protein;(source:Araport11)			4.1714	3.48477	3.33174	2.91017	4.02558	4.36849	5.51698	3.53557	3.30023	2.22043	3.60116	3.59072	4.2013	4.38364	3.59018	3.47465	3.65065	3.27064	4.02017	4.25725	3.82103
AT1G11500	AL1G22610	Thhalv10009712m.g	greenyellow	transmembrane protein, putative (DUF1218)	Protein of unknown function (DUF1218)	Protein of unknown function (DUF1218)	DUF1218 family member; DESIGUAL 3 (DEAL3)			0	0	0	0	0	0	0	1.0567	1.34929	0.419884	1.48513	1.59282	0.63783	0.476527	1.63855	1.42416	1.3142	1.27784	1.54288	1.08192	0.740479
AT1G11530	AL1G22630	Thhalv10009112m.g	blue	C-terminal cysteine residue is changed to a serine 1	C-terminal cysteine residue is changed to a serine 1	C-terminal cysteine residue is changed to a serine 1	Encodes a monocysteinic thioredoxin, thioredoxin in which the second cysteine of the redox site is replaced by a serine, with low disulfide reductase but efficient disulfide isomerase activity. The mRNA is cell-to-cell mobile; C-TERMINAL CYSTEINE RESIDUE IS CHANGED TO A SERINE 1 (CXXS1)	ATCXXS1	CXXS1	6.70774	7.57845	7.5456	8.72445	7.5326	7.65712	6.85867	5.09892	4.25127	5.72728	6.09244	5.00637	7.04641	6.97266	2.40862	1.89361	2.64027	2.15387	1.70952	3.32271	2.61168
AT1G11545	AL1G22650	Thhalv10008296m.g	pink	xyloglucan endotransglucosylase/hydrolase 8	xyloglucan endotransglucosylase/hydrolase 8	xyloglucan endotransglucosylase/hydrolase 8	xyloglucan endotransglucosylase/hydrolase 8;(source:Araport11); XYLOGLUCAN ENDOTRANSGLUCOSYLASE/HYDROLASE 8 (XTH8)	XTH8		5.26213	4.99177	5.07649	2.7579	5.28353	3.58846	0	5.51509	5.23588	5.65386	5.26937	5.48077	2.71986	3.64841	5.04105	5.39962	4.96791	4.80518	5.09482	4.92045	2.58636
AT1G11580	AL1G22690	Thhalv10007263m.g	darkturquoise	methylesterase PCR A	methylesterase PCR A	methylesterase PCR A	methylesterase PCR A;(source:Araport11); METHYLESTERASE PCR A (PMEPCRA)	ATPMEPCRA	PMEPCRA	4.1832	4.29506	4.61882	3.45764	4.17547	4.68964	1.87959	5.18692	5.02861	3.72089	4.95428	5.14421	3.95859	4.3854	3.74908	4.26503	3.7782	2.47553	3.43452	3.5013	3.64186
AT1G11600	AL1G22730	Thhalv10007399m.g	pink	cytochrome P450, family 77, subfamily B, polypeptide 1	cytochrome P450, family 77, subfamily B, polypeptide 1	cytochrome P450, family 77, subfamily B, polypeptide 1	member of CYP77B; CYTOCHROME P450, FAMILY 77, SUBFAMILY B, POLYPEPTIDE 1 (CYP77B1)	CYP77B1		3.34262	2.89661	2.87392	1.60794	3.17966	2.82332	0	3.79629	3.28649	4.9254	4.41374	4.08038	3.96622	3.83582	3.63267	3.76416	3.60847	3.82367	4.23881	3.59118	2.54437
AT1G11630	AL1G22760	Thhalv10007792m.g	tan	Tetratricopeptide repeat (TPR)-like superfamily protein	Tetratricopeptide repeat (TPR)-like superfamily protein	Tetratricopeptide repeat (TPR)-like superfamily protein	Tetratricopeptide repeat (TPR)-like superfamily protein;(source:Araport11)			2.76966	3.02484	2.79002	2.37068	3.30627	3.29478	3.53137	2.48091	2.63419	1.87408	2.69158	2.59737	2.08571	2.59537	2.30063	2.18567	2.28966	2.28728	2.37491	2.5218	2.1396
AT1G11650	AL1G22780	Thhalv10007819m.g	midnightblue	RNA-binding (RRM/RBD/RNP motifs) family protein	RNA-binding (RRM/RBD/RNP motifs) family protein	RNA-binding (RRM/RBD/RNP motifs) family protein	Encodes an RNA binding protein with three RNA recognition motifs. The mRNA is cell-to-cell mobile; (RBP45B)	ATRBP45B	RBP45B	7.17638	6.99098	7.05832	6.90479	7.04356	7.00386	8.05534	6.26351	5.90397	6.70596	5.98913	5.94959	6.49409	6.41191	6.08224	5.55336	5.91002	5.85454	5.74193	5.93514	5.75731
AT1G11660	AL1G22800	Thhalv10006883m.g	purple	heat shock protein 70 (Hsp 70) family protein	heat shock protein 70 (Hsp 70) family protein	heat shock protein 70 (Hsp 70) family protein	heat shock protein 70 (Hsp 70) family protein;(source:Araport11); HEAT SHOCK PROTEIN 70-16 (HSP70-16)			3.91881	3.22567	2.90909	1.88451	3.47712	3.62097	4.01557	3.47401	3.11764	1.42133	3.42055	3.14061	2.826	3.38321	3.88435	3.56673	3.53203	3.53031	3.76513	3.97119	3.76026
AT1G11670	AL1G22810	Thhalv10007409m.g	darkturquoise	MATE efflux family protein	MATE efflux family protein	MATE efflux family protein	MATE efflux family protein;(source:Araport11)			2.09367	1.16652	1.62561	0.530229	1.16221	1.31959	0	2.09639	1.79091	2.14031	2.63546	2.20038	1.1331	1.65572	0.00742947	0.0834998	0.0212352	0	0	0	0
AT1G11680	AL1G22820	Thhalv10007480m.g	midnightblue	CYTOCHROME P450 51G1	CYTOCHROME P450 51G1	CYTOCHROME P450 51G1	putative obtusifoliol 14-alpha demethylase involved in sterol biosynthesis. The mRNA is cell-to-cell mobile; CYTOCHROME P450 51G1 (CYP51G1)	CYP51G1	EMB1738,CYP51A2,CYP51	5.38114	5.48978	5.65857	5.53634	5.64533	5.59236	5.50645	5.21218	5.06316	4.60445	5.37364	5.12702	4.59694	5.06941	4.83207	4.83785	5.02152	5.04317	4.82697	4.98941	5.01135
AT1G11700	AL1G22840	Thhalv10008790m.g	lightgreen	senescence regulator (Protein of unknown function, DUF584)	Protein of unknown function, DUF584	Protein of unknown function, DUF584	senescence regulator (Protein of unknown function, DUF584);(source:Araport11)			2.53687	4.11322	3.17593	5.81981	4.41155	3.99552	6.23387	3.86822	4.97987	5.46766	6.34244	4.85044	5.22373	7.04086	5.76248	5.94032	6.68618	6.7707	5.8553	6.92554	7.73299
AT1G11710	AL1G22850	Thhalv10024126m.g	green	Pentatricopeptide repeat (PPR) superfamily protein	Pentatricopeptide repeat (PPR) superfamily protein	Pentatricopeptide repeat (PPR) superfamily protein	Pentatricopeptide repeat (PPR) superfamily protein;(source:Araport11)			0.203594	0	0	0	0.0618481	0.333844	1.85133	0.187729	0	0	0.199111	0	0	0.776971	2.29102	1.97151	1.58458	2.30489	2.52609	2.98609	2.98883
AT1G11720	AL1G22860	Thhalv10006631m.g	skyblue	starch synthase 3	starch synthase 3	starch synthase 3	Encodes a starch synthase that in addition to its role in starch biosynthesis also has a negative regulatory function in the biosynthesis of transient starch. The protein apparently contains a starch-binding domain (SBD); STARCH SYNTHASE 3 (SS3)	SS3		4.22098	3.2671	2.56886	2.33961	3.42579	3.70701	4.29373	4.16798	4.10595	1.31867	4.34887	4.31738	4.38962	5.17772	4.97201	4.62572	4.53578	5.24721	5.06875	5.10607	6.04448
AT1G11730	AL1G22880	Thhalv10023983m.g	brown	Galactosyltransferase family protein	Galactosyltransferase family protein	Galactosyltransferase family protein	Galactosyltransferase family protein;(source:Araport11)			0.991066	0.682973	0.734547	0	1.27528	1.13697	0	0.382664	0.0987901	0	0	0.38837	0	0	0	0	0	0.288516	0	1.51175	2.18164
AT1G11750	AL1G22920	Thhalv10008442m.g	blue	CLP protease proteolytic subunit 6	CLP protease proteolytic subunit 6	CLP protease proteolytic subunit 6	One of several nuclear-encoded ClpPs (caseinolytic protease). Contains a highly conserved catalytic triad of Ser-type proteases (Ser-His-Asp). The name reflects nomenclature described in Adam et. al (2001); CLP PROTEASE PROTEOLYTIC SUBUNIT 6 (CLPP6)	CLPP6		7.52483	7.3965	7.00736	6.60298	7.28111	7.04697	6.99613	7.14164	6.97621	6.95036	6.88711	6.90807	6.77294	6.69847	6.96994	6.71041	6.75419	6.53371	6.77886	6.36548	6.20624
AT1G11755	AL1G22930	Thhalv10008545m.g	black	Undecaprenyl pyrophosphate synthetase family protein	Undecaprenyl pyrophosphate synthetase family protein	Undecaprenyl pyrophosphate synthetase family protein	Encodes a cis-prenyltransferase, involved in dolichol biosynthesis. Wilted leaves in mutants due to cell membrane lesions. Mutants have increased drought tolerance, but hypersensitve to dark stress; LEAF WILTING 1 (LEW1)	LEW1		3.81533	3.71343	3.92245	3.8427	3.80464	4.29055	5.06982	3.1774	3.39854	3.59714	3.92198	3.43287	4.01627	4.06116	3.2303	3.2384	3.49761	3.51867	3.3963	4.28784	4.27941
AT1G11760	AL1G22940	Thhalv10008721m.g	lightgreen	mediator of RNA polymerase II transcription subunit-like protein			Required for expression of CBF-controlled cold-responsive genes. Required for recruitment of the Mediator complex and RNA polymerase II to CBF-controlled cold-responsive genes. MED32 has now been annotated as the MED2 subunit of the Mediator complex; MEDIATOR 32 (MED32)	MED32		3.39688	3.73586	3.54799	4.00036	3.84123	4.07052	4.53623	3.47024	3.56972	4.34827	3.93024	3.69266	4.02335	4.38077	3.95605	3.78396	4.08868	4.1648	4.0076	4.16914	4.01825
AT1G11780	AL1G22970	Thhalv10008060m.g	purple	oxidoreductase, 2OG-Fe(II) oxygenase family protein	oxidoreductase, 2OG-Fe(II) oxygenase family protein	oxidoreductase, 2OG-Fe(II) oxygenase family protein	oxidoreductase, 2OG-Fe(II) oxygenase family protein;(source:Araport11)			2.83764	3.02095	3.05714	2.42601	3.19052	2.68615	3.27392	2.92287	2.60418	2.64453	3.15893	2.7449	3.19686	3.17447	2.84171	3.04257	2.97173	3.0581	3.20065	3.38714	3.28337
AT1G11790	AL1G22980	Thhalv10007886m.g	salmon	arogenate dehydratase 1	arogenate dehydratase 1	arogenate dehydratase 1	Encodes a plastid-localized arogenate dehydratase involved in phenylalanine biosynthesis. Not less than six genes encoding ADT were identi&#64257;ed in the Arabidopsis genome: ADT1 [At1g11790]; ADT2 [At3g07630]; ADT3 [At2g27820]; ADT4 [At3g44720]; ADT5 [At5g22630]; and ADT6 [At1g08250]; AROGENATE DEHYDRATASE 1 (ADT1)	ADT1		4.5347	4.30273	4.20647	3.08764	4.24744	3.77302	3.16494	4.3269	3.82	3.22751	3.81812	3.7435	3.80812	3.16499	4.24043	3.83117	3.92167	4.33189	4.02281	4.27123	3.85568
AT1G11820	AL1G23000	Thhalv10006713m.g	lightyellow	O-Glycosyl hydrolases family 17 protein	O-Glycosyl hydrolases family 17 protein	O-Glycosyl hydrolases family 17 protein	O-Glycosyl hydrolases family 17 protein;(source:Araport11)			5.20833	5.01407	5.02081	3.85392	5.09567	4.4771	3.78595	4.71123	4.3936	4.06621	4.81415	4.37308	3.43545	3.67771	4.20012	4.01347	4.11853	4.56017	4.24543	4.14692	3.84074
AT1G11840	AL1G23010	Thhalv10008377m.g	lightcyan	glyoxalase I homolog	glyoxalase I homolog	glyoxalase I homolog	Encodes Ni+ dependent glyoxalase I homolog ATGLX1; GLYOXALASE I HOMOLOG (GLX1)	GLX1		7.93954	7.77577	7.66774	7.33923	8.15034	9.42164	9.06539	8.4559	8.75427	7.86575	9.29036	9.30902	10.689	9.9217	7.1911	7.38972	7.46205	7.78422	7.24366	8.83402	9.42121
AT1G11860	AL1G23030	Thhalv10007781m.g	pink	Glycine cleavage T-protein family	Glycine cleavage T-protein family	Glycine cleavage T-protein family	Glycine cleavage T-protein family;(source:Araport11)			9.82363	9.39131	8.71602	8.01357	9.46784	8.63904	5.79789	9.54547	9.57793	9.06143	8.90128	9.40897	8.63672	7.72994	9.45783	8.92903	8.90214	9.06752	8.88696	8.30985	7.76947
AT1G11870	AL1G23040	Thhalv10009769m.g	salmon	Seryl-tRNA synthetase	Seryl-tRNA synthetase	Seryl-tRNA synthetase	Seryl-tRNA synthetase targeted to chloroplasts and mitochondria. Its inactivation causes developmental arrest of chloroplasts and mitochondria in Nicotiana benthamiana; SERYL-TRNA SYNTHETASE (SRS)	ATSRS	SRS	4.851	4.48811	4.39191	3.60999	4.46052	4.33222	4.11492	5.00751	4.50927	4.44956	4.32838	4.38511	4.20298	3.68255	5.04861	4.49122	4.63964	4.47744	4.64361	4.50357	4.0543
AT1G11880	AL1G23050	Thhalv10007452m.g	purple	transferases, transferring hexosyl groups	transferases, transferring hexosyl groups	transferases, transferring hexosyl groups	transferases, transferring hexosyl groups;(source:Araport11)			1.57445	2.19302	2.41265	2.15687	2.19479	2.54469	2.94405	2.27709	2.07735	1.40156	2.55192	2.0671	2.18857	2.67539	2.59921	1.91514	2.22718	2.76938	2.60993	3.35546	3.11187
AT1G11890	AL1G23060	Thhalv10023085m.g	midnightblue	Synaptobrevin family protein	Synaptobrevin family protein	Synaptobrevin family protein	member of SEC22 Gene Family; SECRETION 22 (SEC22)	SEC22	ATSEC22	5.55167	5.92781	5.94516	5.55016	5.83806	5.49174	6.40201	5.39004	5.26216	5.31934	5.50209	5.39323	5.60664	5.76544	5.15202	5.20108	5.33063	5.31209	5.31579	5.78091	5.44496
AT1G11900	AL1G23070	Thhalv10007999m.g	tan	Tetratricopeptide repeat (TPR)-like superfamily protein	Tetratricopeptide repeat (TPR)-like superfamily protein	Tetratricopeptide repeat (TPR)-like superfamily protein	Tetratricopeptide repeat (TPR)-like superfamily protein;(source:Araport11)			1.74544	2.22205	2.26968	1.89368	2.25582	2.39462	3.03051	1.59795	1.64067	0.170703	1.74551	1.28299	1.3656	1.67615	0.682367	0.707975	0.278833	1.04412	0.544354	1.45837	1.68698
AT1G11905	AL1G23080	Thhalv10008726m.g	tan	B-cell receptor-associated protein 31-like	B-cell receptor-associated protein 31-like	B-cell receptor-associated protein 31-like	B-cell receptor-associated protein 31-like protein;(source:Araport11)			3.61636	3.74471	4.09077	3.50637	4.16612	4.17263	4.52945	3.2176	3.11506	2.16987	3.76504	3.23779	3.48989	3.99186	2.78822	2.76914	2.68063	2.76294	2.88385	3.26413	3.00148
AT1G11910	AL1G23090	Thhalv10007418m.g	magenta	aspartic proteinase A1	aspartic proteinase A1	aspartic proteinase A1	Encodes an aspartic proteinase that forms a heterodimer and is stable over a broad pH range (ph 3-8); ASPARTIC PROTEINASE A1 (APA1)	APA1	ATAPA1	7.22019	7.53758	7.50149	8.25873	7.63772	8.27825	10.1053	7.61197	7.33986	6.86605	8.20108	7.64091	8.48493	8.90484	7.82275	7.7087	8.21957	7.30928	8.09875	8.33655	8.51207
AT1G11925	AL1G23130	Thhalv10009060m.g	magenta	Stigma-specific Stig1 family protein	Stigma-specific Stig1 family protein	Stigma-specific Stig1 family protein	Encodes a Stigma-specific Stig1 family protein			0	0	0	0	0	0.21804	2.97826	0	0	0	0	0	0	2.10195	0	0	0	2.08524	0	0.220251	1.47696
AT1G11930	AL1G23140	Thhalv10008483m.g	grey60	Predicted pyridoxal phosphate-dependent enzyme, YBL036C type	Predicted pyridoxal phosphate-dependent enzyme, YBL036C type	Predicted pyridoxal phosphate-dependent enzyme, YBL036C type	Putative pyridoxal phosphate-dependent enzyme, YBL036C type;(source:Araport11)			5.60822	5.62749	5.28576	5.42872	5.75633	5.80174	6.00194	5.07589	4.56124	4.32056	5.07314	4.56033	5.30373	5.59258	6.13559	5.87937	5.64774	5.86127	5.97337	5.86342	6.14041
AT1G11940	AL1G23160	Thhalv10007925m.g	black	Core-2/I-branching beta-1,6-N-acetylglucosaminyltransferase family protein	Core-2/I-branching beta-1,6-N-acetylglucosaminyltransferase family protein	Core-2/I-branching beta-1,6-N-acetylglucosaminyltransferase family protein	Core-2/I-branching beta-1,6-N-acetylglucosaminyltransferase family protein;(source:Araport11)			1.91356	1.77373	1.72604	1.08334	2.28289	2.20791	2.89629	1.19243	0.828128	0.153736	0.99574	0.978098	0.963084	0.536172	0.818654	0.899923	0.858647	1.19898	1.08155	1.72808	1.59046
AT1G11950	AL1G23170	Thhalv10006772m.g	darkgrey	Transcription factor jumonji (jmjC) domain-containing protein	Transcription factor jumonji (jmjC) domain-containing protein	Transcription factor jumonji (jmjC) domain-containing protein	Transcription factor jumonji (jmjC) domain-containing protein;(source:Araport11)			1.67513	1.29107	0.613973	0	1.7447	1.68294	0.708492	1.44329	0.823419	0	1.26274	1.00279	0.791328	1.69817	2.88984	2.31861	1.96591	2.89777	2.67819	3.45426	3.35769
AT1G11960	AL1G23180	Thhalv10006870m.g	tan	ERD (early-responsive to dehydration stress) family protein	ERD (early-responsive to dehydration stress) family protein	ERD (early-responsive to dehydration stress) family protein	ERD (early-responsive to dehydration stress) family protein;(source:Araport11)			2.3919	2.30702	2.3347	1.62868	2.41584	2.31642	3.07283	1.49228	1.34487	0	2.09232	1.13547	1.85894	3.36908	0.690119	0.208399	0.285643	0.0349829	0.230758	0.653121	0.825232
AT1G12020	AL1G23260	Thhalv10010010m.g	greenyellow	hypothetical protein			hypothetical protein;(source:Araport11)			2.20817	2.39529	2.37542	2.14533	2.37681	1.68279	0.191601	3.75497	3.36956	5.18694	4.39221	3.5406	4.63182	4.82638	4.2858	4.17356	4.3485	5.02088	4.42559	4.67835	4.79734
AT1G12050	AL1G23300	Thhalv10007724m.g	magenta	fumarylacetoacetase, putative	fumarylacetoacetase, putative	fumarylacetoacetase, putative	Encodes a fumarylacetoacetase that converts fumarylacetoacetate to acetoacetate and fumarate and is likely to be involved in tyrosine catabolism; FUMARYLACETOACETATE HYDROLASE (FAH)			4.85933	4.91398	5.0285	5.63992	4.91326	5.67339	6.49529	5.44823	5.16669	5.35403	5.75876	5.33791	5.81224	6.09004	4.96813	4.7843	5.15049	5.2075	5.31464	5.67745	6.26467
AT1G12060	AL1G23310	Thhalv10008770m.g	lightgreen	BCL-2-associated athanogene 5	BCL-2-associated athanogene 5	BCL-2-associated athanogene 5	A member of Arabidopsis BAG (Bcl-2-associated athanogene) proteins, plant homologs of mammalian regulators of apoptosis. Plant BAG proteins are multi-functional and remarkably similar to their animal counterparts, as they regulate apoptotic-like processes ranging from pathogen attack, to abiotic stress, to plant development; BCL-2-ASSOCIATED ATHANOGENE 5 (BAG5)	ATBAG5	BAG5	2.58975	2.95509	2.9819	2.82821	2.97338	2.82325	3.24119	2.81551	2.82628	3.55361	3.4038	3.14223	3.32674	3.73127	3.33365	3.33206	3.73789	3.34605	3.31445	3.95546	4.11592
AT1G12090	AL1G23360	Thhalv10009061m.g	salmon	extensin-like protein	extensin-like protein	extensin-like protein	extensin-like protein (ELP); EXTENSIN-LIKE PROTEIN (ELP)	ELP		10.096	9.7747	10.3223	10.0848	9.48069	9.27051	7.71588	9.31577	9.37958	9.14203	9.49448	9.20398	8.21441	8.91932	10.4203	10.1481	10.3292	10.4453	10.2682	10.0068	9.26783
AT1G12110	AL1G23380	Thhalv10007157m.g	lightyellow	nitrate transporter 1.1	nitrate transporter 1.1	nitrate transporter 1.1	Encodes NRT1.1 (CHL1), a dual-affinity nitrate transporter. The protein is expressed in guard cells and function in stomatal opening. Mutants have less transpiration and are more tolerant to drought. Expressed in lateral roots. Involved in nitrate signaling which enables the plant root system to detect and exploit nitrate-rich soil patches. Comparing to the wild type, the mutant displays a strong…	NRT1	CHL1-1,NRT1,B-1,ATNRT1,CHL1	4.8628	5.49999	4.95272	3.61185	5.17873	2.87931	2.95939	3.93972	3.52542	4.03864	4.30571	2.32589	3.83098	4.916	4.99345	4.23481	4.39154	4.255	3.73854	3.26101	4.14886
AT1G12120	AL1G23390	Thhalv10007497m.g	purple	hypothetical protein (DUF863)	Plant protein of unknown function (DUF863)	Plant protein of unknown function (DUF863)	hypothetical protein (DUF863);(source:Araport11)			4.83405	4.59767	4.61941	3.78877	5.05186	5.3425	4.84276	4.36366	4.17343	3.00316	4.41091	4.3363	4.35243	4.56218	4.6564	4.56328	4.63302	4.47315	4.89177	5.38659	5.12055
AT1G12140	AL1G23410	Thhalv10007582m.g	tan	flavin-monooxygenase glucosinolate S-oxygenase 5	flavin-monooxygenase glucosinolate S-oxygenase 5	flavin-monooxygenase glucosinolate S-oxygenase 5	belongs to the flavin-monooxygenase (FMO) family, encodes a glucosinolate S-oxygenase that catalyzes the conversion of methylthioalkyl glucosinolates to methylsulfinylalkyl glucosinolates; FLAVIN-MONOOXYGENASE GLUCOSINOLATE S-OXYGENASE 5 (FMO GS-OX5)	FMO GS-OX5		5.24943	4.75952	4.64683	4.51338	4.89789	4.65197	5.27758	4.60072	4.50182	4.00688	5.07758	4.69911	5.00024	5.50166	3.92712	4.06835	4.35383	3.39459	4.35262	4.56401	4.47083
AT1G12160	AL1G23430	Thhalv10009776m.g	midnightblue	Flavin-binding monooxygenase family protein	Flavin-binding monooxygenase family protein	Flavin-binding monooxygenase family protein	Encodes a flavin-containing monooxygenases involved in biosynthesis of aliphatic glucosinolates; (FMOGS-OX7)			0	0	1.0784	0.473347	0.309142	1.14849	0	0	0	0	0.335112	0	0	0.0617799	0	0	0	0	0	0.123321	0
AT1G12200	AL1G23470	Thhalv10007557m.g	greenyellow	Flavin-binding monooxygenase family protein	Flavin-binding monooxygenase family protein	Flavin-binding monooxygenase family protein	Putative flavin monooxygenase; FLAVIN MONOOXYGENASE (FMO)			1.6012	0.803539	0.929627	1.32558	1.37967	1.47811	3.36542	3.16494	3.04509	1.90704	3.7595	3.09829	2.70435	3.60338	3.86569	4.11906	5.02093	4.06374	4.79922	6.08767	6.1939
AT1G12220	AL1G23500	Thhalv10023256m.g	tan	Disease resistance protein (CC-NBS-LRR class) family	Disease resistance protein (CC-NBS-LRR class) family	Disease resistance protein (CC-NBS-LRR class) family	Resistance gene, mediates resistance against the bacterial pathogen Pseudomonas syringae. Contains a putative nucleotide binding site composed of kinase-1a (or P-loop), kinase-2a, and putative kinase-3a domains, 13 imperfect leucine-rich repeats, a potential leucine zipper, and two uncharacterized motifs that are well conserved in products of previously isolated R genes. Confers resistance to Pse…	RPS5		2.04486	2.14939	2.19448	1.60113	2.68129	3.1168	3.50558	1.68813	1.49729	0.442332	1.91729	1.70474	2.20548	2.3017	1.12533	1.11338	0.782574	0.921736	1.16934	1.5119	1.65837
AT1G12230	AL1G23510	Thhalv10007790m.g	greenyellow	Aldolase superfamily protein	Aldolase superfamily protein	Aldolase superfamily protein	Aldolase superfamily protein;(source:Araport11)			4.99768	4.93507	4.99717	4.65103	5.03074	4.80819	3.19882	5.14301	4.87927	5.13803	5.35143	5.07278	5.73871	5.65957	6.55388	6.35887	6.65552	6.53437	6.44765	6.49676	5.95257
AT1G12240	AL1G23520	Thhalv10007016m.g	pink	Glycosyl hydrolases family 32 protein	Glycosyl hydrolases family 32 protein	Glycosyl hydrolases family 32 protein	Encodes a vacuolar invertase betaFruct4. betaFruct4 is transported from the endoplasmic reticulum through the intermediate compartments as a membrane protein. The N-terminal cytoplasmic domain contains multiple sequence motifs that are involved at various stages in the trafficking of betaFruct4 from the ER to the central vacuole. The mRNA is cell-to-cell mobile; (ATBETAFRUCT4)	ATBETAFRUCT4	VAC-INV	5.49084	5.00981	5.0807	4.89935	5.28992	5.38301	2.50036	4.99904	5.12259	4.45865	4.82098	5.01745	4.20527	3.21611	5.73609	5.51101	5.4852	6.08171	5.36697	4.84164	4.09002
AT1G12244	AL1G23530	Thhalv10008640m.g	darkturquoise	Polynucleotidyl transferase, ribonuclease H-like superfamily protein	Polynucleotidyl transferase, ribonuclease H-like superfamily protein	Polynucleotidyl transferase, ribonuclease H-like superfamily protein	Polynucleotidyl transferase, ribonuclease H-like superfamily protein;(source:Araport11)			4.57787	4.4049	4.28633	3.71149	4.37527	3.94153	3.66218	4.8709	5.00369	4.60737	4.36165	4.60553	3.94891	4.27969	4.09453	3.94015	3.88308	4.15653	3.96705	4.54286	4.42307
AT1G12250	AL1G23540	Thhalv10008422m.g	pink	Pentapeptide repeat-containing protein	Pentapeptide repeat-containing protein	Pentapeptide repeat-containing protein	Pentapeptide repeat-containing protein;(source:Araport11); (TL20.3)			5.99331	6.4817	6.24517	6.86089	6.55256	6.23529	4.32196	6.77473	6.88896	6.58039	6.38668	6.97737	6.1021	5.21397	6.79564	6.5301	6.68753	6.82945	6.80544	6.27593	5.59344
AT1G12260	AL1G23550	Thhalv10007823m.g	red	NAC 007	NAC 007	NAC 007	Encodes a NAC-domain transcription factor that is expressed in developing xylem. Over expression of this protein causes ectopic secondary cell wall growth. Complements some of the cell wall defects seen in SND1/NST1 double mutants; NAC 007 (NAC007)	VND4	EMB2749,ANAC007,NAC007	0.232018	0.00180368	0	0	0.216105	0.146634	0	1.32252	0.755222	0	0.637394	0.509582	0	0	1.89854	1.25266	0.877268	0.780523	1.48184	2.12896	1.70956
AT1G12270	AL1G23570	Thhalv10007205m.g	lightcyan	stress-inducible protein, putative	stress-inducible protein, putative	stress-inducible protein, putative	Encodes one of the 36 carboxylate clamp (CC)-tetratricopeptide repeat (TPR) proteins (Prasad 2010, Pubmed ID: 20856808) with potential to interact with Hsp90/Hsp70 as co-chaperones; HOP1 (Hop1)	Hop1		4.71546	3.46746	3.59519	2.48765	3.80997	3.74318	4.14228	3.85606	3.53367	4.13185	4.16457	3.64665	4.15919	5.3011	3.78768	3.46333	3.01394	3.47407	3.75796	3.82338	3.60718
AT1G12290	AL1G23600	Thhalv10002924m.g	green	Disease resistance protein (CC-NBS-LRR class) family	Disease resistance protein (CC-NBS-LRR class) family	Disease resistance protein (CC-NBS-LRR class) family	Disease resistance protein (CC-NBS-LRR class) family;(source:Araport11)			0	0	0	0.16469	0.220736	0.841897	2.89612	0.0155408	0	0	1.57058	0.449205	0.931159	2.53895	2.44996	2.95675	2.18691	3.22045	3.13382	2.65795	2.81638
AT1G12300	AL1G23620	Thhalv10007046m.g	lightcyan	Tetratricopeptide repeat (TPR)-like superfamily protein	Tetratricopeptide repeat (TPR)-like superfamily protein	Tetratricopeptide repeat (TPR)-like superfamily protein	RFL2 is a pentatricopeptide repeat protein involved in mitochondrial RNA processing; RESTORER-OF-FERTILITY-LIKE 2 (RFL2)			0	0	0	0	0	0.378444	0.0697232	0.607576	0.499481	0	0.973859	0.181064	0.68275	1.47781	0.104453	0	0	0	0	0.198444	0.275818
AT1G12310	AL1G23640	Thhalv10009022m.g	brown	Calcium-binding EF-hand family protein	Calcium-binding EF-hand family protein	Calcium-binding EF-hand family protein	Calcium-binding EF-hand family protein;(source:Araport11)			5.80509	6.11395	5.74709	5.25019	5.97923	5.80407	4.67604	4.6585	4.84734	5.11121	4.62891	4.80864	4.20048	4.21429	6.07339	6.12574	6.31291	5.95978	6.09554	6.05531	5.53253
AT1G12320	AL1G23650	Thhalv10008740m.g	red	ankyrin repeat/KH domain protein (DUF1442)	Protein of unknown function (DUF1442)	Protein of unknown function (DUF1442)	ankyrin repeat/KH domain protein (DUF1442);(source:Araport11)			1.74252	1.58509	1.08922	0.761793	2.24531	2.11095	0.153357	1.9745	2.15304	0.940655	2.31044	2.35757	2.34842	2.51846	4.67618	4.63899	4.4436	4.52379	5.29804	5.09719	4.91356
AT1G12330	AL1G23660	Thhalv10007416m.g	red	cyclin-dependent kinase-like protein, putative			cyclin-dependent kinase-like protein;(source:Araport11)			3.06716	2.77969	2.80468	2.11208	2.88064	2.77956	2.0835	2.25426	2.18011	2.4378	3.08313	2.29717	2.83947	3.26683	3.35352	3.16977	3.45051	3.50511	3.54802	3.32028	3.70359
AT1G12350	AL1G23670	Thhalv10014147m.g	tan	4-phospho-panto-thenoylcysteine synthetase	4-phospho-panto-thenoylcysteine synthetase	4-phospho-panto-thenoylcysteine synthetase	At1g12350 encodes phosphopantothenoylcysteine synthetase (phosphopantothenoylcysteine ligase). Its molecular function was shown to add cysteine forming (R)-4?-phospho-N-pantothenoylcysteine (PPC); 4-PHOSPHO-PANTO-THENOYLCYSTEINE SYNTHETASE (COAB)	ATCOAB	COAB	3.94203	4.37376	4.46646	4.57315	4.36696	4.46814	5.01847	4.19764	4.14409	3.37936	4.47427	4.30766	4.47065	4.53095	3.82907	3.50949	3.61317	3.90826	3.77426	4.08404	3.92046
AT1G12360	AL1G23680	Thhalv10007001m.g	purple	Sec1/munc18-like (SM) proteins superfamily	Sec1/munc18-like (SM) proteins superfamily	Sec1/munc18-like (SM) proteins superfamily	encodes a Sec1 protein and expressed throughout the plant. physically interacts with Syntaxin1 and is required for cytokinesis; KEULE (KEU)	KEU		4.23098	3.82427	3.36768	2.84237	4.22621	4.35518	4.85143	4.03895	3.50189	1.75426	3.97031	3.76414	3.3785	4.36562	4.5479	4.58399	4.34228	4.46578	5.10028	5.1409	4.97009
AT1G12370	AL1G23690	Thhalv10007458m.g	cyan	photolyase 1	photolyase 1	photolyase 1	encodes an amino acid sequence with significant homology to the recently characterized type II photolyases. The uvr2-1 mutant is unable to remove CPDs in vivo, and plant extracts lack detectable photolyase activity , is sensitive to UV-B and is an allele; PHOTOLYASE 1 (PHR1)	PHR1	UVR2	0.960803	0.312833	0.489081	0	0.721913	0.173179	0.986841	1.50509	1.33317	0.861844	1.41118	1.41223	0.546663	1.06818	1.53357	1.27352	0.672262	1.45392	1.41946	0.99366	0.682271
AT1G12380	AL1G23710	Thhalv10006821m.g	white	hypothetical protein			hypothetical protein;(source:Araport11)			1.60015	1.76472	2.21532	1.49015	2.30674	2.838	0	1.37052	1.23732	1.43001	2.11462	1.12065	2.17362	2.18004	1.17304	2.00223	1.55449	1.38743	1.49791	2.91887	2.72723
AT1G12390	AL1G23720	Thhalv10023753m.g	lightgreen	Cornichon family protein	Cornichon family protein	Cornichon family protein	Cornichon family protein;(source:Araport11)			4.4566	4.55153	4.60916	4.65385	4.72801	4.90353	4.95075	4.80865	4.90163	5.1302	5.08677	5.01855	5.00291	5.2609	4.81141	5.0555	5.31333	5.08265	5.07337	5.5901	5.55041
AT1G12400	AL1G23730	Thhalv10009271m.g	black	Nucleotide excision repair, TFIIH, subunit TTDA	Nucleotide excision repair, TFIIH, subunit TTDA	Nucleotide excision repair, TFIIH, subunit TTDA	Nucleotide excision repair, TFIIH, subunit TTDA;(source:Araport11)			3.36292	4.10842	4.58213	5.14692	4.06862	4.70277	6.33132	4.09749	4.39345	4.22224	4.43794	4.2658	3.21037	3.719	4.16776	4.29164	4.99148	5.60533	4.78543	6.10122	6.63774
AT1G12410	AL1G23740	Thhalv10008424m.g	brown	CLP protease proteolytic subunit 2	CLP protease proteolytic subunit 2	CLP protease proteolytic subunit 2	Encodes a ClpP-related sequence. Though similar to ClpP proteins, this does not contains the highly conserved catalytic triad of Ser-type proteases (Ser-His-Asp). The name reflects nomenclature described in Adam et. al (2001); CLP PROTEASE PROTEOLYTIC SUBUNIT 2 (CLP2)	CLPR2	NCLPP2,CLP2	7.63195	7.64627	7.35756	7.1134	7.69332	7.49288	7.40255	7.01412	6.8982	6.29131	6.75899	6.83644	6.58819	6.80805	7.43239	7.1366	7.25244	7.29323	7.28232	7.32122	7.31094
AT1G12420	AL1G23750	Thhalv10007972m.g	darkgrey	ACT domain repeat 8	ACT domain repeat 8	ACT domain repeat 8	ACT domain repeat 8;(source:Araport11); ACT DOMAIN REPEAT 8 (ACR8)	ACR8		3.22429	2.82194	2.56007	1.87318	3.24336	3.16508	3.48803	3.45997	2.89075	1.68791	2.60686	2.814	3.04435	2.30227	4.45639	4.03275	3.59972	3.46241	4.09198	3.76865	3.06185
AT1G12430	AL1G23770	Thhalv10008784m.g	darkorange	armadillo repeat kinesin 3	armadillo repeat kinesin 3	armadillo repeat kinesin 3	Encodes the kinesin-like protein PAK has an Armadillo motif tail and is involved in guard cell development in Arabidopsis (from Genbank record AF159052).However, no defect in stomatal complexes has been observed in loss of function mutations. It accumulates at the preprophase band (PPB) in a cell-cycle and microtubule-dependent manner and is most highly expressed in cells where the placement of t…	ARK3		3.42163	2.52537	2.43237	1.44838	3.13994	3.40448	2.44871	3.43566	3.19469	0.922885	3.1461	3.40881	2.45179	2.52679	3.72247	3.40437	2.8801	3.43073	3.63803	4.05307	3.88533
AT1G12440	AL1G23780	Thhalv10023731m.g	white	A20/AN1-like zinc finger family protein	A20/AN1-like zinc finger family protein	A20/AN1-like zinc finger family protein	A20/AN1-like zinc finger family protein;(source:Araport11)			6.43748	6.44565	6.59786	6.58345	6.66659	6.89284	6.11461	6.72949	6.82546	6.80085	6.50461	6.80652	6.30817	6.14621	6.67388	6.61313	6.85832	6.61257	6.88213	6.79262	6.68893
AT1G12450	AL1G23790	Thhalv10008347m.g	greenyellow	SNARE associated Golgi protein family	SNARE associated Golgi protein family	SNARE associated Golgi protein family	SNARE associated Golgi protein family;(source:Araport11)			3.65701	3.3342	3.87299	2.90798	3.42006	3.69616	2.9665	3.79903	3.7482	3.3592	3.8295	3.77832	3.69349	3.84364	4.49236	4.30503	4.39916	4.46018	4.55418	4.59431	4.2953
AT1G12470	AL1G23830	Thhalv10006686m.g	skyblue	zinc ion binding	zinc ion binding	zinc ion binding	zinc ion binding protein;(source:Araport11); VACUOLAR PROTEIN SORTING 18 (VPS18)			3.43433	2.64107	2.36299	1.79558	3.08391	3.20803	3.74801	3.69433	3.27811	1.58214	3.82175	3.39882	3.51879	3.86106	4.41634	4.23675	4.05772	4.46488	4.58533	5.0284	4.90541
AT1G12480	AL1G23840	Thhalv10007262m.g	black	C4-dicarboxylate transporter/malic acid transport protein	C4-dicarboxylate transporter/malic acid transport protein	C4-dicarboxylate transporter/malic acid transport protein	Encodes a membrane protein with 10 predicted transmembrane helices. SLAC1 is a multispanning membrane protein expressed predominantly in guard cells that plays a role in regulating cellular ion homeostasis and S-type anion currents. SLAC1 is important for normal stomatal closure in response to a variety of signals including elevated CO2, ozone, ABA, darkness, and humidity. SLAC1:GFP localizes to …	OZS1	SLAC1,RCD3,CDI3	1.18218	0.976342	0.879443	1.07676	1.06451	1.76246	2.12555	0.54463	0.540821	0	1.59462	0.189359	0.689335	1.85229	1.15799	0.785548	0.84833	1.04178	1.02252	0.97707	1.10034
AT1G12500	AL1G23850	Thhalv10008006m.g	pink	Nucleotide-sugar transporter family protein	Nucleotide-sugar transporter family protein	Nucleotide-sugar transporter family protein	Nucleotide-sugar transporter family protein;(source:Araport11)			4.5373	4.19766	4.60193	3.63698	4.12786	3.87482	0.550313	4.04193	4.12308	3.96227	3.79367	3.95161	3.01598	3.1929	4.04131	3.552	3.96279	3.63238	3.76775	3.30552	2.03526
AT1G12520	AL1G23870	Thhalv10008232m.g	blue	copper chaperone for SOD1	copper chaperone for SOD1	copper chaperone for SOD1	Copper-zinc superoxide dismutase copper chaperone (delivers copper to the Cu-Zn superoxide dismutase). Localized to the chloroplast. Expressed in roots and shoots. Up-regulated in response to copper and senescence. The AtACC activates all three CuZnSOD activities located in three different subcellular compartments. Contains three domains, central, ATX-1 like and C-terminal. ATX-1 like domain esse…	ATCCS	CCS	6.03577	6.24967	5.72717	4.77748	4.84973	4.27099	4.99986	5.9511	5.8126	5.23234	6.1506	4.30849	4.10791	6.5105	5.43936	4.78761	4.91723	4.80845	4.08859	3.30173	3.0317
AT1G12530	AL1G23880	Thhalv10008831m.g	midnightblue	hypothetical protein			hypothetical protein;(source:Araport11); MODIFIER OF SNC1 9 (MOS9)			4.45235	4.48778	4.34752	4.31638	4.6818	4.55119	4.41701	3.5598	3.46109	3.07307	3.78156	3.6566	3.83953	3.91229	3.54529	3.23667	2.74468	3.17889	3.56021	3.57965	3.59883
AT1G12550	AL1G23900	Thhalv10008292m.g	royalblue	D-isomer specific 2-hydroxyacid dehydrogenase family protein	D-isomer specific 2-hydroxyacid dehydrogenase family protein	D-isomer specific 2-hydroxyacid dehydrogenase family protein	Encodes a hydroxypyruvate reductase that reduces HP to glycerate and shows even more activity with glyoxylate, a more upstream intermediate of the photorespiratory cycle. It is likely targeted to the chloroplast where it could provide a compensatory bypass for the reduction of HP and glyoxylate within this compartment. Together with HPPR2 and TAT1 involved in the biosynthesis of pHPL from tyrosin…			1.6722	1.93745	2.18122	2.70461	2.27315	2.56497	2.32706	2.9727	2.87748	3.95893	3.62095	3.26828	3.73747	4.1416	2.32711	2.34157	2.76455	2.12164	2.51546	2.57598	2.03204
AT1G12580	AL1G23930	Thhalv10007365m.g	skyblue	phosphoenolpyruvate carboxylase-related kinase 1	phosphoenolpyruvate carboxylase-related kinase 1	phosphoenolpyruvate carboxylase-related kinase 1	phosphoenolpyruvate carboxylase-related kinase 1;(source:Araport11); PHOSPHOENOLPYRUVATE CARBOXYLASE-RELATED KINASE 1 (PEPKR1)	PEPKR1		4.08516	3.23353	3.16081	2.55684	3.60338	3.68311	3.86761	4.432	4.42349	2.24127	3.61139	4.43241	4.5012	4.31591	4.25061	4.30661	4.46946	4.24628	4.75755	4.56387	4.45293
AT1G12620	AL1G23970	Thhalv10007095m.g	lightcyan	Pentatricopeptide repeat (PPR) superfamily protein	Pentatricopeptide repeat (PPR) superfamily protein	Pentatricopeptide repeat (PPR) superfamily protein	Pentatricopeptide repeat (PPR) superfamily protein;(source:Araport11)			1.28624	1.01842	0.765844	0.147273	1.34463	1.65224	2.0883	2.97312	2.34109	0.84665	2.46308	2.29284	1.71268	2.24116	1.2715	1.57349	1.37125	1.55886	1.53759	1.9229	1.70462
AT1G12630	AL1G23980	Thhalv10023678m.g	red	Integrase-type DNA-binding superfamily protein	Integrase-type DNA-binding superfamily protein	Integrase-type DNA-binding superfamily protein	encodes a member of the DREB subfamily A-4 of ERF/AP2 transcription factor family. The protein contains one AP2 domain. There are 17 members in this subfamily including TINY.			0	0	0	0	0	0	0	0	0	0	0	0	0.770127	0.340813	0	1.37981	1.12221	0	0	1.75967	1.028
AT1G12640	AL1G23990	Thhalv10007564m.g	brown	MBOAT (membrane bound O-acyl transferase) family protein	MBOAT (membrane bound O-acyl transferase) family protein	MBOAT (membrane bound O-acyl transferase) family protein	Encodes a lysophosphatidylcholine acyltransferase (LPCAT). Participates in the Lands cycle in developing seeds; LYSOPHOSPHOLIPID ACYLTRANSFERASE 1 (LPLAT1)			3.57507	3.99541	4.10847	4.36254	4.16556	4.51157	5.35237	0.0949652	0.413507	0	0.958914	0.205209	0.870789	1.93096	3.22303	3.09827	3.67628	3.29034	3.65915	3.89074	3.93812
AT1G12650	AL1G24110	Thhalv10008688m.g	purple	rRNA biogenesis RRP36-like protein			rRNA biogenesis RRP36-like protein;(source:Araport11)			4.6518	4.14237	4.28615	3.17505	4.58335	4.67085	4.92378	4.74566	4.44006	2.85122	4.47467	4.25868	4.07904	4.88459	5.09972	5.0115	4.48639	5.05965	5.15058	5.52364	5.28032
AT1G12680	AL1G24170	Thhalv10007542m.g	purple	phosphoenolpyruvate carboxylase-related kinase 2	phosphoenolpyruvate carboxylase-related kinase 2	phosphoenolpyruvate carboxylase-related kinase 2	phosphoenolpyruvate carboxylase-related kinase 2;(source:Araport11); PHOSPHOENOLPYRUVATE CARBOXYLASE-RELATED KINASE 2 (PEPKR2)	PEPKR2		3.05984	3.14204	3.05806	3.00722	3.48519	3.56671	4.45036	2.69932	2.65202	1.49604	3.04436	2.62709	3.0023	3.47015	3.31794	3.13398	3.47565	3.23529	3.69126	4.21227	4.22299
AT1G12710	AL1G24310	Thhalv10008388m.g	darkgreen	phloem protein 2-A12	phloem protein 2-A12	phloem protein 2-A12	This gene is predicted to encode a protein with a PP2 domain. This domain in present in lectins found in squash and cucumber, suggesting that this protein could potentially have carbohydrate binding capabilities; PHLOEM PROTEIN 2-A12 (PP2-A12)	AtPP2-A12	PP2-A12	4.92564	4.65048	5.7244	5.42268	4.58083	5.96995	5.24055	4.71252	3.77605	3.57645	3.54538	4.00941	3.53084	3.89512	3.75372	3.79591	4.42166	3.46265	4.26873	4.39989	4.0207
AT1G12750	AL1G24340	Thhalv10008314m.g	midnightblue	RHOMBOID-like protein 6	RHOMBOID-like protein 6	RHOMBOID-like protein 6	RHOMBOID-like protein 6;(source:Araport11); RHOMBOID-LIKE PROTEIN 6 (RBL6)	ATRBL6	RBL6	3.60864	3.88428	3.87997	3.85829	3.91142	3.89203	3.68614	1.40226	1.16278	0.521932	1.32352	1.08875	0.807083	1.15573	0.0412364	0.193597	0.213321	0	0.0885442	0.299276	0
AT1G12760	AL1G24350	Thhalv10007780m.g	lightgreen	Zinc finger, C3HC4 type (RING finger) family protein	Zinc finger, C3HC4 type (RING finger) family protein	Zinc finger, C3HC4 type (RING finger) family protein	Zinc finger, C3HC4 type (RING finger) family protein;(source:Araport11)			4.09347	4.68529	4.79773	5.20595	4.65096	4.67967	5.74173	5.45307	5.34035	4.89122	5.7883	5.50591	5.46853	6.02784	5.24139	5.31069	5.57921	5.70712	5.61639	5.83319	5.73875
AT1G12770	AL1G24360	Thhalv10007276m.g	skyblue	P-loop containing nucleoside triphosphate hydrolases superfamily protein	P-loop containing nucleoside triphosphate hydrolases superfamily protein	P-loop containing nucleoside triphosphate hydrolases superfamily protein	Encodes a DEAD-box RNA helicase that localizes to mitochondria and is essential for regulating cell-to-cell transport via plasmodesmata. The mRNA is cell-to-cell mobile; EMBRYO DEFECTIVE 1586 (EMB1586)	ISE1	EMB1586	5.42544	4.88992	4.51037	3.00848	4.99422	4.74224	4.9853	5.42757	4.89037	3.85742	4.72858	4.99716	4.87049	4.73983	5.0991	4.41804	4.33626	4.37996	4.47867	4.78633	4.59743
AT1G12780	AL1G24240	Thhalv10008065m.g	brown	UDP-D-glucose/UDP-D-galactose 4-epimerase 1	UDP-D-glucose/UDP-D-galactose 4-epimerase 1	UDP-D-glucose/UDP-D-galactose 4-epimerase 1	Encodes a UDP-glucose epimerase that catalyzes the interconversion of the sugar nucleotides UDP-glucose UDP-galactose via a UDP-4-keto-hexose intermediate. Responsive to stress; UDP-D-GLUCOSE/UDP-D-GALACTOSE 4-EPIMERASE 1 (UGE1)	UGE1	ATUGE1	5.09183	5.25588	5.35095	5.67354	5.42968	6.0152	4.53344	2.37414	2.10178	1.13257	2.12042	2.181	2.27012	2.68463	7.23787	7.44933	7.46591	6.22747	7.78011	6.92279	5.66227
AT1G12800	AL1G24290	Thhalv10006889m.g	brown	Nucleic acid-binding, OB-fold-like protein	Nucleic acid-binding, OB-fold-like protein	Nucleic acid-binding, OB-fold-like protein	SDP is a chloroplast localized RNA binding protein that is required for plastid rRNA processing. Plants harboring a mutation in SDP have numerous defects including reduced chlorophyll content, poor growth, yellow leaves and abnormal chloroplasts; S1 DOMAIN-CONTAINING RBP (SDP)			6.88326	5.86036	5.57824	3.69757	6.0032	5.59001	6.01242	1.42917	1.18932	0	1.57999	1.35329	0.994739	1.15774	6.32466	5.80989	5.65587	6.29168	5.92878	5.93827	6.15679
AT1G12805	AL1G24440	Thhalv10009512m.g	green	nucleotide binding	nucleotide binding	nucleotide binding	nucleotide binding protein;(source:Araport11)			0	0	0.491155	0	0	2.25576	2.54791	0.767907	1.69819	1.27251	0	0	0	0	0	1.30688	1.4274	2.84811	1.68856	1.51055	0.65324
AT1G12810	AL1G24450	Thhalv10005127m.g	blue	proline-rich family protein	proline-rich family protein	proline-rich family protein	proline-rich family protein;(source:Araport11)			4.5438	5.24676	5.20883	6.27639	5.31311	5.4602	6.67808	5.22428	5.34292	5.66578	5.91414	5.36869	5.68619	6.65277	1.92155	2.02718	2.38535	2.13834	2.59687	2.04572	2.01611
AT1G12820	AL1G24260	Thhalv10007195m.g	brown	auxin signaling F-box 3	auxin signaling F-box 3	auxin signaling F-box 3	Auxin receptor involved in primary and lateral root growth inhibition in response to nitrate. Target of miR393. Induced by nitrate in primary roots; AUXIN SIGNALING F-BOX 3 (AFB3)	AFB3		4.12188	4.19388	4.36521	4.59216	4.49494	4.4464	4.35826	3.46214	3.66211	2.36024	3.79739	3.50152	2.94865	3.46522	4.35379	4.08424	4.44326	4.53795	4.49199	4.91178	4.74997
AT1G12840	AL1G24480	Thhalv10007948m.g	lightcyan	vacuolar ATP synthase subunit C (VATC) / V-ATPase C subunit / vacuolar proton pump C subunit (DET3)	vacuolar ATP synthase subunit C (VATC) / V-ATPase C subunit / vacuolar proton pump C subunit (DET3)	vacuolar ATP synthase subunit C (VATC) / V-ATPase C subunit / vacuolar proton pump C subunit (DET3)	Encodes subunit C of the vacuolar H(+)-ATPase (V-ATPase). Bound and phosphorylated by AtWNK8. The mRNA is cell-to-cell mobile; DE-ETIOLATED 3 (DET3)	DET3	ATVHA-C	6.2825	6.5666	6.59896	6.39076	6.48593	6.51675	7.2732	6.84217	6.90578	7.23725	7.10428	6.97068	6.9607	6.99302	6.71387	6.64044	6.90357	6.84785	6.62524	7.02607	6.7702
AT1G12845	AL1G24490	Thhalv10010043m.g	darkgreen	transmembrane protein, putative			transmembrane protein;(source:Araport11)			4.58351	5.23242	5.90265	5.86814	5.31455	6.16979	5.49482	4.03917	3.40561	4.27924	4.70112	4.35275	4.09567	3.56063	3.85819	4.13797	4.39778	5.34784	3.89988	5.50421	6.07693
AT1G12850	AL1G24500	Thhalv10007881m.g	blue	Phosphoglycerate mutase family protein	Phosphoglycerate mutase family protein	Phosphoglycerate mutase family protein	Phosphoglycerate mutase family protein;(source:Araport11)			4.65441	4.86613	4.79704	4.4938	5.0166	4.59524	4.86187	4.71864	4.48885	4.70094	4.73847	4.72048	3.99744	4.42002	4.13527	3.92711	4.18347	4.09956	4.00864	4.09092	3.37268
AT1G12860	AL1G24510	Thhalv10007566m.g	lightyellow	basic helix-loop-helix (bHLH) DNA-binding superfamily protein	basic helix-loop-helix (bHLH) DNA-binding superfamily protein	basic helix-loop-helix (bHLH) DNA-binding superfamily protein	Encodes ICE2 (Inducer of CBF Expression 2), a transcription factor of the bHLH family that participates in the response to deep freezing through the cold acclimation-dependent pathway. Overexpression of ICE2 results in increased tolerance to deep freezing stress after cold acclimation; SCREAM 2 (SCRM2)	SCRM2	ICE2	4.53751	4.33682	4.51878	3.67688	4.38549	3.93607	2.97323	4.04124	3.40624	2.46517	3.30097	3.59801	3.05355	2.4869	4.75387	4.21612	4.42423	4.40967	4.78505	4.77357	4.30449
AT1G12880	AL1G24520	Thhalv10008801m.g	skyblue	nudix hydrolase homolog 12	nudix hydrolase homolog 12	nudix hydrolase homolog 12	nudix hydrolase homolog 12;(source:Araport11); NUDIX HYDROLASE HOMOLOG 12 (NUDT12)	atnudt12	NUDT12	3.1391	3.22979	3.00761	2.88495	2.93414	3.27286	3.29981	3.29298	2.9629	2.88986	3.71746	3.24392	3.63059	4.1308	3.49866	3.28168	3.06807	4.04694	3.05383	3.87353	3.83119
AT1G12900	AL1G24540	Thhalv10007809m.g	pink	glyceraldehyde 3-phosphate dehydrogenase A subunit 2	glyceraldehyde 3-phosphate dehydrogenase A subunit 2	glyceraldehyde 3-phosphate dehydrogenase A subunit 2	glyceraldehyde 3-phosphate dehydrogenase A subunit 2;(source:Araport11); GLYCERALDEHYDE 3-PHOSPHATE DEHYDROGENASE A SUBUNIT 2 (GAPA-2)	GAPA-2		11.0474	10.9011	10.6778	9.92374	10.5658	9.8367	6.89384	10.1987	10.4825	10.2933	9.33419	10.2293	8.63009	7.31653	11.5759	11.2646	11.4379	11.7276	11.1582	10.6958	10.2146
AT1G12910	AL1G24550	Thhalv10008091m.g	blue	Transducin/WD40 repeat-like superfamily protein	Transducin/WD40 repeat-like superfamily protein	Transducin/WD40 repeat-like superfamily protein	Encodes LIGHT-REGULATED WD1 (LWD1), a clock proteins regulating circadian period length and photoperiodic flowering; ANTHOCYANIN11 (ATAN11)	ATAN11	LWD1	4.17197	4.53104	4.13464	3.89288	4.64735	4.64938	4.3887	4.30876	4.1856	3.38466	4.12386	4.29825	3.96198	4.01821	3.47985	3.30369	3.63726	3.41429	3.83899	3.59973	3.6082
AT1G12920	AL1G24560	Thhalv10007678m.g	brown	eukaryotic release factor 1-2	eukaryotic release factor 1-2	eukaryotic release factor 1-2	Encodes a eukaryotic release factor one homolog; EUKARYOTIC RELEASE FACTOR 1-2 (ERF1-2)	ERF1-2		6.203	5.91204	5.86462	4.83613	6.08733	6.12689	6.41569	5.34059	5.10999	3.91403	5.11705	5.00453	4.94713	5.30675	5.93232	5.89559	5.86082	5.7327	5.95229	6.11509	5.95088
AT1G12930	AL1G24570	Thhalv10017610m.g	skyblue	ARM repeat superfamily protein	ARM repeat superfamily protein	ARM repeat superfamily protein	ARM repeat superfamily protein;(source:Araport11)			2.59474	2.29436	2.33797	1.7947	2.63267	2.79468	3.14927	3.15572	2.84827	1.07937	3.23062	2.90648	2.88201	3.344	3.15115	2.80182	3.05078	3.08145	3.04909	3.45958	3.37948
AT1G12970	AL1G24620	Thhalv10007575m.g	lightcyan	plant intracellular ras group-related LRR 3	plant intracellular ras group-related LRR 3	plant intracellular ras group-related LRR 3	Encodes PIRL3, a member of the Plant Intracellular Ras-group-related LRRs (Leucine rich repeat proteins). PIRLs are a distinct, plant-specific class of intracellular LRRs that likely mediate protein interactions, possibly in the context of signal transduction; PLANT INTRACELLULAR RAS GROUP-RELATED LRR 3 (PIRL3)	PIRL3		2.47837	2.76461	3.17734	3.5355	2.93882	3.4754	4.12301	3.46268	3.48337	3.44223	3.98416	3.52778	4.19302	4.3096	3.2021	3.32234	3.46971	3.26751	3.38493	3.80411	3.64044
AT1G12990	AL1G24640	Thhalv10007850m.g	brown	beta-1,4-N-acetylglucosaminyltransferase family protein	beta-1,4-N-acetylglucosaminyltransferase family protein	beta-1,4-N-acetylglucosaminyltransferase family protein	beta-1,4-N-acetylglucosaminyltransferase family protein;(source:Araport11)			4.36779	4.06012	4.89954	4.40072	4.20211	4.71494	3.19124	3.58591	2.94803	2.63837	3.34377	3.27127	2.76139	2.97623	4.73921	5.04412	5.13131	4.9475	5.11199	4.96031	5.06671
AT1G13000	AL1G24650	Thhalv10007793m.g	saddlebrown	transmembrane protein, putative (DUF707)	Protein of unknown function (DUF707)	Protein of unknown function (DUF707)	transmembrane protein, putative (DUF707);(source:Araport11)			3.5285	3.80309	3.79283	3.17741	3.94313	4.08257	4.01238	3.45529	3.10525	2.77129	3.76393	2.91666	3.15766	3.51657	3.17052	3.19022	3.39677	3.32711	3.45102	3.56732	3.60168
AT1G13020	AL1G24670	Thhalv10007279m.g	salmon	eukaryotic initiation factor 4B2	eukaryotic initiation factor 4B2	eukaryotic initiation factor 4B2	Encodes eIF4B2, eukaryotic initiation factor 4B2; EUKARYOTIC INITIATION FACTOR 4B2 (EIF4B2)	EIF4B2		3.70087	3.24446	2.77813	2.09471	3.61328	3.33973	2.89629	3.01577	2.72552	2.34683	3.23208	2.87954	2.80767	3.43268	3.44713	3.6623	3.37292	3.65692	3.63189	3.48077	3.35855
AT1G13030	AL1G24680	Thhalv10007108m.g	skyblue	sphere organelles protein-related	sphere organelles protein-related	sphere organelles protein-related	Encodes a plant coilin, a protein that in other organisms is a major structural scaffolding protein necessary for Cajal body formation, composition and activity. It has been shown to bind both U1 and U1 snRNAs in vitro; COILIN (COILIN)			2.67391	0.899338	0.989154	0	1.57022	1.72762	1.53097	2.40051	1.80562	0.633506	2.20038	1.69329	1.91171	2.69039	3.25735	3.09746	2.57716	2.82383	3.32347	3.40842	3.35217
AT1G13040	AL1G24690	Thhalv10007381m.g	purple	Pentatricopeptide repeat (PPR-like) superfamily protein	Pentatricopeptide repeat (PPR-like) superfamily protein	Pentatricopeptide repeat (PPR-like) superfamily protein	Pentatricopeptide repeat (PPR-like) superfamily protein;(source:Araport11)			1.472	0.417162	0.307672	0	0.987645	0.899255	2.50992	0.0680709	0	0	0.377361	0	0	0.918292	1.34097	0.910871	0.86322	1.0715	1.23768	1.47165	1.41604
AT1G13050	AL1G24700	Thhalv10008230m.g	purple	proline-rich receptor-like kinase, putative			proline-rich receptor-like kinase;(source:Araport11)			1.25113	0.00877156	0	0	0.712072	0.917173	2.00838	0.682501	0.109361	0	0.668179	0	0.323903	1.26082	1.60693	1.42038	1.2134	0.988022	1.32538	2.02286	1.64158
AT1G13060	AL1G24710	Thhalv10008454m.g	darkgreen	20S proteasome beta subunit E1	20S proteasome beta subunit E1	20S proteasome beta subunit E1	Encodes 20S proteasome beta subunit PBE1 (PBE1); 20S PROTEASOME BETA SUBUNIT E1 (PBE1)	PBE1		6.69902	6.67243	6.56948	6.24729	6.85228	6.86183	7.03143	5.64414	5.63836	5.71257	5.87527	5.64108	5.76854	6.03253	6.3806	6.3348	6.41691	6.26754	6.27974	6.46016	6.20383
AT1G13080	AL1G24740	Thhalv10007465m.g	greenyellow	cytochrome P450, family 71, subfamily B, polypeptide 2	cytochrome P450, family 71, subfamily B, polypeptide 2	cytochrome P450, family 71, subfamily B, polypeptide 2	cytochrome P450 monooxygenase; CYTOCHROME P450, FAMILY 71, SUBFAMILY B, POLYPEPTIDE 2 (CYP71B2)	CYP71B2		2.27971	2.51529	2.84335	3.46612	2.81298	2.91681	2.74732	5.13936	4.57774	3.30803	5.03464	4.71559	4.35067	4.85011	4.85367	4.77686	4.80312	3.80192	4.84989	3.90411	3.41563
AT1G13090	AL1G24750	Thhalv10007507m.g	midnightblue	cytochrome P450, family 71, subfamily B, polypeptide 28	cytochrome P450, family 71, subfamily B, polypeptide 28	cytochrome P450, family 71, subfamily B, polypeptide 28	putative cytochrome P450; CYTOCHROME P450, FAMILY 71, SUBFAMILY B, POLYPEPTIDE 28 (CYP71B28)	CYP71B28		5.16676	5.13235	4.82248	5.31959	5.53188	5.84591	6.54331	4.53652	4.24549	3.62345	4.81248	4.44907	5.18118	5.63708	4.69884	4.60125	4.83377	4.06258	5.07814	5.0236	4.70915
AT1G13110	AL165U10010	Thhalv10007425m.g	darkgreen	cytochrome P450, family 71 subfamily B, polypeptide 7	cytochrome P450, family 71 subfamily B, polypeptide 7	cytochrome P450, family 71 subfamily B, polypeptide 7	member of CYP71B The mRNA is cell-to-cell mobile; CYTOCHROME P450, FAMILY 71 SUBFAMILY B, POLYPEPTIDE 7 (CYP71B7)	CYP71B7		6.22069	6.20414	5.89881	4.9553	6.3698	6.14398	5.0394	0.0232989	0	0	0.543967	0	0	0.92728	1.62948	1.82518	0.767791	0	0.580152	0.484368	0
AT1G13120	AL1G24790	Thhalv10001133m.g	purple	nucleoporin GLE1-like protein	embryo defective 1745	embryo defective 1745	nucleoporin GLE1-like protein;(source:Araport11); (GLE1)			3.35835	2.37993	2.10267	1.36462	2.7518	2.98147	3.9865	2.67263	2.1474	0.316689	2.73907	2.36683	2.29427	3.27945	3.27096	2.85239	2.32268	3.05198	3.38209	3.45603	3.43211
AT1G13130	AL1G24800	Thhalv10007253m.g	green	Cellulase (glycosyl hydrolase family 5) protein	Cellulase (glycosyl hydrolase family 5) protein	Cellulase (glycosyl hydrolase family 5) protein	Cellulase (glycosyl hydrolase family 5) protein;(source:Araport11)			0	0	0	0	0	0.28283	0	0	0	0	0	0	0	0	0.306431	0.0931739	0.188692	0.562224	1.02253	2.68436	2.43175
AT1G13160	AL1G24840	Thhalv10005577m.g	skyblue	ARM repeat superfamily protein	ARM repeat superfamily protein	ARM repeat superfamily protein	ARM repeat superfamily protein;(source:Araport11)			3.50506	2.09593	1.87431	0.660427	2.52753	2.63132	2.73897	3.4271	2.41121	0.850886	2.80166	2.353	2.35735	3.34284	3.61877	3.57552	3.17628	3.44777	3.84533	4.24349	4.07837
AT1G13170	AL1G24850	Thhalv10006816m.g	darkorange	OSBP(oxysterol binding protein)-related protein 1D	OSBP(oxysterol binding protein)-related protein 1D	OSBP(oxysterol binding protein)-related protein 1D	OSBP(oxysterol binding protein)-related protein 1D;(source:Araport11); OSBP(OXYSTEROL BINDING PROTEIN)-RELATED PROTEIN 1D (ORP1D)	ORP1D		3.52051	3.15407	2.76861	1.23423	3.52733	3.2478	1.00204	3.72851	3.43071	2.42397	3.82761	3.60392	3.78988	3.25851	3.03294	2.94325	3.07934	3.53537	3.14254	3.31869	3.66902
AT1G13180	AL1G24860	Thhalv10007702m.g	darkorange	Actin-like ATPase superfamily protein	Actin-like ATPase superfamily protein	Actin-like ATPase superfamily protein	Mutant has defect in trichome cell expansion and actin organization resulting in a distorted trichome phenotype; DISTORTED TRICHOMES 1 (DIS1)	DIS1	ARP3,ATARP3	2.80658	2.99713	2.9523	2.23308	3.00506	3.03802	2.37256	2.95478	2.77423	2.15742	3.34492	2.85123	3.02964	3.46207	3.37444	3.62744	3.67726	3.41297	3.67693	3.91052	3.71679
AT1G13190	AL1G24870	Thhalv10007191m.g	purple	RNA-binding (RRM/RBD/RNP motifs) family protein	RNA-binding (RRM/RBD/RNP motifs) family protein	RNA-binding (RRM/RBD/RNP motifs) family protein	RNA-binding (RRM/RBD/RNP motifs) family protein;(source:Araport11)			4.68828	4.57983	4.62987	4.33223	4.83877	5.09191	5.40298	4.43701	4.42292	3.51565	4.33014	4.59141	4.52903	4.64024	4.93895	4.97008	4.90896	4.86206	5.26379	5.33038	4.97954
AT1G13195	AL1G24880	Thhalv10008511m.g	lightgreen	RING/U-box superfamily protein	RING/U-box superfamily protein	RING/U-box superfamily protein	RING/U-box superfamily protein;(source:Araport11)			2.59844	3.04444	3.30776	3.55986	3.13734	3.02023	4.81548	3.55745	3.44971	2.98732	3.90656	3.45558	3.7094	4.16805	3.25556	3.02205	3.60987	3.1052	3.28161	4.09024	3.85437
AT1G13210	AL1G24900	Thhalv10006589m.g	purple	autoinhibited Ca2+/ATPase II	autoinhibited Ca2+/ATPase II	autoinhibited Ca2+/ATPase II	autoinhibited Ca2+/ATPase II;(source:Araport11); AUTOINHIBITED CA2+/ATPASE II (ACA.l)	ACA.l		4.52369	4.49531	4.54628	3.10803	5.11259	5.22135	4.34658	3.90471	2.92904	1.26986	3.82132	2.89406	2.36241	3.68443	4.82167	5.18148	4.95025	3.83727	5.65146	4.89155	3.78257
AT1G13220	AL1G24910	Thhalv10006601m.g	darkgrey	nuclear matrix constituent protein-related	nuclear matrix constituent protein-related	nuclear matrix constituent protein-related	Encodes a nuclear coiled-coil protein related to the carrot peripheral nuclear protein NMCP1 that is involved in the determination of plant nuclear structure; LITTLE NUCLEI2 (LINC2)	LINC2		2.601	1.23657	0.601347	0	1.55373	1.49933	2.70266	1.92775	1.21551	0	1.58688	1.14725	0.384488	2.48825	3.56918	3.08055	2.29167	3.25533	3.78171	4.24241	4.13811
AT1G13250	AL1G24950	Thhalv10007975m.g	white	galacturonosyltransferase-like 3	galacturonosyltransferase-like 3	galacturonosyltransferase-like 3	Encodes a protein with putative galacturonosyltransferase activity; GALACTURONOSYLTRANSFERASE-LIKE 3 (GATL3)	GATL3		3.20126	3.04846	3.51576	2.66586	3.2319	3.11169	0	2.94174	2.86409	3.95334	3.38496	3.03124	3.47801	3.15052	3.73318	3.63622	3.49454	3.87951	3.43573	3.92135	3.76707
AT1G13260	AL1G24970	Thhalv10010019m.g	pink	related to ABI3/VP1 1	related to ABI3/VP1 1	related to ABI3/VP1 1	Encodes an AP2/B3 domain transcription factor which is upregulated in response to low temperature. It contains a B3 DNA binding domain. It has circadian regulation and may function as a negative growth regulator. The mRNA is cell-to-cell mobile; RELATED TO ABI3/VP1 1 (RAV1)	RAV1	EDF4	5.93181	5.04071	6.67637	5.36771	5.27306	5.64381	0	4.68185	4.19567	3.87001	4.28391	3.66426	3.22854	3.57717	5.40533	5.32287	5.8281	5.16935	5.76747	5.74707	4.83257
AT1G13270	AL1G24980	Thhalv10007980m.g	darkgreen	methionine aminopeptidase 1B	methionine aminopeptidase 1B	methionine aminopeptidase 1B	Encodes a methionine aminopeptidase formerly called MAP1B, renamed to MAP1C; METHIONINE AMINOPEPTIDASE 1B (MAP1C)	MAP1C	MAP1B	6.7625	6.77994	6.6319	6.05182	6.83599	6.66317	6.68171	5.93309	5.45809	5.36071	5.44299	5.32256	5.16621	5.08321	6.21094	5.92359	6.04821	5.68932	6.07251	5.81569	5.31585
AT1G13280	AL1G24992	Thhalv10008630m.g	blue	allene oxide cyclase 4	allene oxide cyclase 4	allene oxide cyclase 4	Encodes allene oxide cyclase. One of four genes in Arabidopsis that encode this enzyme, which catalyzes an essential step in jasmonic acid biosynthesis. Gene expression is reduced during senescence, a process that involves jasmonic acid signalling pathway; ALLENE OXIDE CYCLASE 4 (AOC4)	AOC4		5.20501	5.84681	6.11791	6.42117	6.0548	6.51311	5.93852	6.34373	5.86425	6.96133	7.48326	6.26875	7.69636	7.43651	2.94034	3.37918	3.9484	3.88798	3.68948	4.79397	4.94986
AT1G13330	AL1G25090	Thhalv10008697m.g	skyblue	Arabidopsis Hop2 homolog	Arabidopsis Hop2 homolog	Arabidopsis Hop2 homolog	Encodes the Arabidopsis Hop2 homologue. In other species, Hop2 is proposed to be involved in inter-homolog bias in double strand break repair; ARABIDOPSIS HOP2 HOMOLOG (AHP2)	AHP2		2.18547	1.7982	1.77047	0.277657	1.96324	2.06639	2.8689	3.60035	3.27599	1.7254	3.77097	3.47717	3.3676	4.07712	3.24096	2.97526	2.9898	3.40939	3.09576	4.07487	3.85905
[truncated: 15,027 more rows]
