# Supplementary material for: Drought resistance is mediated by divergent strategies in closely related Brassicaceae
Source: New Phytol. 2019 Jun 18;223(2):783–97. doi: 10.1111/nph.15841 (PMC6771540; doi:10.1111/nph.15841)
Supplement: Supplementary file 5 — Table S4 Dynamics of transcriptional changes of drought‐induced genes. [file NPH-223-783-s005.xlsx]

## Sheet: Title page
New Phytologist Supporting Information Table S4
Article title:	Drought resistance is mediated by divergent strategies in closely related Brassicaceae
Authors:	Nora Marín-de la Rosa, Chung-Wen Lin, Yang Jae Kang, Stijn Dhondt, Nathalie Gonzalez, Dirk Inzé and Pascal Falter-Braun
Article acceptance date:	29 March 2019.

## Sheet: Table S4
Table S4: Dynamic of transcriptional changes of drought-induced genes.
Worksheet
Sections "a" to "j"	All genes that were up-regulated in response to drought were divided in two groups. The first group corresponds to genes that were not expressed at T0 (log2TPM = 0; named in the table as “basal minus“). The second group corresponds to the genes expressed at T0 (log2TPM > 0; “basal plus”). These gene sets were then classified by the first and highest peak to further clasified them into different "…

## Sheet: Summary table
Section	Species	First peak	Highest peak		Species	First peak	Highest peak		Species	First peak	Highest peak
a	Ath	T11	T14		Aly	T11	T11		Esa	T11	T11
b	Ath	T11	T11		Aly	T11	T11		Esa	-	-
c	Ath	T11	T14		Aly	T11	T11		Esa	-	-
d	Ath	T14	T14		Aly	T11	T11		Esa	T11	T11
e	Ath	T14	T14		Aly	T11	T11		Esa	-	-
f	Ath	T14	T14		Aly	-	-		Esa	-	-
g	Ath	-	-		Aly	T11	T11		Esa	T11	T11
h	Ath	-	-		Aly	T11	T4		Esa	T11	T14
i	Ath	-	-		Aly	T11	T11		Esa	-	-
j	Ath	-	-		Aly	-	-		Esa	T11/T14	T11/T14

## Sheet: Sections "a" to "j"
Section		ID		Ath_basal	Aly_basal	Esa_basal		Ath_first peak	Aly_first peak	Esa_first peak	Ath_highest peak	Aly_highest peak	Esa_highest peak		Gene annotation in Ath (source: TAIR10)
a		AT1G10320		plus	plus	plus		T11	T11	T11	T14	T11	T11		Zinc finger C-x8-C-x5-C-x3-H type family protein;(source:Araport11)
a		AT1G10450		plus	plus	plus		T11	T11	T11	T14	T11	T11		Encodes SIN3-like 6, a homolog of the transcriptional repressor SIN3 (AT1G24190); SIN3-LIKE 6 (SNL6)
a		AT1G15340		plus	plus	plus		T11	T11	T11	T14	T11	T11		Protein containing methyl-CpG-binding domain.Has sequence similarity to human MBD proteins; METHYL-CPG-BINDING DOMAIN 10 (MBD10)
a		AT1G19835		plus	plus	plus		T11	T11	T11	T14	T11	T11		TCS1 encodes a coiled-coil domain protein that binds to microtubules and co-localizes with the cortical microtubules. Mutants have defects in trichome branching and hypocotyl elongation. TCS1 interacts with ZWI and appears to be involved in microtubule assembly; TRICHOME CELL SHAPE 1 (TCS1)
a		AT1G24735		plus	plus	plus		T11	T11	T11	T14	T11	T11		S-adenosyl-L-methionine-dependent methyltransferases superfamily protein;(source:Araport11)
a		AT1G63240		plus	plus	plus		T11	T11	T11	T14	T11	T11		hypothetical protein;(source:Araport11)
a		AT1G69790		plus	plus	plus		T11	T11	T11	T14	T11	T11		Protein kinase superfamily protein;(source:Araport11)
a		AT1G79460		plus	plus	plus		T11	T11	T11	T14	T11	T11		Encodes for a protein with ent-kaurene synthase B activity which catalyzes the second step in the cyclization of GGPP to ent-kaurene in the gibberellins biosynthetic pathway; GA REQUIRING 2 (GA2)
a		AT1G80870		plus	plus	plus		T11	T11	T11	T14	T11	T11		Protein kinase superfamily protein;(source:Araport11)
a		AT2G36370		plus	plus	plus		T11	T11	T11	T14	T11	T11		ubiquitin-protein ligase;(source:Araport11)
a		AT2G39260		plus	plus	plus		T11	T11	T11	T14	T11	T11		regulator of nonsense transcripts UPF2;(source:Araport11)
a		AT3G12550		plus	plus	plus		T11	T11	T11	T14	T11	T11		Belongs to a subgroup of SGS3-like proteins that act redundantly in RNA-directed DNA methylation: AT1G15910 (FDM1), AT4G00380 (FDM2), AT3G12550 (FDM3), AT1G13790 (FDM4), AT1G80790 (FDM5); FACTOR OF DNA METHYLATION 3 (FDM3)
a		AT3G13672		plus	plus	minus		T11	T11	T11	T14	T11	T11		SINAT homolog with truncated RING finger and zinc finger domains; (SINA2)
a		AT3G14980		plus	plus	plus		T11	T11	T11	T14	T11	T11		IDM1 is a histone H3 acetyltransferase that is capable of recognizing methylated DNA through its MBD domain and recognizing unmethylated histone H3K4 through its PHD domain. It negatively regulates DNA demethylation, preventing DNA hypermethylation of highly homologous multicopy genes and other repetitive sequences; REPRESSOR OF SILENCING 4 (ROS4)
a		AT3G19670		plus	plus	plus		T11	T11	T11	T14	T11	T11		Binds the carboxyl-terminal domain (CTD) of the largest subunit of RNA polymerase II and functions as a scaffold for RNA processing machineries. Ubiquitously expressed and localize to the nucleus; PRE-MRNA-PROCESSING PROTEIN 40B (PRP40B)
a		AT3G26380		plus	plus	plus		T11	T11	T11	T14	T11	T11		APSE is a member of the Glycoside Hydrolase (GH27) family that functions as a &#946;-l-arabinopyranosidase; ARAPASE (APSE)
a		AT3G28007		plus	plus	plus		T11	T11	T11	T14	T11	T11		Nodulin MtN3 family protein;(source:Araport11); (SWEET4)
a		AT3G61890		plus	plus	plus		T11	T11	T11	T14	T11	T11		Encodes a homeodomain leucine zipper class I (HD-Zip I) protein. Loss of function mutant has abnormally shaped leaves and stems; HOMEOBOX 12 (HB-12)
a		AT4G00440		plus	plus	plus		T11	T11	T11	T14	T11	T11		GPI-anchored adhesin-like protein, putative (DUF3741);(source:Araport11); TON1 RECRUITING MOTIF 15 (TRM15)
a		AT4G08310		plus	plus	plus		T11	T11	T11	T14	T11	T11		DNA ligase;(source:Araport11)
a		AT4G12670		plus	plus	plus		T11	T11	T11	T14	T11	T11		Homeodomain-like superfamily protein;(source:Araport11)
a		AT4G17140		plus	plus	plus		T11	T11	T11	T14	T11	T11		pleckstrin homology (PH) domain-containing protein;(source:Araport11)
a		AT4G31880		plus	plus	plus		T11	T11	T11	T14	T11	T11		One of 5 PO76/PDS5 cohesion cofactor orthologs of Arabidopsis; (PDS5C)
a		AT4G34280		plus	plus	plus		T11	T11	T11	T14	T11	T11		Encodes a putative substrate receptor for the cullin4-RING ubiquitin E3 ligase complex that is involved in negative regulation of plant UV-B response; DWD HYPERSENSITIVE TO UV-B 1 (DHU1)
a		AT4G36980		plus	plus	plus		T11	T11	T11	T14	T11	T11		CLK4-associating serine/arginine-rich protein;(source:Araport11)
a		AT4G39210		plus	plus	plus		T11	T11	T11	T14	T11	T11		Encodes the large subunit of ADP-Glucose Pyrophosphorylase which catalyzes the first, rate limiting step in starch biosynthesis. The large subunit plays a regulatory role whereas the small subunit (ApS) is the catalytic isoform. Four isoforms (ApL1-4) have been identified. ApL3 is the major large subunit isoform present in inflorescences, fruits and roots; (APL3)
a		AT5G03780		plus	plus	plus		T11	T11	T11	T14	T11	T11		Encodes a protein whose sequence is similar to human telomere proteins. This belongs to TRFL family 2, which do not show DNA binding in vitro; TRF-LIKE 10 (TRFL10)
a		AT5G05210		plus	plus	plus		T11	T11	T11	T14	T11	T11		Surfeit locus protein 6;(source:Araport11)
a		AT5G10080		plus	plus	plus		T11	T11	T11	T14	T11	T11		Eukaryotic aspartyl protease family protein;(source:Araport11)
a		AT5G11530		plus	plus	plus		T11	T11	T11	T14	T11	T11		Involved in regulating reproductive development; EMBRYONIC FLOWER 1 (EMF1)
a		AT5G16780		plus	plus	plus		T11	T11	T11	T14	T11	T11		Encodes a protein belonging to SART-1 family. The gene is expressed in the basal region of the developing embryo during heart stage. Phenotypic analyses of dot2 mutants suggest that this protein plays a role in root, shoot, and flower development. dot2 mutants are dwarved plants that display an aberrant spurred leaf venation pattern and fail to flower. In the roots DOT2 appears to be require for …
a		AT5G22290		plus	plus	plus		T11	T11	T11	T14	T11	T11		Encodes ANAC089, a membrane-tethered transcription factor that negatively regulates floral initiation. Also controls ER-stress-induced programmed cell death; NAC DOMAIN CONTAINING PROTEIN 89 (NAC089)
a		AT5G22460		plus	plus	plus		T11	T11	T11	T14	T11	T11		alpha/beta-Hydrolases superfamily protein;(source:Araport11)
a		AT5G41020		plus	plus	plus		T11	T11	T11	T14	T11	T11		myb family transcription factor;(source:Araport11)
a		AT5G43560		plus	plus	plus		T11	T11	T11	T14	T11	T11		Encodes MUSE14, a TRAF domain protein. Regulates the turnover of nucleotide-binding domain and leucine-rich repeat-containing (NLR) immune receptors SNC1 and RPS2. Loss of both MUSE13 and MUSE14 leads to enhanced pathogen resistance, NLR accumulation, and autoimmunity. In addition, MUSE13/14 physically interact with ATG6 and appear to regulate ATG6 ubiquitination and thus formation of autophagoso…
a		AT5G43840		minus	minus	plus		T11	T11	T11	T14	T11	T11		member of Heat Stress Transcription Factor (Hsf) family; HEAT SHOCK TRANSCRIPTION FACTOR A6A (HSFA6A)
a		AT5G49930		plus	plus	plus		T11	T11	T11	T14	T11	T11		zinc knuckle (CCHC-type) family protein;(source:Araport11); EMBRYO DEFECTIVE 1441 (emb1441)
a		AT5G56360		plus	plus	plus		T11	T11	T11	T14	T11	T11		Encodes PSL4, beta-subunit of endoplasmic reticulum-resident glucosidase II, which is essential for stable accumulation and quality control of the elf18 receptor EFR but not the flg22 receptor FLS2. The mRNA is cell-to-cell mobile; PRIORITY IN SWEET LIFE 4 (PSL4)
a		AT5G58700		plus	plus	plus		T11	T11	T11	T14	T11	T11		phosphatidylinositol-speciwc phospholipase C4;(source:Araport11); PHOSPHATIDYLINOSITOL-SPECIFIC PHOSPHOLIPASE C4 (PLC4)
a		AT5G65040		plus	plus	plus		T11	T11	T11	T14	T11	T11		senescence-associated family protein (DUF581);(source:Araport11); INCREASED RESISTANCE TO MYZUS PERSICAE 1 (IRM1)
b		AT1G07200		plus	plus	plus		T11	T11	-	T11	T11	-		Encodes a member of an eight-gene family (SMAX1 and SMAX1-like) that has weak similarity to AtHSP101, a ClpB chaperonin required for thermotolerance; SMAX1-LIKE 6 (SMXL6)
b		AT1G09530		plus	plus	plus		T11	T11	-	T11	T11	-		Transcription factor interacting with photoreceptors phyA and phyB. Forms a ternary complex in vitro with G-box element of the promoters of LHY, CCA1. Acts as a negative regulator of phyB signalling. It degrades rapidly after irradiation of dark grown seedlings in a process controlled by phytochromes. Does not play a significant role in controlling light input and function of the circadian clockw…
b		AT1G12430		plus	plus	plus		T11	T11	-	T11	T11	-		Encodes the kinesin-like protein PAK has an Armadillo motif tail and is involved in guard cell development in Arabidopsis (from Genbank record AF159052).However, no defect in stomatal complexes has been observed in loss of function mutations. It accumulates at the preprophase band (PPB) in a cell-cycle and microtubule-dependent manner and is most highly expressed in cells where the placement of t…
b		AT1G13090		plus	plus	plus		T11	T11	-	T11	T11	-		putative cytochrome P450; CYTOCHROME P450, FAMILY 71, SUBFAMILY B, POLYPEPTIDE 28 (CYP71B28)
b		AT1G14790		plus	plus	plus		T11	T11	-	T11	T11	-		Encodes RNA-dependent RNA polymerase. While not required for virus-induced post-transcriptional gene silencing (PTGS), it can promote turnover of viral RNAs in infected plants. Nomenclature according to Xie, et al. (2004). Involved in the production of Cucumber Mosaic Virus siRNAs; RNA-DEPENDENT RNA POLYMERASE 1 (RDR1)
b		AT1G15290		plus	plus	plus		T11	T11	-	T11	T11	-		Encodes REDUCED CHLOROPLAST COVERAGE 3 (REC3). Contributes to establishing the size of the chloroplast compartment; REDUCED CHLOROPLAST COVERAGE 3 (REC3)
b		AT1G15910		plus	plus	plus		T11	T11	-	T11	T11	-		Belongs to a subgroup of SGS3-like proteins that act redundantly in RNA-directed DNA methylation: AT1G15910 (FDM1), AT4G00380 (FDM2), AT3G12550 (FDM3), AT1G13790 (FDM4), AT1G80790 (FDM5); FACTOR OF DNA METHYLATION 1 (FDM1)
b		AT1G19530		plus	plus	plus		T11	T11	-	T11	T11	-		DNA polymerase epsilon catalytic subunit A;(source:Araport11)
b		AT1G19570		plus	plus	plus		T11	T11	-	T11	T11	-		Encodes a member of the dehydroascorbate reductase gene family. Critical for a mutualistic symbiosis between the host Arabidopsis and the root colonizing fungus Piriformospora indica.Encodes about 50-60% of extractable leaf GSH-dependent DHAR activity, but single knockout mutants show unaltered ascorbate and glutathione status in optimal and oxidative stress conditions (PMID:28381499). Acts redun…
b		AT1G19850		plus	plus	plus		T11	T11	-	T11	T11	-		Encodes a transcription factor (IAA24) mediating embryo axis formation and vascular development. Similar to AUXIN RESPONSIVE FACTOR 1 (ARF1) shown to bind to auxin responsive elements (AREs), and to the maize transcriptional activator VIVIPAROUS 1( VP1). In situ hybridization shows expression in provascular tissue of embryos, the emerging shoot primordia, then is restricted to provascular tissue,…
b		AT1G24764		plus	plus	plus		T11	T11	-	T11	T11	-		Member of the MAP70 protein family; MICROTUBULE-ASSOCIATED PROTEINS 70-2 (MAP70-2)
b		AT1G29170		plus	plus	plus		T11	T11	-	T11	T11	-		Encodes a member of the SCAR family.These proteins are part of a complex (WAVE) complex.The SCAR subunit activates the ARP2/3 complex which in turn act as a nucleator for actin filaments; (WAVE2)
b		AT1G48300		plus	plus	plus		T11	T11	-	T11	T11	-		Cytosolic iron-sulfur protein with a [2Fe-2S] cluster which synthesizes triacylglycerol (DGAT activity); DIACYLGLYCEROL ACYLTRANSFERASE 3 (DGAT3)
b		AT1G48840		plus	plus	plus		T11	T11	-	T11	T11	-		Plant protein of unknown function (DUF639);(source:TAIR10)
b		AT1G52040		plus	plus	plus		T11	T11	-	T11	T11	-		Encodes myrosinase-binding protein expressed in flowers; MYROSINASE-BINDING PROTEIN 1 (MBP1)
b		AT1G54460		plus	plus	plus		T11	T11	-	T11	T11	-		TPX2 (targeting protein for Xklp2) protein family;(source:Araport11)
b		AT1G56230		plus	plus	plus		T11	T11	-	T11	T11	-		enolase (DUF1399);(source:Araport11)
b		AT1G64690		plus	plus	plus		T11	T11	-	T11	T11	-		Encodes BRANCHLESS TRICHOME (BLT) involved in trichome development. A large portion of the internal amino acid sequence of BLT is predicted to form a coiled-coil domain. BLT mutants form branchless trichomes with blunt tips; BRANCHLESS TRICHOMES (BLT)
b		AT1G65920		plus	plus	plus		T11	T11	-	T11	T11	-		Regulator of chromosome condensation (RCC1) family with FYVE zinc finger domain-containing protein;(source:Araport11)
b		AT1G69510		plus	plus	plus		T11	T11	-	T11	T11	-		cAMP-regulated phosphoprotein 19-related protein;(source:Araport11)
b		AT1G70520		plus	plus	plus		T11	T11	-	T11	T11	-		Encodes a cysteine-rich receptor-like protein kinase; CYSTEINE-RICH RLK (RECEPTOR-LIKE PROTEIN KINASE) 2 (CRK2)
b		AT1G70830		plus	plus	plus		T11	T11	-	T11	T11	-		MLP-like protein 28;(source:Araport11); MLP-LIKE PROTEIN 28 (MLP28)
b		AT1G72160		plus	plus	plus		T11	T11	-	T11	T11	-		Sec14p-like phosphatidylinositol transfer family protein;(source:Araport11); (PATL3)
b		AT1G76560		plus	plus	plus		T11	T11	-	T11	T11	-		CP12 domain-containing protein 3;(source:Araport11); CP12 DOMAIN-CONTAINING PROTEIN 3 (CP12-3)
b		AT1G80980		plus	plus	plus		T11	T11	-	T11	T11	-		stress response NST1-like protein;(source:Araport11)
b		AT2G02160		plus	plus	plus		T11	T11	-	T11	T11	-		CCCH-type zinc finger family protein;(source:Araport11); (ATC3H17)
b		AT2G04160		plus	plus	plus		T11	T11	-	T11	T11	-		isolated from differential screening of a cDNA library from auxin-treated root culture. encodes a protein similar to subtilisin-like serine protease which is believed to be active outside the plant cell; AUXIN-INDUCED IN ROOT CULTURES 3 (AIR3)
b		AT2G04570		plus	plus	plus		T11	T11	-	T11	T11	-		GDSL-motif esterase/acyltransferase/lipase. Enzyme group with broad substrate specificity that may catalyze acyltransfer or hydrolase reactions with lipid and non-lipid substrates. The mRNA is cell-to-cell mobile.
b		AT2G04890		plus	plus	plus		T11	T11	-	T11	T11	-		Encodes a scarecrow-like protein (SCL21). Member of GRAS gene family; SCARECROW-LIKE 21 (SCL21)
b		AT2G14520		plus	plus	plus		T11	T11	-	T11	T11	-		CBS domain protein (DUF21);(source:Araport11)
b		AT2G16390		plus	plus	plus		T11	T11	-	T11	T11	-		Putative chromatin remodeling protein, member of a plant-specific subfamily of SWI2/SNF2-like proteins. Mutations nearly eliminate non-CpG methylation at a target promoter but do not affect rDNA or centromere methylation. Cooperates with PolIVb to facilitate RNA-directed de novo methylation and silencing of homologous DNA. Endogenous targets include intergenic regions near retrotransposon LTRs or…
b		AT2G17650		plus	plus	plus		T11	T11	-	T11	T11	-		AMP-dependent synthetase and ligase family protein;(source:Araport11)
b		AT2G20210		plus	plus	plus		T11	T11	-	T11	T11	-		RNI-like superfamily protein;(source:Araport11)
b		AT2G22660		plus	plus	plus		T11	T11	-	T11	T11	-		Encodes a member of a family of DUF1399 domain containing proteins. GRDP1 is involved in germination and response to ABA. Loss of function mutants have reduced germination in the presence of osmotic stressors; GLYCINE-RICH DOMAIN PROTEIN1 (ATGRDP1)
b		AT2G22740		plus	plus	plus		T11	T11	-	T11	T11	-		Encodes a SU(VAR)3-9 homolog, a methyltransferase involved in histone methylation. The protein was shown to bind to methylated cytosines of CG, CNG and CNN motifs but has a preference for the latter two. This is a member of a subfamily of SET proteins that shares a conserved SRA domain; SU(VAR)3-9 HOMOLOG 6 (SUVH6)
b		AT2G25570		plus	plus	plus		T11	T11	-	T11	T11	-		binding protein;(source:Araport11)
b		AT2G26330		plus	plus	plus		T11	T11	-	T11	T11	-		Homologous to receptor protein kinases. Involved in specification of organs originating from the shoot apical meristem. Contains a cytoplasmic protein kinase catalytic domain, a transmembrane region, and an extracellular leucine-rich repeat. ER has been identified as a quantitative trait locus for transpiration efficiency by influencing epidermal and mesophyll development, stomatal density and po…
b		AT2G28250		plus	plus	plus		T11	T11	-	T11	T11	-		Protein kinase superfamily protein;(source:Araport11); (NCRK)
b		AT2G32290		plus	plus	plus		T11	T11	-	T11	T11	-		beta-amylase 6;(source:Araport11); BETA-AMYLASE 6 (BAM6)
b		AT2G32860		plus	plus	plus		T11	T11	-	T11	T11	-		beta glucosidase 33;(source:Araport11); BETA GLUCOSIDASE 33 (BGLU33)
b		AT2G32870		plus	plus	plus		T11	T11	-	T11	T11	-		TRAF-like family protein;(source:Araport11)
b		AT2G33060		plus	plus	plus		T11	T11	-	T11	T11	-		receptor like protein 27;(source:Araport11); RECEPTOR LIKE PROTEIN 27 (RLP27)
b		AT2G33380		plus	plus	plus		T11	T11	-	T11	T11	-		Encodes a calcium binding protein whose mRNA is induced upon treatment with NaCl, ABA and in response to desiccation. mRNA expression under drought conditions is apparent particularly in leaves and flowers. Isoform of caleosin with a role as a peroxygenase involved in oxylipin metabolism during biotic and abiotic stress. Involved in the production of 2-hydroxy-octadecatrienoic acid. The peroxygen…
b		AT2G34150		plus	plus	plus		T11	T11	-	T11	T11	-		Encodes a member of the SCAR family.These proteins are part of a complex (WAVE) complex.The SCAR subunit activates the ARP2/3 complex which in turn act as a nucleator for actin filaments; (WAVE1)
b		AT2G37930		plus	plus	plus		T11	T11	-	T11	T11	-		hypothetical protein (DUF3527);(source:Araport11)
b		AT2G39310		plus	plus	plus		T11	T11	-	T11	T11	-		jacalin-related lectin 22;(source:Araport11); JACALIN-RELATED LECTIN 22 (JAL22)
b		AT2G40130		plus	plus	plus		T11	T11	-	T11	T11	-		Encodes a member of an eight-gene family (SMAX1 and SMAX1-like) that has weak similarity to AtHSP101, a ClpB chaperonin required for thermotolerance; SMAX1-LIKE 8 (SMXL8)
b		AT2G42890		plus	plus	plus		T11	T11	-	T11	T11	-		A member of mei2-like gene family, predominantly plant-based family of genes encoding RNA binding proteins with characteristic presence of a highly conserved RNA binding motif first described in the mei2 gene of the fission yeast S. pombe. In silico analyses reveal nine mei2 -like genes in A. thaliana. They were grouped into four distinct clades, based on overall sequence similarity and subfamily…
b		AT2G47780		plus	plus	plus		T11	T11	-	T11	T11	-		Encodes a small rubber particle protein homolog. Plays dual roles as positive factors for tissue growth and development and in drought stress responses; LD-ASSOCIATED PROTEIN 2 (LDAP2)
b		AT3G10250		plus	plus	plus		T11	T11	-	T11	T11	-		histidine-tRNA ligase;(source:Araport11)
b		AT3G19960		plus	plus	plus		T11	T11	-	T11	T11	-		member of Myosin-like proteins; MYOSIN 1 (ATM1)
b		AT3G21100		plus	plus	plus		T11	T11	-	T11	T11	-		RNA-binding (RRM/RBD/RNP motifs) family protein;(source:Araport11)
b		AT3G23640		plus	plus	plus		T11	T11	-	T11	T11	-		heteroglycan glucosidase 1;(source:Araport11); HETEROGLYCAN GLUCOSIDASE 1 (HGL1)
b		AT3G23780		plus	plus	plus		T11	T11	-	T11	T11	-		This gene encodes the second largest, catalytic subunit of the nuclear DNA-dependent RNA polymerase IV (aka RNA polymerase D). The NRPD2 protein is found at nuclear foci that overlap or are adjacent to chromocentromeres but are not fully coincident with chromocentromeres. The loss of NRPD2 leads to the loss of cytosine methylation at pericentromeric 5S genes and AtSN1 retroelements but has no dis…
b		AT3G23890		plus	plus	plus		T11	T11	-	T11	T11	-		Encodes a topoisomerase II that is highly expressed in young seedlings. The protein is localized in the nucleus and gene expression levels are increased in proliferative tissues; TOPOISOMERASE II (TOPII)
b		AT3G25150		plus	plus	plus		T11	T11	-	T11	T11	-		Nuclear transport factor 2 (NTF2) family protein with RNA binding (RRM-RBD-RNP motifs) domain-containing protein;(source:Araport11)
b		AT3G26890		plus	plus	plus		T11	T11	-	T11	T11	-		meiosis chromosome segregation family protein;(source:Araport11)
b		AT3G29320		plus	plus	plus		T11	T11	-	T11	T11	-		Encodes a plastidic alpha-glucan phosphorylase. In vitro, the enzyme has a preference for maltooligosaccharides, such as maltoheptaose. The mRNA is cell-to-cell mobile; ALPHA-GLUCAN PHOSPHORYLASE 1 (PHS1)
b		AT3G44300		minus	minus	plus		T11	T11	-	T11	T11	-		Encodes an enzyme that catalyzes the hydrolysis of indole-3-acetonitrile (IAN) to indole-3-acetic acid (IAA) (nitrile aminohydrolase, EC 3.5.5.1) and IAN to indole-3-acetamide (IAM) at lower levels. Mutants have reduced sensitivity to IAN and are sensitive to IAA. This enzyme likely participates in other non-auxin-related metabolic pathways. The mRNA is cell-to-cell mobile; NITRILASE 2 (NIT2)
b		AT3G51150		plus	plus	plus		T11	T11	-	T11	T11	-		ATP binding microtubule motor family protein;(source:Araport11)
b		AT3G53310		plus	plus	plus		T11	T11	-	T11	T11	-		AP2/B3-like transcriptional factor family protein;(source:Araport11)
b		AT3G54390		plus	plus	plus		T11	T11	-	T11	T11	-		sequence-specific DNA binding transcription factor;(source:Araport11)
b		AT3G57300		plus	plus	plus		T11	T11	-	T11	T11	-		Encodes the Arabidopsis INO80 ortholog of the SWI/SNF ATPase family that has been shown to interact with H2A.Z and facilitates the enrichment of H2A.Z at the ends of the flowering repressor genes FLC and MAF4/5. Functions as a positive regulator of DNA homologous recombination (HR) and plays a crucial role in genome stability maintenance. In INO80 mutants, the HR frequency is reduced to 15% of th…
b		AT3G60300		plus	plus	plus		T11	T11	-	T11	T11	-		RWD domain-containing protein;(source:Araport11)
b		AT3G61220		plus	plus	plus		T11	T11	-	T11	T11	-		CytADR/SDR1 is an aldehyde reductase that catalyzes the reduction of the aldehyde carbonyl groups on alpha,beta-unsaturated aldehydes with more than 5 carbons in vitro. It can also act on menthone and neomenthol in vitro, but these do not represent likely endogenous activities of this enzyme in planta. GFP-tagged CytADR appears to localize to the cytosol where it likely plays a role in detoxifyin…
b		AT4G02360		plus	plus	plus		T11	T11	-	T11	T11	-		transmembrane protein, putative (Protein of unknown function, DUF538);(source:Araport11)
b		AT4G17090		plus	plus	plus		T11	T11	-	T11	T11	-		Encodes a beta-amylase targeted to the chloroplast. Transgenic BMY8 RNAi lines fail to accumulate maltose during cold shock suggesting that maltose accumulation coincides with BMY8 expression. Apart from maltose, the sugar content of the RNAi lines were similar to wildtype (glucose and sucrose unaffected).BAM3 activity declines 2 and 4 days after start of cold stress despite an increase in transc…
b		AT4G18780		plus	plus	plus		T11	T11	-	T11	T11	-		Encodes a member of the cellulose synthase family involved in secondary cell wall biosynthesis. Mutants have abnormal xylem formation, reduced cellulose content, and enhanced drought and osmotic stress tolerance. Mediates resistance towards bacterial pathogens via ABA. Confers resistance towards bacterial and fungal pathogens, independent of salicylic acid, ethylene and jasmonate signaling; IRREG…
b		AT4G22200		plus	plus	plus		T11	T11	-	T11	T11	-		Encodes AKT2, a photosynthate- and light-dependent inward rectifying potassium channel with unique gating properties that are regulated by phosphorylation. Expressed in guard cell protoplasts and in the phloem and xylem of aerial portions of the plant. The channel can coassemble with another K+ channel, KAT1, in vitro. In guard cells, AKT2/3 is responsible for the Ca2+ sensitivity of the K+ uptak…
b		AT4G24800		plus	plus	plus		T11	T11	-	T11	T11	-		MA3 domain-containing protein;(source:Araport11); EIN2 C-TERMINUS INTERACTING PROTEIN 1 (ECIP1)
b		AT4G34000		plus	plus	plus		T11	T11	-	T11	T11	-		Encodes an ABA-responsive element-binding protein with similarity to transcription factors that is expressed in response to stress and abscisic acid; ABSCISIC ACID RESPONSIVE ELEMENTS-BINDING FACTOR 3 (ABF3)
b		AT5G13690		plus	plus	plus		T11	T11	-	T11	T11	-		Encodes an enzyme that is predicted to act as an alpha-N-acetylglucosaminidase (NAGLU). An naglu mutant arrests early in seed development but does not appear to have male or female gametophytic defects. Transcript levels for this gene are increased during reproductive development; CYCLOPS 1 (CYL1)
b		AT5G14390		plus	plus	plus		T11	T11	-	T11	T11	-		alpha/beta-Hydrolases superfamily protein;(source:Araport11)
b		AT5G14550		plus	plus	plus		T11	T11	-	T11	T11	-		Core-2/I-branching beta-1,6-N-acetylglucosaminyltransferase family protein;(source:Araport11)
b		AT5G23430		plus	plus	plus		T11	T11	-	T11	T11	-		One of four katanin p80 subunits. Involved in targeting of katanin complex to crossover and branch points to properly sever microtubules; KATANIN P80 SUBUNIT 4 (KTN80.4)
b		AT5G29000		plus	plus	plus		T11	T11	-	T11	T11	-		MYB-CC family member. PHL1 acts redundantly with PHR1 to regulate responses to Pi starvation; PHR1-LIKE 1 (PHL1)
b		AT5G39520		minus	plus	minus		T11	T11	-	T11	T11	-		hypothetical protein (DUF1997);(source:Araport11)
b		AT5G45275		plus	plus	plus		T11	T11	-	T11	T11	-		Major facilitator superfamily protein;(source:Araport11)
b		AT5G47220		plus	plus	plus		T11	T11	-	T11	T11	-		Encodes a member of the ERF (ethylene response factor) subfamily B-3 of ERF/AP2 transcription factor family (ATERF-2). The protein contains one AP2 domain. Functions as activator of GCC box?dependent transcription. Positive regulator of JA-responsive defense genes and resistance to F. oxysporum and enhances JA inhibition of root elongation; ETHYLENE RESPONSIVE ELEMENT BINDING FACTOR 2 (ERF2)
b		AT5G51750		plus	plus	plus		T11	T11	-	T11	T11	-		subtilase 1.3;(source:Araport11); SUBTILASE 1.3 (SBT1.3)
b		AT5G61290		plus	plus	plus		T11	T11	-	T11	T11	-		Flavin-binding monooxygenase family protein;(source:Araport11)
b		AT5G63190		plus	plus	plus		T11	T11	-	T11	T11	-		Encodes a member of the MRF (MA3 DOMAIN-CONTAINING TRANSLATION REGULATORY FACTOR) gene family under TOR control that is transcriptionally induced by dark and starvation. MRF1 can be phosphorylated in vitro by S6K1 and S6K2; MA3 DOMAIN-CONTAINING TRANSLATION REGULATORY FACTOR 1 (MRF1)
b		AT5G65530		plus	plus	plus		T11	T11	-	T11	T11	-		Encodes a protein kinase involved in mediating resistance to fungi and also trichome branch number. Kinase activity is increased by ROP6 which also affects its sub-cellular localization (becomes localized to the cell periphery_; ARABIDOPSIS RECEPTOR-LIKE CYTOPLASMIC KINASE ATRLCK VI_A3 (ATRLCK VI_A3)
b		AT5G66460		plus	plus	plus		T11	T11	-	T11	T11	-		Encodes a endo-beta-mannanase involved in seed germination and silique dehiscence; ENDO-BETA-MANNASE 7 (MAN7)
b		AT5G66790		plus	plus	plus		T11	T11	-	T11	T11	-		Protein kinase superfamily protein;(source:Araport11)
c		AT1G02080		plus	plus	plus		T11	T11	-	T14	T11	-		transcription regulator;(source:Araport11)
c		AT1G02290		plus	plus	plus		T11	T11	-	T14	T11	-		hypothetical protein;(source:Araport11)
c		AT1G02470		minus	plus	plus		T11	T11	-	T14	T11	-		Polyketide cyclase/dehydrase and lipid transport superfamily protein;(source:Araport11)
c		AT1G03365		plus	plus	plus		T11	T11	-	T14	T11	-		RING/U-box superfamily protein;(source:Araport11)
c		AT1G03760		plus	plus	plus		T11	T11	-	T14	T11	-		Prefoldin chaperone subunit family protein;(source:Araport11)
c		AT1G04220		plus	plus	plus		T11	T11	-	T14	T11	-		Encodes KCS2, a member of the 3-ketoacyl-CoA synthase family involved in the biosynthesis of VLCFA (very long chain fatty acids); 3-KETOACYL-COA SYNTHASE 2 (KCS2)
c		AT1G04300		plus	plus	plus		T11	T11	-	T14	T11	-		Encodes MUSE13, a TRAF domain protein. Regulates the turnover of nucleotide-binding domain and leucine-rich repeat-containing (NLR) immune receptors SNC1 and RPS2. Loss of both MUSE13 and MUSE14 leads to enhanced pathogen resistance, NLR accumulation, and autoimmunity.In addition, MUSE13/14 physically interact with ATG6 and appear to regulate ATG6 ubiquitination and thus formation of autophagosom…
c		AT1G06430		plus	plus	plus		T11	T11	-	T14	T11	-		encodes a FtsH protease that is localized to the chloroplast; FTSH PROTEASE 8 (ftsh8)
c		AT1G07985		minus	plus	minus		T11	T11	-	T14	T11	-		Expressed protein;(source:Araport11)
c		AT1G08620		plus	plus	plus		T11	T11	-	T14	T11	-		Transcription factor jumonji (jmj) family protein / zinc finger (C5HC2 type) family protein;(source:Araport11); (PKDM7D)
c		AT1G09500		minus	plus	plus		T11	T11	-	T14	T11	-		similar to Eucalyptus gunnii alcohol dehydrogenase of unknown physiological function (GI:1143445), Vigna unguiculata (gi:1854445), NOT a cinnamyl-alcohol dehydrogenase
c		AT1G09770		plus	plus	plus		T11	T11	-	T14	T11	-		Member of MYB3R- and R2R3- type MYB- encoding genes. Essential for plant innate immunity. Interacts with MOS4 and PRL1. The mRNA is cell-to-cell mobile; CELL DIVISION CYCLE 5 (CDC5)
c		AT1G10070		minus	plus	plus		T11	T11	-	T14	T11	-		Encodes a chloroplast branched-chain amino acid aminotransferase. Complements the yeast leu/iso-leu/val auxotrophy mutant. Involved in cell wall development; BRANCHED-CHAIN AMINO ACID TRANSAMINASE 2 (BCAT-2)
c		AT1G11410		plus	plus	plus		T11	T11	-	T14	T11	-		S-locus lectin protein kinase family protein;(source:Araport11)
c		AT1G11480		plus	plus	plus		T11	T11	-	T14	T11	-		eukaryotic translation initiation factor-like protein;(source:Araport11)
c		AT1G11720		plus	plus	plus		T11	T11	-	T14	T11	-		Encodes a starch synthase that in addition to its role in starch biosynthesis also has a negative regulatory function in the biosynthesis of transient starch. The protein apparently contains a starch-binding domain (SBD); STARCH SYNTHASE 3 (SS3)
c		AT1G12360		plus	plus	plus		T11	T11	-	T14	T11	-		encodes a Sec1 protein and expressed throughout the plant. physically interacts with Syntaxin1 and is required for cytokinesis; KEULE (KEU)
c		AT1G13940		plus	plus	plus		T11	T11	-	T14	T11	-		T-box transcription factor, putative (DUF863);(source:Araport11)
c		AT1G13980		plus	plus	plus		T11	T11	-	T14	T11	-		Encodes a GDP/GTP exchange factor for small G-proteins of the ADP ribosylation factor (RAF) class, and as regulator of intracellular trafficking. Homologous to Sec7p and YEC2 from yeast. Involved in the specification of apical-basal pattern formation. Essential for cell division, expansion and adhesion. It appears that heteotypic binding between the DCB and C-terminal domains of two GNOM proteins…
c		AT1G16540		plus	plus	plus		T11	T11	-	T14	T11	-		Encodes molybdenum cofactor sulfurase. Involved in Moco biosynthesis. Involved in the conversion of ABA-aldehyde to ABA, the last step of abscisic acid (ABA) biosynthesis. <i>sir</i> loss-of-function mutants are resistant to sirtinol, a modulator of auxin signaling.N terminal domain is similar to bacterial NifS suggesting a common mechanism for sulphur mobilization and transfer. Also involved in …
c		AT1G16710		plus	plus	plus		T11	T11	-	T14	T11	-		Encodes an enzyme with histone acetyltransferase activity that can use both H3 and H4 histones as substrates. No single prior lysine acetylation is sufficient to block HAC12 acetylation of the H3 or H4 peptides, suggesting that HAC12 can acetylate any of several lysines present in the peptides; HISTONE ACETYLTRANSFERASE OF THE CBP FAMILY 12 (HAC12)
c		AT1G17110		plus	plus	plus		T11	T11	-	T14	T11	-		Encodes a ubiquitin-specific protease, and its activity has been confirmed in an in vitro assay. ubp15 mutants have defects in cell proliferation, and the associated processes of leaf, root, stem, flower, and silique development. UBP15 can be found in the nucleus and cytoplasm in transient assays. Though UBP15 is expressed in many tissues, UBP15 transcript levels are higher in rosette leaves and …
c		AT1G17450		plus	plus	plus		T11	T11	-	T14	T11	-		B-block binding subunit of TFIIIC;(source:Araport11)
c		AT1G17500		plus	plus	plus		T11	T11	-	T14	T11	-		ATPase E1-E2 type family protein / haloacid dehalogenase-like hydrolase family protein;(source:Araport11)
c		AT1G17580		plus	plus	plus		T11	T11	-	T14	T11	-		Encodes a member of the type XI myosin protein family involved in organelle trafficking and overall plant development; MYOSIN 1 (MYA1)
c		AT1G17680		plus	plus	plus		T11	T11	-	T14	T11	-		tetratricopeptide repeat (TPR)-containing protein;(source:Araport11)
c		AT1G17745		plus	plus	plus		T11	T11	-	T14	T11	-		encodes a 3-Phosphoglycerate dehydrogenase The mRNA is cell-to-cell mobile; 3-PHOSPHOGLYCERATE DEHYDROGENASE (PGDH)
c		AT1G17930		plus	plus	plus		T11	T11	-	T14	T11	-		Aminotransferase-like, plant mobile domain family protein;(source:Araport11); MAINTENANCE OF MERISTEMS (MAIN)
c		AT1G18270		plus	plus	plus		T11	T11	-	T14	T11	-		ketose-bisphosphate aldolase class-II family protein;(source:Araport11)
c		AT1G18840		plus	plus	plus		T11	T11	-	T14	T11	-		IQ-domain 30;(source:Araport11); IQ-DOMAIN 30 (IQD30)
c		AT1G19290		plus	plus	plus		T11	T11	-	T14	T11	-		Pentatricopeptide repeat (PPR) superfamily protein;(source:Araport11); TANG 2 (TANG2)
c		AT1G19720		plus	plus	plus		T11	T11	-	T14	T11	-		Pentatricopeptide repeat (PPR-like) superfamily protein;(source:Araport11)
c		AT1G20920		plus	plus	plus		T11	T11	-	T14	T11	-		P-loop containing nucleoside triphosphate hydrolases superfamily protein;(source:Araport11); REGULATOR OF CBF GENE EXPRESSION 1 (RCF1)
c		AT1G20960		plus	plus	plus		T11	T11	-	T14	T11	-		Similar to DEAD/DExH box ATP-dependent RNA helicase . Required for proper splicing of FLC. Mutants have reduced FLC levels and are early flowering; EMBRYO DEFECTIVE 1507 (emb1507)
c		AT1G21450		plus	plus	plus		T11	T11	-	T14	T11	-		Encodes a scarecrow-like protein (SCL1). Member of GRAS gene family. The mRNA is cell-to-cell mobile; SCARECROW-LIKE 1 (SCL1)
c		AT1G21650		plus	plus	plus		T11	T11	-	T14	T11	-		Encodes a component of the thylakoid-localized Sec system involved in the translocation of cytoplasmic proteins into plastid. Loss-of-function mutations result in arrest at the globular stage and embryo lethality; (SECA2)
c		AT1G22930		plus	plus	plus		T11	T11	-	T14	T11	-		T-complex protein 11;(source:Araport11)
c		AT1G23230		plus	plus	plus		T11	T11	-	T14	T11	-		Mediator tail subunit, involved in transcriptional regulation; MEDIATOR 23 (MED23)
c		AT1G24706		plus	plus	plus		T11	T11	-	T14	T11	-		Encodes a component of the putative Arabidopsis THO/TREX complex: THO1 or HPR1 (At5g09860), THO2 (At1g24706), THO3 or TEX1 (At5g56130), THO5 (At5g42920, At1g45233), THO6 (At2g19430), and THO7 (At5g16790, At3g02950). THO/TREX complexes in animals have been implicated in the transport of mRNA precursors. Mutants of THO3/TEX1, THO1, THO6 accumulate reduced amount of small interfering (si)RNA, sugges…
c		AT1G25390		plus	plus	plus		T11	T11	-	T14	T11	-		Protein kinase superfamily protein;(source:Araport11); LEAF RUST 10 DISEASE-RESISTANCE LOCUS RECEPTOR- LIKE PROTEIN KINASE-LIKE 4 (LRK10L4)
c		AT1G28420		plus	plus	plus		T11	T11	-	T14	T11	-		homeobox-1;(source:Araport11); HOMEOBOX-1 (HB-1)
c		AT1G29240		plus	plus	plus		T11	T11	-	T14	T11	-		transcription initiation factor TFIID subunit, putative (DUF688);(source:Araport11)
c		AT1G30320		plus	plus	plus		T11	T11	-	T14	T11	-		Remorin family protein;(source:Araport11)
c		AT1G30400		plus	plus	plus		T11	T11	-	T14	T11	-		glutathione S-conjugate transporting ATPase (AtMRP1) mRNA. An ABCC-type arsenite-phytochelatin transporter. The expression of this gene is upregulated by herbicide safeners such as benoxacor and fenclorim; ATP-BINDING CASSETTE C1 (ABCC1)
c		AT1G32750		plus	plus	plus		T11	T11	-	T14	T11	-		This gene is predicted to encode a histone acetyltransferase. Five lines with RNAi constructs directed against HAF1 grow normally and can produce root calli, but have defects in agrobacterium-mediated transformation; (HAF01)
c		AT1G32810		plus	plus	plus		T11	T11	-	T14	T11	-		RING/FYVE/PHD zinc finger superfamily protein;(source:Araport11)
c		AT1G33050		plus	plus	plus		T11	T11	-	T14	T11	-		hypothetical protein;(source:Araport11)
c		AT1G33060		plus	plus	plus		T11	T11	-	T14	T11	-		NAC 014;(source:Araport11); NAC 014 (NAC014)
c		AT1G48090		plus	plus	plus		T11	T11	-	T14	T11	-		calcium-dependent lipid-binding family protein;(source:Araport11)
c		AT1G48490		plus	plus	plus		T11	T11	-	T14	T11	-		Protein kinase superfamily protein;(source:Araport11)
c		AT1G50030		plus	plus	plus		T11	T11	-	T14	T11	-		Related to TOR proteins from yeast and mammals, regulators of cell growth in response to nutrient availability. TOR proteins belong to the family of phosphatidylinositol 3-kinase and are targets of the antiproliferative drug rapamycin. AtTOR binds the yeast FKBP12 protein in the presence of Rapamycin, is involved in embryogenesis and is expressed in embryos, endosperm and meristems; TARGET OF RAP…
c		AT1G52080		plus	plus	plus		T11	T11	-	T14	T11	-		actin binding protein family;(source:Araport11); (AR791)
c		AT1G52420		plus	plus	plus		T11	T11	-	T14	T11	-		UDP-Glycosyltransferase superfamily protein;(source:Araport11)
c		AT1G52920		minus	plus	plus		T11	T11	-	T14	T11	-		Encodes a plasma membrane?localized ABA receptor, which interacts with the G&#945;&#946;&#947; complex. It has been postulated that the binding of ABA to GCR2 results in the release of the G protein and dissociation of the heterotrimeric complex into G&#945; and the G&#946;&#947; dimer to activate downstream ABA effectors and to trigger the ABA responses; G PROTEIN COUPLED RECEPTOR (GPCR)
c		AT1G54100		plus	plus	plus		T11	T11	-	T14	T11	-		Aldehyde dehydrogenase; ALDEHYDE DEHYDROGENASE 7B4 (ALDH7B4)
c		AT1G54160		plus	plus	plus		T11	T11	-	T14	T11	-		Encodes a member of the CCAAT-binding transcription factor (CBF-B/NF-YA) family. Expression is upregulated in response to ABA and drought. This regulation appears to be mediated by MIR169A which is downregulated in response to drought. NFYA5 is a target of MIR169A. Loss of function mutations are hypersensitive to drought; NUCLEAR FACTOR Y, SUBUNIT A5 (NF-YA5)
c		AT1G54440		plus	plus	plus		T11	T11	-	T14	T11	-		Rrp6-like protein, controls RNA-directed DNA methylation by helping with the retention of noncoding RNAs in normal cells; RRP6-LIKE 1 (RRP6L1)
c		AT1G55250		plus	plus	plus		T11	T11	-	T14	T11	-		Encodes one of two orthologous E3 ubiquitin ligases in Arabidopsis that are involved in monoubiquitination of histone H2B; HISTONE MONO-UBIQUITINATION 2 (HUB2)
c		AT1G55320		plus	plus	plus		T11	T11	-	T14	T11	-		Encodes a protein with similarity to acyl activating enzymes. AAE18 is localized to the peroxisome where it may be involved in metabolism of auxin precursors to active auxins; ACYL-ACTIVATING ENZYME 18 (AAE18)
c		AT1G55350		plus	plus	plus		T11	T11	-	T14	T11	-		Similar to maize DEK1, a gene encoding a membrane protein of the calpain gene superfamily required for aleurone cell development in the endosperm of maize grains. A key component of the embryonic L1 cell-layer specification pathway. It localizes to membranes and undergoes intramolecular autolytic cleavage events that release the calpain domain into the cytoplasm; DEFECTIVE KERNEL 1 (DEK1)
c		AT1G55540		plus	plus	plus		T11	T11	-	T14	T11	-		Nuclear pore complex protein;(source:Araport11); LONO 1 (LNO1)
c		AT1G55760		plus	plus	plus		T11	T11	-	T14	T11	-		BTB/POZ domain-containing protein;(source:Araport11)
c		AT1G55860		plus	plus	plus		T11	T11	-	T14	T11	-		encodes a ubiquitin-protein ligase containing a HECT domain. There are six other HECT-domain UPLs in Arabidopsis; UBIQUITIN-PROTEIN LIGASE 1 (UPL1)
c		AT1G56170		plus	plus	plus		T11	T11	-	T14	T11	-		Encodes a protein with similarity to a subunit of the CCAAT promoter motif binding complex of yeast.One of two members of this class (HAP5B) and expressed in vegetative and reproductive tissues; NUCLEAR FACTOR Y, SUBUNIT C2 (NF-YC2)
c		AT1G56460		plus	plus	plus		T11	T11	-	T14	T11	-		HIT zinc finger and PAPA-1-like domain-containing protein;(source:Araport11)
c		AT1G58025		plus	plus	plus		T11	T11	-	T14	T11	-		DNA-binding bromodomain-containing protein;(source:Araport11)
c		AT1G58060		plus	plus	plus		T11	T11	-	T14	T11	-		RNA helicase family protein;(source:Araport11)
c		AT1G58250		plus	plus	plus		T11	T11	-	T14	T11	-		SABRE, putative gene of unknown function, homologous to maize apt1 gene. Required for normal cell expansion in the root cortex. The sabre mutation results in abnormal cell expansion. Encodes a rare message; very low level of expression was detected in roots and shoots; SABRE (SAB)
c		AT1G60200		plus	plus	plus		T11	T11	-	T14	T11	-		RMB25 is an alternative splicing factor involved in mediation of abiotic stress response and ABA response. Its expression is modulated by a variety of stressors and it in turn appears to affect the ratio of splice variants of stress responsive genes such as HAB1.2/HAB1.1; RNA-BINDING PROTEIN 25 (RBM25)
c		AT1G60860		plus	plus	plus		T11	T11	-	T14	T11	-		A member of ARF GAP domain (AGD), A thaliana has 15 members, grouped into four classes. AGD2 belongs to the class 1, together with AGD1, AGD3, and AGD4; ARF-GAP DOMAIN 2 (AGD2)
c		AT1G61140		plus	plus	plus		T11	T11	-	T14	T11	-		SNF2 domain-containing protein / helicase domain-containing protein / zinc finger protein-like protein;(source:Araport11); EMBRYO SAC DEVELOPMENT ARREST 16 (EDA16)
c		AT1G61620		plus	plus	plus		T11	T11	-	T14	T11	-		Encodes a RING-finger E3 ubiquitin ligase that plays a major role in maintaining COP1 homeostasis by targeting COP1 for ubiquitination and degradation in dark-grown seedlings. The mRNA is cell-to-cell mobile; COP1 SUPPRESSOR 1 (CSU1)
c		AT1G61850		plus	plus	plus		T11	T11	-	T14	T11	-		Encodes a non-specific lipase that hydrolyzes phospholipids as well as galactolipids, at both sn-1 and sn-2 positions. Involved in basal jasmonic acid biosynthesis by releasing the precursor fatty acid from membrane lipids. Mutant plants were impacted in resistance to fungus B. cinerea.
c		AT1G62310		plus	plus	plus		T11	T11	-	T14	T11	-		transcription factor jumonji (jmjC) domain-containing protein;(source:Araport11)
c		AT1G63490		plus	plus	plus		T11	T11	-	T14	T11	-		transcription factor jumonji (jmjC) domain-containing protein;(source:Araport11)
c		AT1G63670		plus	plus	plus		T11	T11	-	T14	T11	-		hypothetical protein (DUF3741);(source:Araport11); TON1 RECRUITING MOTIF 12 (TRM12)
c		AT1G64180		plus	plus	plus		T11	T11	-	T14	T11	-		intracellular protein transport protein USO1-like protein;(source:Araport11)
c		AT1G64570		plus	plus	plus		T11	T11	-	T14	T11	-		Homeodomain-like superfamily protein;(source:Araport11); DUO POLLEN 3 (DUO3)
c		AT1G64810		plus	plus	plus		T11	T11	-	T14	T11	-		Encodes a chloroplast localized RNA binding protein that is involved in group II intron splicing. Splicing defects can account for the loss of photosynthetic complexes in apo1 mutants; ACCUMULATION OF PHOTOSYSTEM ONE 1 (APO1)
c		AT1G65280		plus	plus	plus		T11	T11	-	T14	T11	-		DNAJ heat shock N-terminal domain-containing protein;(source:Araport11)
c		AT1G65440		plus	plus	plus		T11	T11	-	T14	T11	-		Related to yeast Spt6 protein, which functions as part of a protein complex in transcription initiation and also plays a role in chromatin structure / assembly. It encodes a putative WG/GW-repeat protein involved in the regulation of apical-basal polarity of embryo; GLOBAL TRANSCRIPTION FACTOR GROUP B1 (GTB1)
c		AT1G65660		plus	plus	plus		T11	T11	-	T14	T11	-		Encodes a CCHC zinc finger protein that may function as a step II splicing factor. In an epigenetic allele of SMP1 (in which SMP1 and SMP2 mRNA is reduced) organs are smaller and contain fewer cells; SWELLMAP 1 (SMP1)
c		AT1G67310		plus	plus	plus		T11	T11	-	T14	T11	-		Calmodulin-binding transcription activator protein with CG-1 and Ankyrin domain;(source:Araport11)
c		AT1G67720		plus	plus	plus		T11	T11	-	T14	T11	-		Leucine-rich repeat protein kinase family protein;(source:Araport11)
c		AT1G68020		plus	plus	plus		T11	T11	-	T14	T11	-		Encodes an enzyme putatively involved in trehalose biosynthesis. The protein has a trehalose synthase (TPS)-like domain and a trehalose phosphatase (TPP)-like domain. It can complement a yeast mutant lacking both of these activities suggesting that this is a bifunctional enzyme; (ATTPS6)
c		AT1G69020		plus	plus	plus		T11	T11	-	T14	T11	-		Prolyl oligopeptidase family protein;(source:Araport11)
c		AT1G69360		plus	plus	plus		T11	T11	-	T14	T11	-		T-box transcription factor, putative (DUF863);(source:Araport11)
c		AT1G70620		plus	plus	plus		T11	T11	-	T14	T11	-		cyclin-like protein;(source:Araport11)
c		AT1G71220		plus	plus	plus		T11	T11	-	T14	T11	-		Encodes UDP-glucose:glycoprotein glucosyltransferase. Non-receptor component required for EFR-mediated immunity. Mutants show de-repressed anthocyanin accumulation in the presence of elf18, and EFR accumulation and signalling; EMS-MUTAGENIZED BRI1 SUPPRESSOR 1 (EBS1)
c		AT1G71360		plus	plus	plus		T11	T11	-	T14	T11	-		Encodes a member of the mid-SUN subfamily of SUN-domain proteins that is localized to both the nuclear envelope and the ER. It is involved in early seed development and nuclear morphology; SUN-DOMAIN PROTEIN 4 (SUN4)
c		AT1G72650		plus	plus	plus		T11	T11	-	T14	T11	-		Arabidopsis thaliana myb family transcription factor (At1g72650); TRF-LIKE 6 (TRFL6)
c		AT1G72700		plus	plus	plus		T11	T11	-	T14	T11	-		ATPase E1-E2 type family protein / haloacid dehalogenase-like hydrolase family protein;(source:Araport11)
c		AT1G72830		plus	plus	plus		T11	T11	-	T14	T11	-		Encodes a subunit of CCAAT-binding complex, binds to CCAAT box motif present in some plant promoter sequences. One of three members of this class (HAP2A, HAP2B, HAP2C), it is expressed in vegetative and reproductive tissues. Expression is upregulated in the shoot of cax1/cax3 mutant; NUCLEAR FACTOR Y, SUBUNIT A3 (NF-YA3)
c		AT1G73130		plus	plus	plus		T11	T11	-	T14	T11	-		ATG8A/F interacting protein containing a WxxL LIR motif at the C terminus which is essential for interaction with ATG8. Stress (abiotic or biotic) results in the formation of ATG8- and ATI3-labeled punctate structures, likely reflecting increased formation of ATG8-labeled phagophores or autophagosomes. ATI3 proteins probably act as selective autophagy receptors that target specific cellular compo…
c		AT1G73680		plus	plus	plus		T11	T11	-	T14	T11	-		Encodes an alpha dioxygenase. Recombinant protein catalyzes the conversion of a wide range of fatty acids into 2(R)-hydroperoxy derivatives; ALPHA DIOXYGENASE (ALPHA DOX2)
c		AT1G74160		plus	plus	plus		T11	T11	-	T14	T11	-		Member of a small gene family in Arabidopsis. Quadruple mutants in this family display defects in cell elongation; TON1 RECRUITING MOTIF 4 (TRM4)
c		AT1G74740		plus	plus	plus		T11	T11	-	T14	T11	-		member of Calcium Dependent Protein Kinase; CALCIUM-DEPENDENT PROTEIN KINASE 30 (CPK30)
c		AT1G74860		plus	plus	plus		T11	T11	-	T14	T11	-		hypothetical protein;(source:Araport11)
c		AT1G75730		plus	plus	plus		T11	T11	-	T14	T11	-		hypothetical protein;(source:Araport11)
c		AT1G76320		plus	plus	plus		T11	T11	-	T14	T11	-		FAR1-related sequence 4;(source:Araport11); FAR1-RELATED SEQUENCE 4 (FRS4)
c		AT1G76390		plus	plus	plus		T11	T11	-	T14	T11	-		ARM repeat superfamily protein;(source:Araport11); PLANT U-BOX 43 (PUB43)
c		AT1G76580		plus	plus	plus		T11	T11	-	T14	T11	-		Squamosa promoter-binding protein-like (SBP domain) transcription factor family protein;(source:Araport11)
c		AT1G77280		plus	plus	plus		T11	T11	-	T14	T11	-		kinase with adenine nucleotide alpha hydrolases-like domain-containing protein;(source:Araport11)
c		AT1G77800		plus	plus	plus		T11	T11	-	T14	T11	-		PHD finger family protein;(source:Araport11)
c		AT1G79000		plus	plus	plus		T11	T11	-	T14	T11	-		Homologous to CREB-binding protein, a co-activator of transcription with histone acetyl-transferase activity. No single prior lysine acetylation is sufficient to block HAC1 acetylation of the H3 or H4 peptides, suggesting that HAC1, HAC5, and HAC12 can acetylate any of several lysines present in the peptides. HAM2 acetylates histone H4 lysine 5. A plant line expressing an RNAi construct targeted …
c		AT1G79830		plus	plus	plus		T11	T11	-	T14	T11	-		This gene is predicted to encode a protein that functions as a Golgi apparatus structural component known as a golgin in mammals and yeast. A fluorescently-tagged version of GC5 co-localizes with Golgi markers, and this localization appears to be replicated using the C-terminal (139 aa) portion of the protein. The C-terminal portion of the protein can also specifically interact with two members o…
c		AT1G80070		plus	plus	plus		T11	T11	-	T14	T11	-		Encodes a factor that influences pre-mRNA splicing and is required for embryonic development. Mutations result in an abnormal suspensor and embryo lethality. The mRNA is cell-to-cell mobile; ABNORMAL SUSPENSOR 2 (SUS2)
c		AT1G80930		plus	plus	plus		T11	T11	-	T14	T11	-		MIF4G domain-containing protein / MA3 domain-containing protein;(source:Araport11)
c		AT2G01100		plus	plus	plus		T11	T11	-	T14	T11	-		FAM133-like protein;(source:Araport11)
c		AT2G01130		plus	plus	plus		T11	T11	-	T14	T11	-		DEA(D/H)-box RNA helicase family protein;(source:Araport11)
c		AT2G01440		plus	plus	plus		T11	T11	-	T14	T11	-		DEAD/DEAH box RNA helicase family protein;(source:Araport11); ARABIDOPSIS HOMOLOG OF BACTERIAL RECG (RECG)
c		AT2G03140		plus	plus	plus		T11	T11	-	T14	T11	-		alpha/beta-Hydrolases superfamily protein;(source:Araport11)
c		AT2G03270		plus	plus	plus		T11	T11	-	T14	T11	-		DNA-binding protein;(source:Araport11)
c		AT2G04350		plus	plus	plus		T11	T11	-	T14	T11	-		AMP-dependent synthetase and ligase family protein;(source:Araport11); LONG-CHAIN ACYL-COA SYNTHETASE 8 (LACS8)
c		AT2G06510		plus	plus	plus		T11	T11	-	T14	T11	-		Encodes a homolog of Replication Protein A that is involved in meiosis I in pollen mother cells. rpa1a mutants have a reduced number of class I crossovers. The protein is located in chromatin-associated foci in early leptotene and can be detected in these foci until late pachytene of meiosis I; REPLICATION PROTEIN A 1A (RPA1A)
c		AT2G12550		plus	plus	minus		T11	T11	-	T14	T11	-		ubiquitin-associated (UBA)/TS-N domain-containing protein;(source:Araport11); HOMOLOG OF HUMAN NUB1 (NUB1)
c		AT2G14680		plus	plus	plus		T11	T11	-	T14	T11	-		myosin heavy chain-like protein;(source:Araport11); MATERNAL EFFECT EMBRYO ARREST 13 (MEE13)
c		AT2G16485		plus	plus	plus		T11	T11	-	T14	T11	-		Encodes NERD (Needed for RDR2-independent DNA methylation), a plant-specific GW repeat- and PHD finger-containing protein involved in siRNA-dependent DNA methylation; NEEDED FOR RDR2-INDEPENDENT DNA METHYLATION (NERD)
c		AT2G16640		plus	plus	plus		T11	T11	-	T14	T11	-		multimeric translocon complex in the outer envelope membrane 132;(source:Araport11); MULTIMERIC TRANSLOCON COMPLEX IN THE OUTER ENVELOPE MEMBRANE 132 (TOC132)
c		AT2G17150		plus	plus	plus		T11	T11	-	T14	T11	-		Plant regulator RWP-RK family protein;(source:Araport11); NIN-LIKE PROTEIN 1 (NLP1)
c		AT2G17930		plus	plus	plus		T11	T11	-	T14	T11	-		Component of the SPT module of the SAGA complex; (TRA1A)
c		AT2G20320		plus	plus	plus		T11	T11	-	T14	T11	-		DENN (AEX-3) domain-containing protein;(source:Araport11)
c		AT2G22300		plus	plus	plus		T11	T11	-	T14	T11	-		Encodes a putative CAM binding transcription factor. Loss of function mutations show enhanced resistance to fungal and bacterial pathogens suggesting that CAMTA functions to suppress defense responses.It acts in the cold response pathway, it can bind to and activate the expression of DREB1 genes; SIGNAL RESPONSIVE 1 (SR1)
c		AT2G23000		plus	plus	plus		T11	T11	-	T14	T11	-		serine carboxypeptidase-like 10;(source:Araport11); SERINE CARBOXYPEPTIDASE-LIKE 10 (scpl10)
c		AT2G23360		plus	plus	plus		T11	T11	-	T14	T11	-		filament-like protein (DUF869);(source:Araport11)
c		AT2G23740		plus	plus	plus		T11	T11	-	T14	T11	-		Encodes a SET-domain protein SUVR5 that mediates H3K9me2 deposition and silencing at stimulus response genes in a DNA methylation-independent manner; SU(VAR)3-9-RELATED PROTEIN 5 (SUVR5)
c		AT2G25140		plus	plus	plus		T11	T11	-	T14	T11	-		Encodes ClpB4, which belongs to the Casein lytic proteinase/heat shock protein 100 (Clp/Hsp100) family. Targeted to the mitochondrion, also referred to as ClpB-m. Transcripts of ClpB4 accumulate dramatically at high temperatures, suggesting that it may be involved in response to heat stress; CASEIN LYTIC PROTEINASE B4 (CLPB4)
c		AT2G25320		plus	plus	plus		T11	T11	-	T14	T11	-		TRAF-like family protein;(source:Araport11)
c		AT2G25730		plus	plus	plus		T11	T11	-	T14	T11	-		zinc finger FYVE domain protein;(source:Araport11)
c		AT2G27980		plus	plus	plus		T11	T11	-	T14	T11	-		Acyl-CoA N-acyltransferase with RING/FYVE/PHD-type zinc finger domain-containing protein;(source:Araport11)
c		AT2G28830		plus	plus	plus		T11	T11	-	T14	T11	-		Encodes a U-box E3 ubiquitin ligase involved in ubiquitination of pattern recognition receptor FLS2.pub12/pub13 double mutants enhanced chitin-induced ROS production and callose deposition suggesting they function redundantly to negatively regulate immune response to fungal elicitor; PLANT U-BOX 12 (PUB12)
c		AT2G31960		plus	plus	plus		T11	T11	-	T14	T11	-		encodes a protein similar to callose synthase; GLUCAN SYNTHASE-LIKE 3 (GSL03)
c		AT2G32950		plus	plus	plus		T11	T11	-	T14	T11	-		Represses photomorphogenesis and induces skotomorphogenesis in the dark. Contains a ring finger zinc-binding motif, a coiled-coil domain, and several WD-40 repeats, similar to G-beta proteins. The C-terminus has homology to TAFII80, a subunit of the TFIID component of the RNA polymerase II of Drosophila. Nuclear localization in the dark and cytoplasmic in the light. The mRNA is cell-to-cell mobil…
c		AT2G33590		plus	plus	plus		T11	T11	-	T14	T11	-		Encodes a protein with homology to members of the dihydroflavonol-4-reductase (DFR) superfamily. The expression pattern of AtCRL1 indicates that CRL1 has a role in embryogenesis and seed germination. AtCRL1 is induced by ABA, drought and heat, and is highly expressed in seeds. The mRNA is cell-to-cell mobile; CCR(CINNAMOYL COA:NADP OXIDOREDUCTASE)-LIKE 1 (CRL1)
c		AT2G34730		plus	plus	plus		T11	T11	-	T14	T11	-		myosin heavy chain-like protein;(source:Araport11)
c		AT2G35630		plus	plus	plus		T11	T11	-	T14	T11	-		Member of the MAP215 family of microtubule-associated proteins required to establish interphase arrays of cortical microtubules.Mutants have defects in cytokinesis during pollen development. Vegetative phenotypes observed in temperature sensitive mutants include left-handed organ twisting, isotropic cell expansion and impairment of root hair polarity. The mRNA is cell-to-cell mobile; MICROTUBULE …
c		AT2G35940		plus	plus	plus		T11	T11	-	T14	T11	-		Encodes a member of the BEL-like homeodomain protein family. Ecotopic expression in the embryo sac leads to defects in nuclear migration and cellularization and embryo sacs with multiple egg cells. Loss of function alleles have no female gametophyte defects. The ecotopic expression phenotype requires KNAT3 because it can be suppressed by loss of KNAT3 function alleles. Localized to the nucleus bu…
c		AT2G36850		plus	plus	plus		T11	T11	-	T14	T11	-		Encodes GSL8, a member of the Glucan Synthase-Like (GSL) family believed to be involved in the synthesis of the cell wall component callose. GSL8 is required for male gametophyte development and plant growth. Has a role in entry of microspores into mitosis. Also refer to GSL10 (At3g07160); GLUCAN SYNTHASE-LIKE 8 (GSL8)
c		AT2G38440		plus	plus	plus		T11	T11	-	T14	T11	-		Encodes a subunit of the WAVE complex. The WAVE complex is required for activation of ARP2/3 complex which functions in actin microfilament nucleation and branching. Mutations cause defects in both the actin and microtubule cytoskeletons that result in aberrant epidermal cell expansion. itb1 mutants showed irregularities in trichome branch positioning and expansion. The SHD domain of this protein…
c		AT2G40840		plus	plus	plus		T11	T11	-	T14	T11	-		Encodes a cytosolic protein with transglucosidase and amylomaltase activity. It is an essential component of the pathway from starch to sucrose and cellular metabolism in leaves at night. The protein binds to heteroglycans and utilizes glucose, mannose and xylose as acceptors. Fucose and galactose can also act as acceptors but less efficiently than the previous three. It was also was also recentl…
c		AT2G41210		plus	plus	plus		T11	T11	-	T14	T11	-		Encodes a protein with phosphatidylinositol-4-phosphate 5-kinase activity that plays a role in pollen tip growth. The enzyme localizes to the apical plasma membrane and adjacent cytosolic region of pollen tubes. Overexpression of this gene leads to increased deposition of pectin in the cell wall at the tip of the pollen tube and causes altered pollen tube morphology; PHOSPHATIDYLINOSITOL- 4-PHOSP…
c		AT2G41220		plus	plus	plus		T11	T11	-	T14	T11	-		Encodes a gene whose sequence is similar to ferredoxin dependent glutamate synthase (Fd-GOGAT). Expression is most abundant in root. The mRNA is cell-to-cell mobile; GLUTAMATE SYNTHASE 2 (GLU2)
c		AT2G41460		plus	plus	plus		T11	T11	-	T14	T11	-		Apurinic endonuclease-redox protein. It functions as an apurinic/apyrimidinic class II endonuclease, and is involved in DNA repair; APURINIC ENDONUCLEASE-REDOX PROTEIN (ARP)
c		AT2G41700		plus	plus	plus		T11	T11	-	T14	T11	-		ATP-binding cassette A1;(source:Araport11); ATP-BINDING CASSETTE A1 (ABCA1)
c		AT2G41960		plus	plus	plus		T11	T11	-	T14	T11	-		hypothetical protein;(source:Araport11)
c		AT2G44200		plus	plus	plus		T11	T11	-	T14	T11	-		pre-mRNA splicing factor domain-containing protein;(source:Araport11)
c		AT2G45510		plus	plus	plus		T11	T11	-	T14	T11	-		member of CYP704A; CYTOCHROME P450, FAMILY 704, SUBFAMILY A, POLYPEPTIDE 2 (CYP704A2)
c		AT2G45540		plus	plus	plus		T11	T11	-	T14	T11	-		WD-40 repeat family protein / beige-like protein;(source:Araport11); BEACH-DOMAIN HOMOLOG C2 (BCHC2)
c		AT2G45910		plus	plus	plus		T11	T11	-	T14	T11	-		U-box domain-containing protein kinase family protein;(source:Araport11)
c		AT2G46020		plus	plus	plus		T11	T11	-	T14	T11	-		Encodes a SWI/SNF chromatin remodeling ATPase that upregulates transcription of all three CUC genes and is involved in the formation and/or maintenance of boundary cells during embryogenesis. Also mediates repression of expression of seed storage proteins in vegetative tissues. Interacts strongly with AtSWI3C, also with AtSWI3B, but not with AtSWI3A or AtSWI3D; BRAHMA (BRM)
c		AT2G46180		plus	plus	plus		T11	T11	-	T14	T11	-		This gene is predicted to encode a protein that functions as a Golgi apparatus structural component known as a golgin in mammals and yeast. A fluorescently-tagged version of GC4 co-localizes with Golgi markers, and this localization appears to be replicated using the C-terminal (169 aa) portion of the protein; GOLGIN CANDIDATE 4 (GC4)
c		AT2G46200		plus	plus	plus		T11	T11	-	T14	T11	-		U11/U12 small nuclear ribonucleoprotein;(source:Araport11)
c		AT2G46560		plus	plus	plus		T11	T11	-	T14	T11	-		transducin family protein / WD-40 repeat family protein;(source:Araport11)
c		AT2G47410		plus	plus	plus		T11	T11	-	T14	T11	-		WD40 domain-containing protein;(source:Araport11)
c		AT3G01320		plus	plus	plus		T11	T11	-	T14	T11	-		Encodes SIN3-like 1, a homolog of the transcriptional repressor SIN3 (AT1G24190); SIN3-LIKE 1 (SNL1)
c		AT3G01590		plus	plus	plus		T11	T11	-	T14	T11	-		Galactose mutarotase-like superfamily protein;(source:Araport11)
c		AT3G02890		plus	plus	plus		T11	T11	-	T14	T11	-		RING/FYVE/PHD zinc finger superfamily protein;(source:Araport11); ASI1-IMMUNOPRECIPITATED PROTEIN 2 (AIPP2)
c		AT3G03300		plus	plus	plus		T11	T11	-	T14	T11	-		Encodes a Dicer-like protein that functions in the antiviral silencing response in turnip-crinkle virus-infected plants but not in TMV or CMV-strain-Y-infected plants. Involved in the production of ta-siRNAs. Partially antagonizes the production of miRNAs by DCL1. Substitutes for DCL4 to produce viral siRNA when DCL4 is missing or inhibited. Able to produce siRNAs but not miRNAs; DICER-LIKE 2 (DC…
c		AT3G03310		plus	plus	plus		T11	T11	-	T14	T11	-		lecithin:cholesterol acyltransferase 3;(source:Araport11); LECITHIN:CHOLESTEROL ACYLTRANSFERASE 3 (LCAT3)
c		AT3G04740		plus	plus	plus		T11	T11	-	T14	T11	-		encodes a protein with similarities to subunits of the Mediator complex, required for RNA polymerase II recruitment at target promoters in response to specific activators. Lines carrying loss of function mutations in the gene have reduced cell numbers in aerial organs. On the other hand, lines overexpressing the gene have increased number of small cells in clusters, suggesting cell division is mo…
c		AT3G05270		plus	plus	plus		T11	T11	-	T14	T11	-		Encodes a protein that localizes at motile vesicle-like small compartments in differentiating xylem cells that is associated with microtubule plus-ends. VETH-positive compartments are unlikely to be elements in conventional endomembrane trafficking pathways. It can associate with COG2, and together these two proteins co-localize with the EXO70A1 exocyst subunit, tethering EXO70A1 to compartments …
c		AT3G05670		plus	plus	plus		T11	T11	-	T14	T11	-		RING/U-box protein;(source:Araport11)
c		AT3G06210		plus	plus	plus		T11	T11	-	T14	T11	-		ARM repeat superfamily protein;(source:Araport11)
c		AT3G06240		plus	plus	plus		T11	T11	-	T14	T11	-		F-box family protein;(source:Araport11)
c		AT3G06290		plus	plus	plus		T11	T11	-	T14	T11	-		Encodes a component of the conserved TREX-2 complex that couples mRNA transcription with nucleo-cytoplasmic export, that is required for prevention of epigenetic gene silencing and has additional roles in regulating siRNAs and DNA methylation; YEAST SAC3 HOMOLOG B (SAC3B)
c		AT3G06400		plus	plus	plus		T11	T11	-	T14	T11	-		Encodes a SWI2/SNF2 chromatin remodeling protein belonging to the ISWI family. Involved in nuclear proliferation during megagametogenesis and cell expansion in the sporophyte. Constitutively expressed. RNAi induced loss of function in megagametogenesis results in female sterility.35S:RNAi plants have reduced stature. Double mutation in CHR17 and CHR11 results in the loss of the evenly spaced nucl…
c		AT3G07740		plus	plus	plus		T11	T11	-	T14	T11	-		encodes a transcriptional adaptor ADA2a that interacts with histone acetyltransferase GCN5 homolog and CBF1; HOMOLOG OF YEAST ADA2 2A (ADA2A)
c		AT3G08020		plus	plus	plus		T11	T11	-	T14	T11	-		PHD finger family protein;(source:Araport11)
c		AT3G09360		plus	plus	plus		T11	T11	-	T14	T11	-		Cyclin/Brf1-like TBP-binding protein;(source:Araport11)
c		AT3G09850		plus	plus	plus		T11	T11	-	T14	T11	-		D111/G-patch domain-containing protein;(source:Araport11)
c		AT3G10500		plus	plus	plus		T11	T11	-	T14	T11	-		Encodes a transcriptional activator that is associated with the plasma membrane in a dormant form and is proteolytically cleaved to create a form that can enter the nucleus. It is thought to promote ROS production by binding directly to the promoters of genes encoding ROS biosynthetic enzymes during drought-induced leaf senescence. The mRNA is cell-to-cell mobile; NAC DOMAIN CONTAINING PROTEIN 53…
c		AT3G11450		plus	plus	plus		T11	T11	-	T14	T11	-		Encodes a ZRF1 chromatin regulator. Functions in regulating plant growth and development; GONIDIALESS A/ZUOTIN RELATED FACTOR A1 (ATGLSA1)
c		AT3G12980		plus	plus	plus		T11	T11	-	T14	T11	-		Encodes an enzyme with histone acetyltransferase activity that can use both H3 and H4 histones as substrates. No single prior lysine acetylation is sufficient to block HAC5 acetylation of the H3 or H4 peptides, suggesting that HAC5 can acetylate any of several lysines present in the peptides. Di-acetylation of both lysines 9 and 14 on the H3 peptide significantly reduces the level of incorporated…
c		AT3G14610		plus	plus	plus		T11	T11	-	T14	T11	-		putative cytochrome P450; CYTOCHROME P450, FAMILY 72, SUBFAMILY A, POLYPEPTIDE 7 (CYP72A7)
c		AT3G15180		plus	plus	plus		T11	T11	-	T14	T11	-		ARM repeat superfamily protein;(source:Araport11)
c		AT3G15590		plus	plus	plus		T11	T11	-	T14	T11	-		Tetratricopeptide repeat (TPR)-like superfamily protein;(source:Araport11)
c		AT3G15920		plus	plus	plus		T11	T11	-	T14	T11	-		Phox (PX) domain-containing protein;(source:Araport11)
c		AT3G15940		plus	plus	plus		T11	T11	-	T14	T11	-		UDP-Glycosyltransferase superfamily protein;(source:Araport11)
c		AT3G15970		plus	plus	plus		T11	T11	-	T14	T11	-		NUP50 (Nucleoporin 50 kDa) protein;(source:Araport11)
c		AT3G16230		plus	plus	plus		T11	T11	-	T14	T11	-		Putative eukaryotic LigT;(source:Araport11)
c		AT3G16940		plus	plus	plus		T11	T11	-	T14	T11	-		calmodulin-binding transcription activator;(source:Araport11)
c		AT3G18290		plus	plus	plus		T11	T11	-	T14	T11	-		Encodes BRUTUS (BTS), a putative E3 ligase protein with metal ion binding and DNA binding domains, which negatively regulates the response to iron deficiency. The mRNA is cell-to-cell mobile; BRUTUS (BTS)
c		AT3G18640		plus	plus	plus		T11	T11	-	T14	T11	-		Zinc finger C-x8-C-x5-C-x3-H type family protein;(source:Araport11)
c		AT3G19190		plus	plus	plus		T11	T11	-	T14	T11	-		Encodes autophagy-related 2 (ATG2). The mRNA is cell-to-cell mobile; AUTOPHAGY 2 (ATG2)
c		AT3G19510		plus	plus	plus		T11	T11	-	T14	T11	-		Encodes a member of the PHD-finger homeodomain protein family. The HAT3.1 homeodomain is highly divergent in sequence even at positions that are almost invariable among homeodomains. HAT3.1 shows a preference for the sequence T(A/G)(A/C)ACCA, different from those bound by other homeodomains; (HAT3.1)
c		AT3G20010		plus	plus	plus		T11	T11	-	T14	T11	-		Encodes a member of the SNF2 family of helicase-like proteins and is involved in RNA-directed DNA methylation. It is functionally redundant with FRG2 and interacts physically with SUVR2, another component of the RdDM pathway; SNF2-RING-HELICASE LIKE 1 (FRG1)
c		AT3G20500		plus	plus	plus		T11	T11	-	T14	T11	-		purple acid phosphatase 18;(source:Araport11); PURPLE ACID PHOSPHATASE 18 (PAP18)
c		AT3G20540		plus	plus	plus		T11	T11	-	T14	T11	-		Encodes an organellar DNA polymerase I that is also involved in double strand break repair; POLYMERASE GAMMA 1 (POLGAMMA1)
c		AT3G21250		plus	plus	plus		T11	T11	-	T14	T11	-		member of MRP subfamily; ATP-BINDING CASSETTE C8 (ABCC8)
c		AT3G21290		plus	plus	plus		T11	T11	-	T14	T11	-		dentin sialophosphoprotein-like protein;(source:Araport11)
c		AT3G23070		plus	plus	plus		T11	T11	-	T14	T11	-		Encodes a CRM domain protein CFM3a, involved in group IIB intron splicing in chloroplasts; CRM FAMILY MEMBER 3A (CFM3A)
c		AT3G23790		plus	plus	plus		T11	T11	-	T14	T11	-		AMP-dependent synthetase and ligase family protein;(source:Araport11); ACYL ACTIVATING ENZYME 16 (AAE16)
c		AT3G23900		plus	plus	plus		T11	T11	-	T14	T11	-		RNA recognition motif (RRM)-containing protein;(source:Araport11)
c		AT3G25440		plus	plus	plus		T11	T11	-	T14	T11	-		RNA-binding CRS1 / YhbY (CRM) domain protein;(source:Araport11); LAG ONE HOMOLOGUE 1 (LOH1)
c		AT3G25990		minus	plus	plus		T11	T11	-	T14	T11	-		Homeodomain-like superfamily protein;(source:Araport11)
c		AT3G26560		plus	plus	plus		T11	T11	-	T14	T11	-		ATP-dependent RNA helicase;(source:Araport11)
c		AT3G26600		plus	plus	plus		T11	T11	-	T14	T11	-		Armadillo repeat protein. One of a family of four in Arabidopsis. Expressed in vegetative tissues, anthers and ovules; ARMADILLO REPEAT ONLY 4 (ARO4)
c		AT3G27260		plus	plus	plus		T11	T11	-	T14	T11	-		Kinase like protein with similarity to yeast BDF1 and human RING3 protein, which have two bromodomains GTE8 has a single bromodomain; GLOBAL TRANSCRIPTION FACTOR GROUP E8 (GTE8)
c		AT3G27550		plus	plus	plus		T11	T11	-	T14	T11	-		RNA-binding CRS1 / YhbY (CRM) domain protein;(source:Araport11)
c		AT3G28370		plus	plus	plus		T11	T11	-	T14	T11	-		spindle assembly checkpoint component;(source:Araport11)
c		AT3G43300		plus	plus	plus		T11	T11	-	T14	T11	-		AtMIN7 is an immunity associated Arabidopsis protein targeted by HopM1, a conserved Pseudomonas syringae virulence protein. AtMIN7 encodes one of the eight members of the Arabidopsis adenosine diphosphate (ADP) ribosylation factor (ARF) guanine nucleotide exchange factor (GEF) protein family. The AFR GEF proteins are key components of the vesicle trafficking system in eukaryotic cells. HopM1 medi…
c		AT3G44600		plus	plus	plus		T11	T11	-	T14	T11	-		Cyclophilin71 is a WD40 domain cyclophilin, which functions in gene repression, organogenesis and meristem development. CYP71 physically interacts with histone H3; CYCLOPHILIN 71 (CYP71)
c		AT3G45830		plus	plus	plus		T11	T11	-	T14	T11	-		nuclear factor kappa-B-binding-like protein;(source:Araport11)
c		AT3G46220		plus	plus	plus		T11	T11	-	T14	T11	-		E3 UFM1-protein ligase-like protein;(source:Araport11)
c		AT3G46450		plus	plus	plus		T11	T11	-	T14	T11	-		SEC14 cytosolic factor family protein / phosphoglyceride transfer family protein;(source:Araport11)
c		AT3G46960		plus	plus	plus		T11	T11	-	T14	T11	-		The gene encodes a DExD&#8260;H box RNA helicase, involved in the regulation of K+ deprivation stress response.SKI2 encodes the RNA helicase subunit of the SKI complex; (SKI2)
c		AT3G47060		plus	plus	plus		T11	T11	-	T14	T11	-		encodes an FtsH protease that is localized to the chloroplast; FTSH PROTEASE 7 (ftsh7)
c		AT3G47610		plus	plus	plus		T11	T11	-	T14	T11	-		transcription regulator/ zinc ion binding protein;(source:Araport11)
c		AT3G47890		plus	plus	plus		T11	T11	-	T14	T11	-		Ubiquitin carboxyl-terminal hydrolase-related protein;(source:Araport11)
c		AT3G48050		plus	plus	plus		T11	T11	-	T14	T11	-		Encodes a large protein with N-terminal bromo-adjacent homology (BAH) and transcription elongation factor S-II (TFS2N) domains and two C-terminal GW (glycine and tryptophan) repeats. It is nuclear and colocalizes with the processing-body component DCP1 in the cytoplasm. SOU is a component of the miRNA pathway and is involved in translational repression; 'SHUTTLE' IN CHINESE (SUO)
c		AT3G48195		plus	plus	plus		T11	T11	-	T14	T11	-		Phox (PX) domain-containing protein;(source:Araport11)
c		AT3G49600		plus	plus	plus		T11	T11	-	T14	T11	-		Encodes a ubiquitin-specific protease which catalyzes deubiquitination of histone H2B and is required for heterochromatin silencing.Loss of function mutations display autonomous endosperm development and embryo arrest. Loss of function also results in an increase in expression of the PcG complex target gene PHE1; UBIQUITIN-SPECIFIC PROTEASE 26 (UBP26)
c		AT3G50370		plus	plus	plus		T11	T11	-	T14	T11	-		hypothetical protein;(source:Araport11)
c		AT3G50380		plus	plus	plus		T11	T11	-	T14	T11	-		vacuolar protein sorting-associated protein, putative (DUF1162);(source:Araport11)
c		AT3G51310		plus	plus	plus		T11	T11	-	T14	T11	-		Homolog of yeast retromer subunit VPS35. Part of a retromer-like protein complex involved in endosome to lysosome protein transport; VPS35 HOMOLOG C (VPS35C)
c		AT3G52180		plus	plus	plus		T11	T11	-	T14	T11	-		Encodes a plant-specific glucan phosphatase that contains a noncatalytic carbohydrate-binding module as well as a dual specificity protein phosphatase domain. SEX4 can dephosphorylate C6- and C3-glucosyl residues on native starch grains and related maltodextrin compounds in vitro. This protein interacts with the plant SnRK AKIN11, binds starch, and is localized in the chloroplast. sex4 mutants ha…
c		AT3G52240		plus	plus	plus		T11	T11	-	T14	T11	-		transcriptional regulator ATRX;(source:Araport11)
c		AT3G52250		plus	plus	plus		T11	T11	-	T14	T11	-		Encodes a protein with a putative role in mRNA splicing. The mRNA is cell-to-cell mobile; POWERDRESS (PWR)
c		AT3G52850		plus	plus	plus		T11	T11	-	T14	T11	-		Encodes the Vacuolar Sorting Receptor-1 (VSR-1)/Epidermal Growth Factor Receptor-like protein1(VSR-1/ATELP1). Binds vacuolar targeting signals. Involved in sorting seed storage proteins into vacuoles. The mRNA is cell-to-cell mobile; VACUOLAR SORTING RECEPTOR HOMOLOG 1 (VSR1)
c		AT3G54280		plus	plus	plus		T11	T11	-	T14	T11	-		ROOT GROWTH DEFECTIVE 3;(source:Araport11); ROOT GROWTH DEFECTIVE 3 (RGD3)
c		AT3G54440		plus	plus	plus		T11	T11	-	T14	T11	-		glycoside hydrolase family 2 protein;(source:Araport11)
c		AT3G54760		plus	plus	plus		T11	T11	-	T14	T11	-		dentin sialophosphoprotein-like protein;(source:Araport11)
c		AT3G54850		plus	plus	plus		T11	T11	-	T14	T11	-		Encodes a protein with a typical U-box domain followed by an Armadillo repeat region, a domain organization that is frequently found in plant U-box proteins. Displays ubiquitin ligase activity in vitro; PLANT U-BOX 14 (PUB14)
c		AT3G55610		plus	plus	plus		T11	T11	-	T14	T11	-		encodes delta 1-pyrroline-5-carboxylate synthetase B. Gene expression is induced by dehydration, high salt and ABA. Knock-out mutations in P5CS2 are embryo-lethal. P5CS2 appears to be present in different cells and/or different subcellular locations from P5CS1 in a tissue-dependent manner. Mutants are defective in pollen development; DELTA 1-PYRROLINE-5-CARBOXYLATE SYNTHASE 2 (P5CS2)
c		AT3G55940		plus	plus	plus		T11	T11	-	T14	T11	-		Phosphoinositide-specific phospholipase C family protein;(source:Araport11)
c		AT3G56690		plus	plus	plus		T11	T11	-	T14	T11	-		encodes a protein similar to ATPases and binds to calmodulin in vitro. This is a single-copy gene and is expressed in all tissues examined; CAM INTERACTING PROTEIN 111 (CIP111)
c		AT3G56720		plus	plus	plus		T11	T11	-	T14	T11	-		pre-mRNA-splicing factor;(source:Araport11)
c		AT3G57570		plus	plus	plus		T11	T11	-	T14	T11	-		ARM repeat superfamily protein;(source:Araport11)
c		AT3G57630		plus	plus	plus		T11	T11	-	T14	T11	-		Encodes a glycoprotein glycosyl transferase ExAD. Knockout mutants show truncated root hair phenotype; EXTENSIN ARABINOSE DEFICIENT TRANSFERASE (EXAD)
c		AT3G57910		plus	plus	plus		T11	T11	-	T14	T11	-		D111/G-patch domain-containing protein;(source:Araport11)
c		AT3G58110		plus	plus	plus		T11	T11	-	T14	T11	-		hypothetical protein;(source:Araport11)
c		AT3G58150		plus	plus	plus		T11	T11	-	T14	T11	-		Optic atrophy 3 protein (OPA3);(source:Araport11)
c		AT3G59770		plus	plus	plus		T11	T11	-	T14	T11	-		Encodes a phosphoinositide phosphatase. The sac9 null mutant accumulates elevated levels of PtdIns(4,5)P2 and Ins(1,4,5)P3. The mutant plants have characteristics of constitutive stress responses; SUPPRESSOR OF ACTIN 9 (SAC9)
c		AT3G59820		plus	plus	plus		T11	T11	-	T14	T11	-		LETM1-like protein;(source:Araport11); LEUCINE ZIPPER-EF-HAND-CONTAINING TRANSMEMBRANE PROTEIN 1 (LETM1)
c		AT3G60860		plus	plus	plus		T11	T11	-	T14	T11	-		Encodes one of the functionally redundant ARF guanine-nucleotide exchange factors (ARF-GEFs). Functions as regulators of post-Golgi trafficking. The mRNA is cell-to-cell mobile; BIG2 (BIG2)
c		AT3G61570		plus	plus	plus		T11	T11	-	T14	T11	-		This gene is predicted to encode a protein that functions as a Golgi apparatus structural component known as a golgin in mammals and yeast. A fluorescently-tagged version of GC3 co-localizes with Golgi markers, and this localization appears to be replicated using the C-terminal (161 aa) portion of the protein; GRIP-RELATED ARF-BINDING DOMAIN-CONTAINING PROTEIN 1 (GDAP1)
c		AT3G62010		plus	plus	plus		T11	T11	-	T14	T11	-		metal ion-binding protein;(source:Araport11)
c		AT3G62330		plus	plus	plus		T11	T11	-	T14	T11	-		Zinc knuckle (CCHC-type) family protein;(source:Araport11)
c		AT3G62590		minus	plus	plus		T11	T11	-	T14	T11	-		PLIP3 is a glycerolipid A1 lipase with substrate specificity for phosphatidylglycerol. Expression is induced by ABA; PLASTID LIPAS3 (PLIP3)
c		AT3G62900		plus	plus	plus		T11	T11	-	T14	T11	-		CW-type Zinc Finger;(source:Araport11)
c		AT3G63070		plus	plus	plus		T11	T11	-	T14	T11	-		HUA and HUA-LIKE (HULK) genes act redundantly to regulate a subset of essential genes, with some (or all) family members also having specific functions. The mRNA is cell-to-cell mobile; HUA2 LIKE 3 (HULK3)
c		AT3G63500		plus	plus	plus		T11	T11	-	T14	T11	-		Encodes a PHD-finger protein that, with TTA2, is redundantly required for MP-dependent embryonic root meristem initiation; TITANIA 2 (TTA2)
c		AT4G00450		plus	plus	plus		T11	T11	-	T14	T11	-		Encodes the Arabidopsis homolog of the transcriptional regulator MED12, is dynamically expressed during embryogenesis and regulates both developmental timing and the radial pattern formation. Involved in flowering time. The mutant enhances the expression of the flowering time (FT) gene. A knockout mutant of this gene showed late-flowering phenotype; CENTER CITY (CCT)
c		AT4G00800		plus	plus	plus		T11	T11	-	T14	T11	-		transducin family protein / WD-40 repeat family protein;(source:Araport11); (SETH5)
c		AT4G01280		plus	plus	plus		T11	T11	-	T14	T11	-		RVE5 is one of eleven homologous MYB-like transcription factors in Arabidopsis and a member of the RVE8 clade. Plays a minor role in clock regulation; REVEILLE 5 (RVE5)
c		AT4G02020		plus	plus	plus		T11	T11	-	T14	T11	-		Encodes a polycomb group protein. Forms part of a large protein complex that can include VRN2 (VERNALIZATION 2), VIN3 (VERNALIZATION INSENSITIVE 3) and polycomb group proteins FERTILIZATION INDEPENDENT ENDOSPERM (FIE) and CURLY LEAF (CLF). The complex has a role in establishing FLC (FLOWERING LOCUS C) repression during vernalization. Performs a partially redundant role to MEA in controlling seed …
c		AT4G02210		plus	plus	plus		T11	T11	-	T14	T11	-		Myb/SANT-like DNA-binding domain protein;(source:Araport11)
c		AT4G03000		plus	plus	plus		T11	T11	-	T14	T11	-		RING/U-box superfamily protein;(source:Araport11)
c		AT4G03200		plus	plus	plus		T11	T11	-	T14	T11	-		catalytics;(source:Araport11)
c		AT4G08350		plus	plus	plus		T11	T11	-	T14	T11	-		global transcription factor group A2;(source:Araport11); GLOBAL TRANSCRIPTION FACTOR GROUP A2 (GTA2)
c		AT4G09750		plus	plus	plus		T11	T11	-	T14	T11	-		NAD(P)-binding Rossmann-fold superfamily protein;(source:Araport11)
c		AT4G11560		plus	plus	plus		T11	T11	-	T14	T11	-		bromo-adjacent homology (BAH) domain-containing protein;(source:Araport11); ASI1-IMMUNOPRECIPITATED PROTEIN 3 (AIPP3)
c		AT4G12020		plus	plus	plus		T11	T11	-	T14	T11	-		Encodes a member of the A1 subgroup of the MEKK (MAPK/ERK kinase kinase) family. MEKK is another name for Mitogen-Activated Protein Kinase Kinase Kinase (MAPKKK or MAP3K). This subgroup has four members: At4g08500 (MEKK1, also known as ARAKIN, MAP3Kb1, MAPKKK8), At4g08480 (MEKK2, also known as MAP3Kb4, MAPKKK9), At4g08470 (MEKK3, also known as MAP3Kb3, MAPKKK10) and At4g12020 (MEKK4, also known a…
c		AT4G12460		plus	plus	plus		T11	T11	-	T14	T11	-		OSBP(oxysterol binding protein)-related protein 2B;(source:Araport11); OSBP(OXYSTEROL BINDING PROTEIN)-RELATED PROTEIN 2B (ORP2B)
c		AT4G12610		plus	plus	plus		T11	T11	-	T14	T11	-		transcription initiation factor IIF subunit alpha RAP74;(source:Araport11); (RAP74)
c		AT4G13970		plus	plus	plus		T11	T11	-	T14	T11	-		zinc ion binding protein;(source:Araport11)
c		AT4G14510		plus	plus	plus		T11	T11	-	T14	T11	-		Encodes a CRM domain protein CFM3b. Homolog of CFM3a (AT3G23070). CFM3a is shown to function in the splicing of group IIB introns in chloroplasts; CRM FAMILY MEMBER 3B (CFM3B)
c		AT4G14605		plus	plus	plus		T11	T11	-	T14	T11	-		Encodes a putative mitochondrial transcription termination factor whose mutation results in plants that exhibit altered chloroplast morphology and plant growth, and reduced pigmentation of cotyledons, leaves, stems and sepals; MTERF DEFECTIVE IN ARABIDOPSIS1 (MDA1)
c		AT4G15530		plus	plus	plus		T11	T11	-	T14	T11	-		Encodes a dual-targeted protein believed to act as a pyruvate, orthophosphate dikinase. These enzymes are normally associated with C4 photosynthesis which does not occur in Arabidopsis. However, PPDK may play a role in remobilizing nitrogen during leaf senescence in Arabidopsis. The product of the long transcript (.1 gene model) was shown to be targeted to the chloroplast, whereas the shorter tra…
c		AT4G17330		plus	plus	plus		T11	T11	-	T14	T11	-		gene of unknown function expressed in seedlings, flower buds and stems; G2484-1 PROTEIN (G2484-1)
c		AT4G18130		plus	plus	plus		T11	T11	-	T14	T11	-		member of Histidine Kinase; PHYTOCHROME E (PHYE)
c		AT4G18830		plus	plus	plus		T11	T11	-	T14	T11	-		Member of the ovate protein family.Interacts with BLH1 and KNAT3. Regulates the subcellular localization of BLH1; OVATE FAMILY PROTEIN 5 (OFP5)
c		AT4G19190		plus	plus	plus		T11	T11	-	T14	T11	-		zinc knuckle (CCHC-type) family protein;(source:Araport11)
c		AT4G19990		plus	plus	plus		T11	T11	-	T14	T11	-		FAR1-related sequence 1;(source:Araport11); FAR1-RELATED SEQUENCE 1 (FRS1)
c		AT4G20320		plus	plus	plus		T11	T11	-	T14	T11	-		Cytidine triphosphate synthase; CTP SYNTHASE 4 (CTPS4)
c		AT4G20850		plus	plus	plus		T11	T11	-	T14	T11	-		Tripeptidyl Peptidase II. Ser protease that assembles into a large oligomeric complex containing two proteins of 153 and 142 kD that are derived from a single TPP2 gene, with the smaller version missing part of the C-terminal end. Not essential, based on the lack of phenotype of a T-DNA disruption mutant; TRIPEPTIDYL PEPTIDASE II (TPP2)
c		AT4G21430		plus	plus	plus		T11	T11	-	T14	T11	-		protein B160;(source:Araport11); (B160)
c		AT4G21710		plus	plus	plus		T11	T11	-	T14	T11	-		Encodes the unique second-largest subunit of DNA-dependent RNA polymerase II; the ortholog of budding yeast RPB2 and a homolog of the E. coli RNA polymerase beta subunit; (NRPB2)
c		AT4G22240		plus	plus	plus		T11	T11	-	T14	T11	-		Plastid-lipid associated protein PAP / fibrillin family protein;(source:Araport11); FIBRILLIN 1B (FBN1B)
c		AT4G23050		plus	plus	plus		T11	T11	-	T14	T11	-		PAS domain-containing protein tyrosine kinase family protein;(source:Araport11)
c		AT4G23450		minus	minus	minus		T11	T11	-	T14	T11	-		AtAIRP1 gene encodes a C3H2C3-type RING E3 Ub ligase. It has been shown to be a positive regulator in the Arabidopsis ABA-dependent drought response; ABA INSENSITIVE RING PROTEIN 1 (AIRP1)
c		AT4G23990		plus	plus	plus		T11	T11	-	T14	T11	-		encodes a protein similar to cellulose synthase; CELLULOSE SYNTHASE LIKE G3 (CSLG3)
c		AT4G24200		plus	plus	plus		T11	T11	-	T14	T11	-		Transcription elongation factor (TFIIS) family protein;(source:Araport11)
c		AT4G24400		plus	plus	plus		T11	T11	-	T14	T11	-		Encodes a CBL (calcineurin B-like calcium sensor proteins) -interacting serine/threonine protein kinase. Regulates the low-affinity phase of the primary nitrate response. The mRNA is cell-to-cell mobile; CBL-INTERACTING PROTEIN KINASE 8 (CIPK8)
c		AT4G24680		plus	plus	plus		T11	T11	-	T14	T11	-		Encodes MOS1 (MODIFIER OF snc1). MOS1 contains a BAT2 domain that is conserved in plants and animals. MOS1 associates with the promoter of SNC1 and regulates its expression; MODIFIER OF SNC1 (MOS1)
c		AT4G26450		plus	plus	plus		T11	T11	-	T14	T11	-		hypothetical protein;(source:Araport11)
c		AT4G27120		plus	plus	plus		T11	T11	-	T14	T11	-		DDRGK domain protein;(source:Araport11)
c		AT4G28650		plus	plus	plus		T11	T11	-	T14	T11	-		Encodes one of the two putative eLRR kinase closely related to PXY (At1g08590/PXL1 and At4g28650/PXL2). Insertion mutants in either pxl1 or pxl2 do not exhibit an obvious phenotype in the stem; double-mutant combinations of a Col allele, of pxy (pxy-3) with pxl1 and pxl2, generate a more severe vascular phenotype than pxy-3 alone, suggesting that these genes act synergistically with PXY in regula…
c		AT4G29380		plus	plus	plus		T11	T11	-	T14	T11	-		The gene encodes phosphatidylinositol 3- kinase involved in the development and germination of pollen through the biosynthesis of phosphatidylinositol 3-phosphate (PI3P). The mRNA is cell-to-cell mobile; VACUOLAR PROTEIN SORTING 15 (VPS15)
c		AT4G29420		plus	plus	plus		T11	T11	-	T14	T11	-		F-box/RNI-like superfamily protein;(source:Araport11)
c		AT4G29790		plus	plus	plus		T11	T11	-	T14	T11	-		serine/arginine repetitive matrix protein;(source:Araport11)
c		AT4G30100		plus	plus	plus		T11	T11	-	T14	T11	-		P-loop containing nucleoside triphosphate hydrolases superfamily protein;(source:Araport11)
c		AT4G30790		plus	plus	plus		T11	T11	-	T14	T11	-		autophagy-like protein;(source:Araport11); AUTOPHAGY-RELATED 11 (ATG11)
c		AT4G30935		plus	plus	plus		T11	T11	-	T14	T11	-		member of WRKY Transcription Factor; Group I; WRKY DNA-BINDING PROTEIN 32 (WRKY32)
c		AT4G31160		plus	plus	plus		T11	T11	-	T14	T11	-		Encodes a DCAF/DWD protein capable of interacting with DDB1 and associating with CUL4, likely as part of a nuclear ubiquitin ligase complex. DCAF1 appears to be required for plant embryogenesis and to affect several other developmental processes including leaf, shoot, and flower development; DDB1-CUL4 ASSOCIATED FACTOR 1 (DCAF1)
c		AT4G31270		plus	plus	plus		T11	T11	-	T14	T11	-		Encodes IDAP2. Acts together with IDAP1 and IDM1 to regulate active DNA demethylation; IDM1-ASSOCIATED PROTEIN 2 (IDAP2)
c		AT4G31420		plus	plus	plus		T11	T11	-	T14	T11	-		Zinc finger protein 622;(source:Araport11); REI1-LIKE 1 (REIL1)
c		AT4G32620		plus	plus	plus		T11	T11	-	T14	T11	-		Polycomb related protein that is part of a protein complex involved in histone deacetylation and heterochromatin silencing; (EPCR1)
c		AT4G33240		plus	plus	plus		T11	T11	-	T14	T11	-		Encodes a protein that is predicted to act as a 1-phosphatidylinositol-3-phosphate (PtdIns3P) 5-kinase based on its homology to Fab1 from yeast. It contains an FYVE domain required for binding to PtdIns3P-containing membranes in yeast, as well as a Cpn60_TCP1 homology domain plus a kinase domain. fab1a/fab1b pollen grains not viable and have defective vacuolar organization. FAB1A and FAB1B comple…
c		AT4G33540		plus	plus	plus		T11	T11	-	T14	T11	-		metallo-beta-lactamase family protein;(source:Araport11)
c		AT4G33690		plus	plus	plus		T11	T11	-	T14	T11	-		G patch domain protein;(source:Araport11)
c		AT4G34890		plus	plus	plus		T11	T11	-	T14	T11	-		Encodes a xanthine dehydrogenase, involved in purine catabolism. Ubiquitously expressed, but the transcript level is altered during aging, senescence, salt and cold stress, ABA treatment, and dark treatment. RNAi lines that suppress both XDH1 and XDH2 produce small plants with reduced fertility and accelerated leaf senescence. Role in drought tolerance; XANTHINE DEHYDROGENASE 1 (XDH1)
c		AT4G35300		plus	plus	plus		T11	T11	-	T14	T11	-		tonoplast monosaccharide transporter2;(source:Araport11); TONOPLAST MONOSACCHARIDE TRANSPORTER2 (TMT2)
c		AT4G36195		plus	plus	plus		T11	T11	-	T14	T11	-		Serine carboxypeptidase S28 family protein;(source:Araport11)
c		AT4G36210		plus	plus	plus		T11	T11	-	T14	T11	-		transmembrane/coiled-coil protein (DUF726);(source:Araport11)
c		AT4G36760		plus	plus	plus		T11	T11	-	T14	T11	-		Arabidopsis aminopeptidase P1 The mRNA is cell-to-cell mobile; AMINOPEPTIDASE P1 (APP1)
c		AT4G38270		plus	plus	plus		T11	T11	-	T14	T11	-		Encodes a protein with putative galacturonosyltransferase activity; GALACTURONOSYLTRANSFERASE 3 (GAUT3)
c		AT4G38440		plus	plus	plus		T11	T11	-	T14	T11	-		Encodes MINIYO (IYO), a positive regulator of transcriptional elongation that is essential for cells to initiate differentiation; MINIYO (IYO)
c		AT5G02310		plus	plus	plus		T11	T11	-	T14	T11	-		Encodes PROTEOLYSIS6 (PRT6), a component of the N-end rule pathway that targets protein degradation through the identity of the amino-terminal residue of specific protein substrates. Another component of the N-end rule pathway is arginyl-tRNA:protein arginyltransferase (ATE). Arabidopsis contains two ATE genes: At5g05700/ATE1, At3g11240/ATE2. PRT6 and ATE were shown to regulate seed after-ripenin…
c		AT5G02620		plus	plus	plus		T11	T11	-	T14	T11	-		Encodes a member of the ankyrin repeat protein. Localized in the endoplasmic reticulum; ANKYRIN-LIKE1 (ANK1)
c		AT5G02970		plus	plus	plus		T11	T11	-	T14	T11	-		alpha/beta-Hydrolases superfamily protein;(source:Araport11)
c		AT5G04240		plus	plus	plus		T11	T11	-	T14	T11	-		Early Flowering 6 (ELF6) encodes a Jumonji N/C and zinc finger domain-containing protein that acts as a repressor in the photoperiod pathway. ELF6 interacts with BES1 in a Y2H assay, in vitro, and in Arabidosis protoplasts (based on BiFC). ELF6 may play a role in brassinosteroid signaling by affecting histone methylation in the promoters of BR-responsive genes; EARLY FLOWERING 6 (ELF6)
c		AT5G04290		plus	plus	plus		T11	T11	-	T14	T11	-		Encodes SPT5-Like, a member of the nuclear SPT5 (Suppressor of Ty insertion 5) RNA polymerase (RNAP) elongation factor family that is characterized by the presence of a carboxy-terminal extension with more than 40 WG/GW motifs. Interacts with AGO4. Required for RNA-directed DNA methylation. The mRNA is cell-to-cell mobile; KOW DOMAIN-CONTAINING TRANSCRIPTION FACTOR 1 (KTF1)
c		AT5G04460		plus	plus	plus		T11	T11	-	T14	T11	-		RING/U-box superfamily protein;(source:Araport11)
c		AT5G06140		plus	plus	plus		T11	T11	-	T14	T11	-		Homolog of yeast retromer subunit VPS5. Part of a retromer-like protein complex involved in endosome to lysosome protein transport. In roots it co-localizes with the PIN2 auxin efflux carrier. Involved in endocytic sorting of membrane proteins including PIN2, BOR1 and BRI1; SORTING NEXIN 1 (SNX1)
c		AT5G06460		plus	plus	plus		T11	T11	-	T14	T11	-		Encodes a ubiquitin-activating enzyme (E1), involved in the first step in conjugating multiple ubiquitins to proteins targeted for degradation. Gene is expressed in most tissues examined. The mRNA is cell-to-cell mobile; UBIQUITIN ACTIVATING ENZYME 2 (UBA 2)
c		AT5G07970		plus	plus	plus		T11	T11	-	T14	T11	-		dentin sialophosphoprotein-like protein;(source:Araport11)
c		AT5G08630		plus	plus	plus		T11	T11	-	T14	T11	-		DDT domain-containing protein;(source:Araport11)
c		AT5G09400		plus	plus	plus		T11	T11	-	T14	T11	-		Encodes a potassium uptake permease with a functional adenylate cyclase (AC) center. The first 100 aa of this protein can complement AC-deficient E. coli and display AC activity in vitro. KUP7 is localized to the plasma membrane where it functions in potassium uptake and translocation; K+ UPTAKE PERMEASE 7 (KUP7)
c		AT5G09880		plus	plus	plus		T11	T11	-	T14	T11	-		Splicing factor, CC1-like protein;(source:Araport11)
c		AT5G10550		plus	plus	plus		T11	T11	-	T14	T11	-		This gene is predicted to encode a bromodomain-containing protein. A plant line expressing RNAi constructs targeted against GTE7 shows some resistance to agrobacterium-mediated root transformation; GLOBAL TRANSCRIPTION FACTOR GROUP E2 (GTE2)
c		AT5G10650		plus	plus	plus		T11	T11	-	T14	T11	-		RING/U-box superfamily protein;(source:Araport11)
c		AT5G11390		plus	plus	plus		T11	T11	-	T14	T11	-		Encodes one of the WPP domain-interacting proteins (WIT1/AT5G11390, WIT2/AT1G68910) required for RanGAP nuclear envelope association in root tip cells. Ran GTPase plays essential roles in multiple cellular processes, including nucleocytoplasmic transport, spindle formation, and postmitotic nuclear envelope reassembly. The cytoplasmic Ran GTPase activating protein RanGAP is critical to establish a…
c		AT5G13530		plus	plus	plus		T11	T11	-	T14	T11	-		Encodes KEEP ON GOING (KEG), a RING E3 ligase involved in abscisic acid signaling. KEG is essential for Arabidopsis growth and development. ABA promotes KEG degradation via the ubiquitin dependent 26S proteasome pathway; KEEP ON GOING (KEG)
c		AT5G13590		plus	plus	plus		T11	T11	-	T14	T11	-		hypothetical protein;(source:Araport11)
c		AT5G13680		plus	plus	plus		T11	T11	-	T14	T11	-		A subunit of Elongator, a histone acetyl transferase complex, consisting of six subunits (ELP1?ELP6), that copurifies with the elongating RNAPII in yeast and humans. Three Arabidopsis thaliana genes, encoding homologs of the yeast Elongator subunits ELP1, ELP3 (histone acetyl transferase), and ELP4 are responsible for the narrow leaf phenotype in elongata mutants and for reduced root growth that …
c		AT5G13970		plus	plus	plus		T11	T11	-	T14	T11	-		midasin-like protein;(source:Araport11)
c		AT5G14270		plus	plus	plus		T11	T11	-	T14	T11	-		Bromodomain protein that functions as a negative regulator of sugar and ABA signaling; BROMODOMAIN AND EXTRATERMINAL DOMAIN PROTEIN 9 (BET9)
c		AT5G15540		plus	plus	plus		T11	T11	-	T14	T11	-		Encodes Adherin SCC2. Essential for viability. Required for normal seed development. Plays a role in the establishment of sister-chromatid cohesion and chromosome organization during meiosis; EMBRYO DEFECTIVE 2773 (EMB2773)
c		AT5G15680		plus	plus	plus		T11	T11	-	T14	T11	-		ARM repeat superfamily protein;(source:Araport11)
c		AT5G16680		plus	plus	plus		T11	T11	-	T14	T11	-		RING/FYVE/PHD zinc finger superfamily protein;(source:Araport11)
c		AT5G17370		plus	plus	plus		T11	T11	-	T14	T11	-		Transducin/WD40 repeat-like superfamily protein;(source:Araport11)
c		AT5G18830		plus	plus	plus		T11	T11	-	T14	T11	-		Encodes a member of the Squamosa Binding Protein family of transcriptional regulators. SPL7 is expressed highly in roots and appears to play a role in copper homeostasis. Mutants are hypersensitive to copper deficient conditions and display a retarded growth phenotype. SPL7 binds to the promoter of the copper responsive miRNAs miR398b and miR389c; SQUAMOSA PROMOTER BINDING PROTEIN-LIKE 7 (SPL7)
c		AT5G19420		plus	plus	plus		T11	T11	-	T14	T11	-		Regulator of chromosome condensation (RCC1) family with FYVE zinc finger domain-containing protein;(source:Araport11)
c		AT5G20280		plus	plus	plus		T11	T11	-	T14	T11	-		Encodes a protein with putative sucrose-phosphate synthase activity. When the gene was expressed in transgenic tobacco plants, a clear trend for increased SPS activity was noted; SUCROSE PHOSPHATE SYNTHASE 1F (SPS1F)
c		AT5G20610		plus	plus	plus		T11	T11	-	T14	T11	-		Encodes a member of a plant specific C2 domain containing gene family. Along with PMI, it appears to be involved in chloroplast and nuclear relocation in response to light; PLASTID MOVEMENT IMPAIRED1-RELATED1 (PMIR1)
c		AT5G22030		plus	plus	plus		T11	T11	-	T14	T11	-		ubiquitin-specific protease 8;(source:Araport11); UBIQUITIN-SPECIFIC PROTEASE 8 (UBP8)
c		AT5G22450		plus	plus	plus		T11	T11	-	T14	T11	-		spectrin beta chain, brain;(source:Araport11)
c		AT5G22760		plus	plus	plus		T11	T11	-	T14	T11	-		PHD finger family protein;(source:Araport11)
c		AT5G22860		plus	plus	plus		T11	T11	-	T14	T11	-		Serine carboxypeptidase S28 family protein;(source:Araport11)
c		AT5G23080		plus	plus	plus		T11	T11	-	T14	T11	-		Interacts with TATA-box binding protein 2. Contains domains with strong similarity to G-patch and SWAP domains, characteristic of RNA binding and processing proteins. Colocalizes with the splicing regulator SRp34 to subnuclear particles. It is an important component of miRNA and siRNA biogenesis. Mutants display developmental defects, including reduced plant height, polycotyly, and reduced vascul…
c		AT5G23150		plus	plus	plus		T11	T11	-	T14	T11	-		Putative transcription factor. Member of the floral homeotic AGAMOUS pathway.Mutations in HUA enhance the phenotype of mild ag-4 allele. Single hua mutants are early flowering and have reduced levels of FLC mRNA. Other MADS box flowering time genes such as FLM and MAF2 also appear to be regulated by HUA2. HUA2 normally activates FLC expression and enhances AG function. HUA and HUA-LIKE (HULK) gen…
c		AT5G23570		plus	plus	plus		T11	T11	-	T14	T11	-		Required for posttranscriptional gene silencing and natural virus resistance.SGS3 is a member of an 'unknown' protein family. Members of this family have predicted coiled coiled domains suggesting oligomerization and a potential zinc finger domain. Involved in the production of trans-acting siRNAs, through direct or indirect stabilization of cleavage fragments of the primary ta-siRNA transcript. …
c		AT5G24350		plus	plus	plus		T11	T11	-	T14	T11	-		Member of MAG2 complex on the ER that is responsible for efficient transport of seed storage proteins, functions in protein transport between the ER and Golgi apparatus, contain a Zeste?White 10 (ZW10) domain and a Sec39 domain. Required for proper maturation of seed storage proteins; MAG2-INTERACTING PROTEIN 2 (MIP2)
c		AT5G24670		plus	plus	plus		T11	T11	-	T14	T11	-		A protein coding gene with unknown function. The 5?UTR of this gene overlaps with a RNA coding gene TER2. TER2 (GenBank accession no. HQ401285) encodes a putative template sequence corresponding to 1.5 copies of the Arabidopsis telomere repeat (PNAS 2011, 108:73-78); EMBRYO DEFECTIVE 2820 (EMB2820)
c		AT5G26570		plus	plus	plus		T11	T11	-	T14	T11	-		chloroplastidic phosphoglucan, water dikinase (PWD) which is required for normal degradation of leaf starch in Arabidopsis. NMR analysis of the mutants, suggests that the gene is specifically involved in the phosphorylation of the glucosyl residues of starch at the C3 position; PHOSPHOGLUCAN WATER DIKINASE (PWD)
c		AT5G27270		plus	plus	plus		T11	T11	-	T14	T11	-		Tetratricopeptide repeat (TPR)-like superfamily protein;(source:Araport11); EMBRYO DEFECTIVE 976 (EMB976)
c		AT5G27410		plus	plus	plus		T11	T11	-	T14	T11	-		D-aminoacid aminotransferase-like PLP-dependent enzymes superfamily protein; FUNCTIONS IN: catalytic activity; INVOLVED IN: metabolic process; LOCATED IN: cellular_component unknown; EXPRESSED IN: 20 plant structures; EXPRESSED DURING: 10 growth stages; CONTAINS InterPro DOMAIN/s: Aminotransferase, class IV (InterPro:IPR001544); BEST Arabidopsis thaliana protein match is: D-aminoacid aminotransfe…
c		AT5G27650		plus	plus	plus		T11	T11	-	T14	T11	-		Tudor/PWWP/MBT superfamily protein;(source:Araport11); PWWP DOMAIN PROTEIN 1 (PDP1)
c		AT5G37540		plus	plus	plus		T11	T11	-	T14	T11	-		Eukaryotic aspartyl protease family protein;(source:Araport11)
c		AT5G37590		plus	plus	plus		T11	T11	-	T14	T11	-		Tetratricopeptide repeat (TPR)-like superfamily protein;(source:Araport11)
c		AT5G37830		plus	plus	plus		T11	T11	-	T14	T11	-		Encodes a 5-oxoprolinase that acts in the glutathione degradation pathway and in 5-oxoproline metabolism; OXOPROLINASE 1 (OXP1)
c		AT5G38880		plus	plus	plus		T11	T11	-	T14	T11	-		HAUS augmin-like complex subunit;(source:Araport11); AUGMIN SUBUNIT 5 (AUG5)
c		AT5G39500		plus	plus	plus		T11	T11	-	T14	T11	-		Encodes GNOM-LIKE1/ERMO1, a member of ARF-GEF family. Required for endoplasmic reticulum (ER) morphology. The mRNA is cell-to-cell mobile; GNOM-LIKE 1 (GNL1)
c		AT5G39660		plus	plus	minus		T11	T11	-	T14	T11	-		Dof-type zinc finger domain-containing protein, identical to H-protein promoter binding factor-2a GI:3386546 from (Arabidopsis thaliana). Interacts with LKP2 and FKF1, but its overexpression does not change flowering time under short or long day conditions; CYCLING DOF FACTOR 2 (CDF2)
c		AT5G41370		plus	plus	plus		T11	T11	-	T14	T11	-		Encodes XPB1, a DNA repair protein and transcription factor. Arabidopsis thaliana has duplicated XPB gene (AtXPB1 and AtXPB2, with high similarity to each other). XPB proteins are involved in both DNA repair and transcription, they are component of the transcription factor IIH (TFIIH) and are responsible for DNA helicase activity during nucleotide (nt) excision repair (NER). Complementation assay…
c		AT5G42540		plus	plus	plus		T11	T11	-	T14	T11	-		Encodes a protein with similarity to yeast 5'-3'exonucleases and can functionally complement the yeast mutations. In Arabidopsis XRN2 acts as a suppressor of posttranscriptional gene silencing; EXORIBONUCLEASE 2 (XRN2)
c		AT5G44790		plus	plus	plus		T11	T11	-	T14	T11	-		ATP dependent copper transporter vital for ethylene response pathway; RESPONSIVE-TO-ANTAGONIST 1 (RAN1)
c		AT5G45160		plus	plus	plus		T11	T11	-	T14	T11	-		Root hair defective 3 GTP-binding protein (RHD3);(source:Araport11); RHD-LIKE2 (RL2)
c		AT5G46840		plus	plus	plus		T11	T11	-	T14	T11	-		RNA-binding (RRM/RBD/RNP motifs) family protein;(source:Araport11)
c		AT5G47690		plus	plus	plus		T11	T11	-	T14	T11	-		One of 5 PO76/PDS5 cohesion cofactor orthologs of Arabidopsis; (PDS5A)
c		AT5G49330		plus	plus	plus		T11	T11	-	T14	T11	-		Member of the R2R3 factor gene family; MYB DOMAIN PROTEIN 111 (MYB111)
c		AT5G49990		plus	plus	plus		T11	T11	-	T14	T11	-		Xanthine/uracil permease family protein;(source:Araport11)
c		AT5G50780		plus	plus	plus		T11	T11	-	T14	T11	-		MORC4 is a member of a family of GHKL ATPases. It is localized in the nuceloplasm and adjacent to chromocenters. Along with MORC7, it appears to repress the expression; (ATMORC4)
c		AT5G51070		plus	plus	plus		T11	T11	-	T14	T11	-		ATP-dependent Clp protease regulatory subunit The mRNA is cell-to-cell mobile; EARLY RESPONSIVE TO DEHYDRATION 1 (ERD1)
c		AT5G52410		plus	plus	plus		T11	T11	-	T14	T11	-		oxidoreductase/transition metal ion-binding protein;(source:Araport11)
c		AT5G53010		plus	plus	plus		T11	T11	-	T14	T11	-		calcium-transporting ATPase;(source:Araport11)
c		AT5G53440		plus	plus	plus		T11	T11	-	T14	T11	-		LOW protein: zinc finger CCCH domain protein;(source:Araport11)
c		AT5G53800		plus	plus	plus		T11	T11	-	T14	T11	-		nucleic acid-binding protein;(source:Araport11)
c		AT5G53930		plus	plus	plus		T11	T11	-	T14	T11	-		transcriptional regulator ATRX-like protein;(source:Araport11)
c		AT5G55100		plus	plus	plus		T11	T11	-	T14	T11	-		SWAP (Suppressor-of-White-APricot)/surp domain-containing protein;(source:Araport11)
c		AT5G55310		plus	plus	plus		T11	T11	-	T14	T11	-		Encodes one of two Arabidopsis type-I DNA topoisomerase I genes. Reducing the level of expression of this gene in a top1alpha (At5g55300) mutant background causes seedling lethality; DNA TOPOISOMERASE 1 BETA (TOP1BETA)
c		AT5G55390		plus	plus	plus		T11	T11	-	T14	T11	-		Encodes EDM2 (enhanced downy mildew 2). The predicted protein bears typical features of transcriptional regulators. EDM2 contains two putative bipartite nuclear localization signals (NLS) two zinc-finger-like motifs, a Proline-rich region and a large aspartic acid-rich region. Both zinc-finger-like stretches resemble the PHD (plant homeodomain) finger motif. Mutations in EDM2 comprise RPP7 mediat…
c		AT5G56240		plus	plus	plus		T11	T11	-	T14	T11	-		hapless protein;(source:Araport11)
c		AT5G56500		plus	plus	plus		T11	T11	-	T14	T11	-		Encodes a subunit of chloroplasts chaperonins that are involved in mediating the folding of newly synthesized, translocated, or stress-denatured proteins. Cpn60 subunits are: Cpn60alpha1 (At2g28000), AtCpn60alpha2 (At5g18820), AtCpn60beta1 (At1g55490), AtCpn60beta2 (At3g13470), AtCpn60beta3 (At5g56500), AtCpn60beta4 (At1g26230); CHAPERONIN-60BETA3 (CPN60BETA3)
c		AT5G57035		plus	plus	plus		T11	T11	-	T14	T11	-		U-box domain-containing protein kinase family protein;(source:Araport11)
c		AT5G57140		plus	plus	plus		T11	T11	-	T14	T11	-		purple acid phosphatase 28;(source:Araport11); PURPLE ACID PHOSPHATASE 28 (PAP28)
c		AT5G57350		plus	plus	plus		T11	T11	-	T14	T11	-		member of Plasma membrane H+-ATPase family; H(+)-ATPASE 3 (HA3)
c		AT5G57610		plus	plus	plus		T11	T11	-	T14	T11	-		kinase superfamily with octicosapeptide/Phox/Bem1p domain-containing protein;(source:Araport11)
c		AT5G58003		plus	plus	plus		T11	T11	-	T14	T11	-		Encodes a polypeptide that contains FCPH and BRCT domains. RNAi suppression mutant lines were generated, which displayed a range of phenotypic abnormalities, including: incomplete to no cotyledon expansion, slow growth, epinastic leaves or small inflorescences; C-TERMINAL DOMAIN PHOSPHATASE-LIKE 4 (CPL4)
c		AT5G58040		plus	plus	plus		T11	T11	-	T14	T11	-		Encodes a subunit of the polyadenylation apparatus that interacts with and stimulates the activity of poly(A) polymerase. Additionally , it interacts with several polyadenylation factor subunits and is an RNA-binding protein. It is suggested that this protein coordinates a number of polyadenylation factor subunits with PAP and with RNA. The mRNA is cell-to-cell mobile; HOMOLOG OF YEAST FIP1 [V] (…
c		AT5G58320		plus	plus	plus		T11	T11	-	T14	T11	-		Encodes a member of the NET superfamily of proteins that potentially couples different membranes to the actin cytoskeleton in plant cells. It colocalizes with filamentous actin and is localized to the tonoplast membrane. It is expressed in the epidermis of the root meristem and the early expansion zone; NETWORKED 4A (NET4A)
c		AT5G58510		plus	plus	plus		T11	T11	-	T14	T11	-		Rab3 GTPase-activating protein catalytic protein;(source:Araport11)
c		AT5G59210		plus	plus	plus		T11	T11	-	T14	T11	-		myosin heavy chain-like protein;(source:Araport11)
c		AT5G59450		plus	plus	plus		T11	T11	-	T14	T11	-		GRAS family transcription factor;(source:Araport11)
c		AT5G59700		plus	plus	plus		T11	T11	-	T14	T11	-		Protein kinase superfamily protein;(source:Araport11)
c		AT5G60360		plus	plus	plus		T11	T11	-	T14	T11	-		Encodes a senescence-associated thiol protease. The mRNA is cell-to-cell mobile; ALEURAIN-LIKE PROTEASE (ALP)
c		AT5G61140		plus	plus	plus		T11	T11	-	T14	T11	-		Encodes a predicted protein with 30% identity with MER3/RCK. Similar to yast Brr2p DEAD/DExH box ATP-dependent RNA helicase; (BRR2C)
c		AT5G61920		plus	plus	plus		T11	T11	-	T14	T11	-		FLX-like protein;(source:Araport11); FLOWERING LOCUS C EXPRESSOR-LIKE 4 (FLL4)
c		AT5G62000		plus	plus	plus		T11	T11	-	T14	T11	-		Encodes an auxin response factor. Mutants have many defects including enlarged rosette leaves, reduced fertility, later senescence, hypocotyl elongation defects, enlarged seeds and enlarged cotyledons. May not mediate auxin effects. Increase in seed size due to increased cell proliferation. The mRNA is cell-to-cell mobile; AUXIN RESPONSE FACTOR 2 (ARF2)
c		AT5G62530		plus	plus	plus		T11	T11	-	T14	T11	-		Encodes mitochondrial Delta-pyrroline-5- carboxylate dehydrogenase. Involved in the catabolism of proline to glutamate. Involved in protection from proline toxicity. Induced at pathogen infection sites. P5CDH and SRO5 (an overlapping gene in the sense orientation) generate 24-nt and 21-nt siRNAs, which together are components of a regulatory loop controlling reactive oxygen species (ROS) producti…
c		AT5G63700		plus	plus	plus		T11	T11	-	T14	T11	-		zinc ion binding / DNA binding protein;(source:Araport11)
c		AT5G63970		plus	plus	plus		T11	T11	-	T14	T11	-		Encodes a ubiquitin ligase that is an essential upstream modulator of JA signaling in response to various stimuli; RING DOMAIN LIGASE 3 (RGLG3)
c		AT5G64070		plus	plus	plus		T11	T11	-	T14	T11	-		Encodes a phosphatidylinositol 4-OH kinase, PI-4Kbeta1. Arabidopsis contains 12 PI-4Ks in three separate families: PI-4Kalphs, PI-4kbeta, and PI-4Kgamma. PI-4Kbeta1 is 83% identical to PI-4kbeta2 encoded by At5g09350. Interacts with the RabA4b GTPase. Important for polarized root hair growth as the loss of this gene and its close relative PI-4kbeta2, leads to the formation of abnormal root hairs;…
c		AT5G64220		plus	plus	plus		T11	T11	-	T14	T11	-		CAMTA2 proteins bind to the AtALMT1 promoter at in vitro. The gene itself is Al inducible, and AtALMT1 expression is partially repressed in camta2 mutant. The mRNA is cell-to-cell mobile; CALMODULIN-BINDING TRANSCRIPTION ACTIVATOR 2 (CAMTA2)
c		AT5G65210		plus	plus	plus		T11	T11	-	T14	T11	-		Encodes TGA1, a redox-controlled regulator of systemic acquired resistance. TGA1 targets the activation sequence-1 (as-1) element of the promoter region of defense proteins. TGA1 are S-nitrosylated; TGACG SEQUENCE-SPECIFIC BINDING PROTEIN 1 (TGA1)
c		AT5G65750		plus	plus	plus		T11	T11	-	T14	T11	-		2-oxoglutarate dehydrogenase, E1 component;(source:Araport11)
c		AT5G67480		plus	plus	plus		T11	T11	-	T14	T11	-		BTB and TAZ domain protein. Located in cytoplasm and expressed in fruit, flower and leaves; BTB AND TAZ DOMAIN PROTEIN 4 (BT4)
c		AT5G67570		plus	plus	plus		T11	T11	-	T14	T11	-		Encodes a pentratricopeptide repeat containing protein that is targeted to the chloroplast. Mutants have pale young leave and reduced accumulation of plastid encoded transcripts suggesting a role for DG1 in regulation of plastid gene expression; DELAYED GREENING 1 (DG1)
d		AT1G09420		plus	plus	plus		T14	T11	T11	T14	T11	T11		Encodes a protein similar to glucose-6-phosphate dehydrogenase but, based on amino acid differences in the active site and lack of activity, does not encode a functional G6PDH. The amino acid sequence for the consensus sequence of the G6PDH active site (DHYLGKE) differs in three places in this protein. gc exon splice site at 20574 is based on protein alignment, and is not confirmed experimentally…
d		AT1G19220		plus	plus	plus		T14	T11	T11	T14	T11	T11		Encodes an auxin response factor that contains the conserved VP1-B3 DNA-binding domain at its N-terminus and the Aux/IAA-like domains III and IV present in most ARFs at its C-terminus. The protein interacts with IAA1 (yeast two hybrid) and other auxin response elements such as ER7 and ER9 (yeast one hybrid). ARF19 protein can complement many aspects of the arf7 mutant phenotype and , together wit…
d		AT1G28260		plus	plus	plus		T14	T11	T11	T14	T11	T11		Telomerase activating protein Est1;(source:Araport11)
d		AT1G32490		plus	plus	plus		T14	T11	T11	T14	T11	T11		Encodes a homolog of the yeast PRP2 protein, one of four related DEAH RNA helicases identified as essential cofactors for RNA splicing; ENHANCED SILENCING PHENOTYPE 3 (ESP3)
d		AT1G35660		plus	plus	plus		T14	T11	T11	T14	T11	T11		erythroid differentiation factor-like protein;(source:Araport11)
d		AT1G44910		plus	plus	plus		T14	T11	T11	T14	T11	T11		Binds the carboxyl-terminal domain (CTD) of the largest subunit of RNA polymerase II and functions as a scaffold for RNA processing machineries; PRE-MRNA-PROCESSING PROTEIN 40A (PRP40A)
d		AT1G47900		plus	plus	plus		T14	T11	T11	T14	T11	T11		filament-like protein (DUF869);(source:Araport11)
d		AT1G66840		plus	plus	plus		T14	T11	T11	T14	T11	T11		Encodes a coiled-coil protein WEB2 (weak chloroplast movement under blue light 2, also named PMI2/plastid movement impaired 2). Involved in chloroplast avoidance movement under intermediate and high light intensities. WEB2, together with another coiled-coil protein WEB1 (AT2G26570), maintains the chloroplast photorelocation movement velocity; PLASTID MOVEMENT IMPAIRED 2 (PMI2)
d		AT1G67300		plus	plus	plus		T14	T11	T11	T14	T11	T11		Major facilitator superfamily protein;(source:Araport11)
d		AT1G78070		plus	plus	plus		T14	T11	T11	T14	T11	T11		Transducin/WD40 repeat-like superfamily protein;(source:Araport11)
d		AT1G79270		plus	plus	plus		T14	T11	T11	T14	T11	T11		evolutionarily conserved C-terminal region 8;(source:Araport11); EVOLUTIONARILY CONSERVED C-TERMINAL REGION 8 (ECT8)
d		AT2G19900		minus	plus	plus		T14	T11	T11	T14	T11	T11		The malic enzyme (EC 1.1.1.40) encoded by AtNADP-ME1 is expressed in response to developmental and cell-specific signals. The enzyme is active in vitro and appears to function as a homohexamer or homooctamer. It is believed to be a cytosolic protein; NADP-MALIC ENZYME 1 (NADP-ME1)
d		AT2G24690		plus	plus	plus		T14	T11	T11	T14	T11	T11		Transcriptional factor B3 family protein;(source:Araport11)
d		AT2G27285		plus	plus	plus		T14	T11	T11	T14	T11	T11		nuclear speckle splicing regulatory-like protein (DUF2040);(source:Araport11)
d		AT2G28260		plus	plus	minus		T14	T11	T11	T14	T11	T11		member of Cyclic nucleotide gated channel family; CYCLIC NUCLEOTIDE-GATED CHANNEL 15 (CNGC15)
d		AT2G31130		plus	plus	plus		T14	T11	T11	T14	T11	T11		hypothetical protein;(source:Araport11)
d		AT3G05190		plus	plus	plus		T14	T11	T11	T14	T11	T11		D-aminoacid aminotransferase-like PLP-dependent enzymes superfamily protein;(source:Araport11)
d		AT3G14590		minus	plus	minus		T14	T11	T11	T14	T11	T11		Calcium-dependent lipid-binding (CaLB domain) family protein;(source:Araport11); (NTMC2T6.2)
d		AT3G18480		plus	plus	plus		T14	T11	T11	T14	T11	T11		This gene is predicted to encode a protein that functions as a Golgi apparatus structural component, known as a golgin in mammals and yeast. A fluorescently-tagged version of CASP co-localizes with Golgi markers, and this localization appears to require the C-terminal (565?689aa) portion of the protein. The protein is inserted into a membrane in a type II orientation; CCAAT-DISPLACEMENT PROTEIN A…
d		AT3G22830		minus	plus	minus		T14	T11	T11	T14	T11	T11		member of Heat Stress Transcription Factor (Hsf) family; HEAT SHOCK TRANSCRIPTION FACTOR A6B (HSFA6B)
d		AT3G24840		plus	plus	plus		T14	T11	T11	T14	T11	T11		Sec14p-like phosphatidylinositol transfer family protein;(source:Araport11)
d		AT3G25290		plus	plus	minus		T14	T11	T11	T14	T11	T11		Auxin-responsive family protein;(source:Araport11)
d		AT3G56250		plus	plus	plus		T14	T11	T11	T14	T11	T11		hypothetical protein;(source:Araport11)
d		AT4G15030		plus	plus	plus		T14	T11	T11	T14	T11	T11		folate-sensitive fragile site protein;(source:Araport11)
d		AT4G24450		plus	plus	plus		T14	T11	T11	T14	T11	T11		phosphoglucan, water dikinase;(source:Araport11); PHOSPHOGLUCAN, WATER DIKINASE (PWD)
d		AT4G27500		plus	plus	plus		T14	T11	T11	T14	T11	T11		interacts with H+-ATPase, and regulates its activity The mRNA is cell-to-cell mobile; PROTON PUMP INTERACTOR 1 (PPI1)
d		AT4G27530		minus	plus	minus		T14	T11	T11	T14	T11	T11		hypothetical protein;(source:Araport11)
d		AT4G32970		plus	plus	plus		T14	T11	T11	T14	T11	T11		BRISC/BRCA1-A complex protein;(source:Araport11)
d		AT5G06850		plus	plus	plus		T14	T11	T11	T14	T11	T11		Encodes an endoplasmic reticulum protein that is involved in the transport of the florigen FT from companion cells to sieve elements, thus affecting FT transport through the phloem to the SAM; FT-INTERACTING PROTEIN 1 (FTIP1)
d		AT5G13370		plus	plus	plus		T14	T11	T11	T14	T11	T11		IBA - specific acyl acid amido synthetase which conjugates glutamine to IBA. It is involved in generating inactive and/or storage forms of IBA in the seedling, root, and silique. May play a role in auxin homeostasis by modulating the levels of IBA for peroxisomal conversion to IAA; GRETCHEN HAGEN 3.15 (GH3.15)
d		AT5G16600		plus	plus	plus		T14	T11	T11	T14	T11	T11		Encodes a putative transcription factor (MYB43); MYB DOMAIN PROTEIN 43 (MYB43)
d		AT5G18475		plus	plus	plus		T14	T11	T11	T14	T11	T11		Pentatricopeptide repeat (PPR) superfamily protein;(source:Araport11)
d		AT5G22320		plus	plus	plus		T14	T11	T11	T14	T11	T11		Leucine-rich repeat (LRR) family protein;(source:Araport11)
d		AT5G50970		plus	plus	plus		T14	T11	T11	T14	T11	T11		transducin family protein / WD-40 repeat family protein;(source:Araport11)
d		AT5G52230		plus	plus	plus		T14	T11	T11	T14	T11	T11		Protein containing methyl-CpG-binding domain.Has sequence similarity to human MBD proteins; METHYL-CPG-BINDING DOMAIN PROTEIN 13 (MBD13)
d		AT5G57560		plus	plus	plus		T14	T11	T11	T14	T11	T11		Encodes a cell wall-modifying enzyme, rapidly upregulated in response to environmental stimuli; TOUCH 4 (TCH4)
d		AT5G58690		minus	plus	plus		T14	T11	T11	T14	T11	T11		phosphatidylinositol-speciwc phospholipase C5;(source:Araport11); PHOSPHATIDYLINOSITOL-SPECIWC PHOSPHOLIPASE C5 (PLC5)
d		AT5G63710		plus	plus	plus		T14	T11	T11	T14	T11	T11		Leucine-rich repeat protein kinase family protein;(source:Araport11)
d		AT5G65470		plus	plus	plus		T14	T11	T11	T14	T11	T11		O-fucosyltransferase family protein;(source:Araport11)
e		AT1G01220		plus	plus	plus		T14	T11	-	T14	T11	-		Encodes a bifunctional enzyme that has both L-fucokinase and GDP-L-fucose pyrophosphorylase activities. It catalyzes the two steps of the L-fucose salvage pathway for the generation of activated GDP-L-fucose. This pathway seems to be of minor importance for cell wall polysaccharide biosynthesis compared to the de novo GDP-L-fucose biosynthesis pathway in Arabidopsis; L-FUCOKINASE/GDP-L-FUCOSE PYR…
e		AT1G01240		plus	plus	plus		T14	T11	-	T14	T11	-		transmembrane protein;(source:Araport11)
e		AT1G01350		plus	plus	plus		T14	T11	-	T14	T11	-		Zinc finger (CCCH-type/C3HC4-type RING finger) family protein;(source:Araport11)
e		AT1G01740		plus	plus	plus		T14	T11	-	T14	T11	-		kinase with tetratricopeptide repeat domain-containing protein;(source:Araport11); BRASSINOSTEROID-SIGNALING KINASE 4 (BSK4)
e		AT1G01770		plus	plus	plus		T14	T11	-	T14	T11	-		propionyl-CoA carboxylase;(source:Araport11)
e		AT1G01930		plus	plus	plus		T14	T11	-	T14	T11	-		zinc finger protein-like protein;(source:Araport11)
e		AT1G02420		plus	plus	plus		T14	T11	-	T14	T11	-		Pentatricopeptide repeat (PPR) superfamily protein;(source:Araport11)
e		AT1G02890		plus	plus	plus		T14	T11	-	T14	T11	-		AAA-type ATPase family protein;(source:Araport11)
e		AT1G03310		plus	plus	plus		T14	T11	-	T14	T11	-		Encodes a protein with strong similarity to isoamylase (EC:3.2.1.68) however lacks critical residues known to be important for activity. Appears to co localize with ISA1 in the chloroplast isoamylase complex. Mutations in this gene cause the loss of detectable isoamylase activity and the disruption of normal starch structure. It has been postulated that AtISA2 interacts with AtISA1 to form the Is…
e		AT1G03380		plus	plus	plus		T14	T11	-	T14	T11	-		yeast autophagy 18 G-like protein;(source:Araport11); HOMOLOG OF YEAST AUTOPHAGY 18 (ATG18) G (ATG18G)
e		AT1G03740		plus	plus	plus		T14	T11	-	T14	T11	-		Protein kinase superfamily protein;(source:Araport11)
e		AT1G03750		plus	plus	plus		T14	T11	-	T14	T11	-		switch 2;(source:Araport11); SWITCH 2 (SWI2)
e		AT1G04120		plus	plus	plus		T14	T11	-	T14	T11	-		encodes a high-affinity inositol hexakisphosphate transporter that plays a role in guard cell signaling and phytate storage. It is a member of MRP subfamily / ABC transporter subfamily C; ATP-BINDING CASSETTE C5 (ABCC5)
e		AT1G04210		plus	plus	plus		T14	T11	-	T14	T11	-		Encodes a putative Raf-related kinase.
e		AT1G04390		plus	plus	plus		T14	T11	-	T14	T11	-		BTB/POZ domain-containing protein;(source:Araport11)
e		AT1G04780		plus	plus	plus		T14	T11	-	T14	T11	-		Ankyrin repeat family protein;(source:Araport11)
e		AT1G04790		plus	plus	plus		T14	T11	-	T14	T11	-		RING/U-box superfamily protein;(source:Araport11)
e		AT1G04860		plus	plus	plus		T14	T11	-	T14	T11	-		Encodes a ubiquitin-specific protease; UBIQUITIN-SPECIFIC PROTEASE 2 (UBP2)
e		AT1G05120		plus	plus	plus		T14	T11	-	T14	T11	-		Helicase protein with RING/U-box domain-containing protein;(source:Araport11)
e		AT1G05380		plus	plus	plus		T14	T11	-	T14	T11	-		Acyl-CoA N-acyltransferase with RING/FYVE/PHD-type zinc finger protein;(source:Araport11)
e		AT1G05410		plus	plus	plus		T14	T11	-	T14	T11	-		CDPK adapter, putative (DUF1423);(source:Araport11)
e		AT1G05500		plus	plus	plus		T14	T11	-	T14	T11	-		Encodes a endomembrane-localized synaptotagmin. Synaptotagmin family proteins are calcium sensors that regulate exocytosis in mammalian cells; (NTMC2T2.1)
e		AT1G05600		plus	plus	plus		T14	T11	-	T14	T11	-		Tetratricopeptide repeat (TPR)-like superfamily protein;(source:Araport11); EMBRYO DEFECTIVE 3101 (EMB3101)
e		AT1G05790		plus	plus	plus		T14	T11	-	T14	T11	-		lipase class 3 family protein;(source:Araport11)
e		AT1G05830		plus	plus	plus		T14	T11	-	T14	T11	-		Encodes a homolog of trithorax, a histone-lysine N-methyltransferase. Paralog of ATX1. Unlike ATX1 which is involved in trimethylating of histone H3-mysine 4, ATX2 is involved in dimethylating of histone H3-lysine 4. ATX1 and ATX2 influence the expression of largely nonoverlapping gene sets. The expression pattern of ATX2 is also different from that of ATX1; TRITHORAX-LIKE PROTEIN 2 (ATX2)
e		AT1G05890		plus	plus	plus		T14	T11	-	T14	T11	-		RING/U-box superfamily protein;(source:Araport11); ARIADNE 5 (ARI5)
e		AT1G05910		plus	plus	plus		T14	T11	-	T14	T11	-		Encodes an acetylated histone-binding protein BRAT1. BRAT1 forms a complex with BRP1 to prevent transcriptional silencing; BROMODOMAIN AND ATPASE DOMAIN-CONTAINING PROTEIN 1 (BRAT1)
e		AT1G05960		plus	plus	plus		T14	T11	-	T14	T11	-		ARM repeat superfamily protein;(source:Araport11)
e		AT1G06070		plus	plus	plus		T14	T11	-	T14	T11	-		Basic-leucine zipper (bZIP) transcription factor family protein;(source:Araport11); BASIC LEUCINE-ZIPPER 69 (BZIP69)
e		AT1G06190		plus	plus	plus		T14	T11	-	T14	T11	-		Encodes a novel ribonucleic acid-binding protein that interacts with the endonuclease RNase E and supports its function in processing plastid ribonucleic acids; RHO-N 1 (RHON1)
e		AT1G06210		plus	plus	plus		T14	T11	-	T14	T11	-		ENTH/VHS/GAT family protein;(source:Araport11)
e		AT1G06230		plus	plus	plus		T14	T11	-	T14	T11	-		This gene is predicted to encode a bromodomain-containing protein. Plant lines expressing RNAi constructs targeted against GTE4 show some resistance to agrobacterium-mediated root transformation; GLOBAL TRANSCRIPTION FACTOR GROUP E4 (GTE4)
e		AT1G06780		plus	plus	plus		T14	T11	-	T14	T11	-		Encodes a protein with putative galacturonosyltransferase activity; GALACTURONOSYLTRANSFERASE 6 (GAUT6)
e		AT1G07290		minus	minus	plus		T14	T11	-	T14	T11	-		Encodes a GDP-mannose transporter; GOLGI NUCLEOTIDE SUGAR TRANSPORTER 2 (GONST2)
e		AT1G07510		plus	plus	plus		T14	T11	-	T14	T11	-		encodes an FtsH protease that is localized to the mitochondrion; FTSH PROTEASE 10 (ftsh10)
e		AT1G07740		plus	plus	plus		T14	T11	-	T14	T11	-		Tetratricopeptide repeat (TPR)-like superfamily protein;(source:Araport11)
e		AT1G07910		plus	plus	plus		T14	T11	-	T14	T11	-		Encodes a tRNA ligase that resembles the yeast Trl1 RNA ligase in structure and function but very different in sequence. Like Trl1, AtRNL consists of two domains, an N-terminal ligase component and a C-terminal 5'-kinase/2',3'-cyclic phosphodiesterase (CPD) component that can function in tRNA splicing in vivo when expressed as separate polypeptides. Requires a 2'-PO4 end for tRNA splicing in vivo…
e		AT1G07990		plus	plus	plus		T14	T11	-	T14	T11	-		SIT4 phosphatase-associated family protein;(source:Araport11)
e		AT1G08030		plus	plus	plus		T14	T11	-	T14	T11	-		Encodes a tyrosylprotein sulfotransferase (TPST). This protein is a 500-aa type I transmembrane protein that shows no sequence similarity to animal TPSTs. Activity confirmed by protein expression in yeast. TPST is expressed throughout the plant body, and the highest levels of expression are in the root apical meristem. TPST acts in the auxin pathway to maintain postembryonic root stem cell niche …
e		AT1G08060		plus	plus	plus		T14	T11	-	T14	T11	-		Encodes a transcriptional silencer that is required for proper expression of PRR/NLR immune receptor genes; MORPHEUS MOLECULE 1 (MOM1)
e		AT1G08400		plus	plus	plus		T14	T11	-	T14	T11	-		RINT-1 / TIP-1 family;(source:Araport11)
e		AT1G08610		plus	plus	plus		T14	T11	-	T14	T11	-		Pentatricopeptide repeat (PPR) superfamily protein;(source:Araport11)
e		AT1G08820		plus	plus	plus		T14	T11	-	T14	T11	-		Encodes VAP33-like protein that interacts with cowpea mosaic virus protein 60K. Is a SNARE-like protein that may be involved in vesicular transport to or from the ER; VAMP/SYNAPTOBREVIN-ASSOCIATED PROTEIN 27-2 (VAP27-2)
e		AT1G09570		plus	plus	plus		T14	T11	-	T14	T11	-		Light-labile cytoplasmic red/far-red light photoreceptor involved in the regulation of photomorphogenesis. It exists in two inter-convertible forms: Pr and Pfr (active) and functions as a dimer.The N terminus carries a single tetrapyrrole chromophore, and the C terminus is involved in dimerization. It is the sole photoreceptor mediating the FR high irradiance response (HIR). Major regulator in re…
e		AT1G09730		plus	plus	plus		T14	T11	-	T14	T11	-		Encodes a SUMO protease that positively regulates the transition to flowering in long and short days. Along with SPF2, its activity is required for fertility as asp1/spf2 double mutants have defects in gametogenesis and embroygenesis; ARABIDOPSIS SUMO PROTEASE 1 (ASP1)
e		AT1G09970		plus	plus	plus		T14	T11	-	T14	T11	-		RLK7 belongs to a leucine-rich repeat class of receptor-likekinase (LRR-RLKs). It is involved in the control of germination speed and the tolerance to oxidant stress. The mRNA is cell-to-cell mobile; (LRR XI-23)
e		AT1G09980		plus	plus	plus		T14	T11	-	T14	T11	-		Putative serine esterase family protein;(source:Araport11)
e		AT1G10050		plus	plus	plus		T14	T11	-	T14	T11	-		Encodes a putative glycosyl hydrolase family 10 protein (xylanase).
e		AT1G10870		plus	plus	plus		T14	T11	-	T14	T11	-		A member of ARF GAP domain (AGD), A thaliana has 15 members, grouped into four classes. AGD4 belongs to the Class 1, together with AGD1, AGD2, and AGD3; ARF-GAP DOMAIN 4 (AGD4)
e		AT1G11060		plus	plus	plus		T14	T11	-	T14	T11	-		Encodes one of two redundant proteins (the other is WAPL2) that are involved in prophase removal of cohesion during meiosis. Double mutants with wapl2 exhibit reduced fertility due to defects in meiosis and also some abnormal embryo development in rare cases where embryos are formed; WINGS APART-LIKE PROTEIN 1 (WAPL1)
e		AT1G11910		plus	plus	plus		T14	T11	-	T14	T11	-		Encodes an aspartic proteinase that forms a heterodimer and is stable over a broad pH range (ph 3-8); ASPARTIC PROTEINASE A1 (APA1)
e		AT1G11960		plus	plus	plus		T14	T11	-	T14	T11	-		ERD (early-responsive to dehydration stress) family protein;(source:Araport11)
e		AT1G12220		plus	plus	plus		T14	T11	-	T14	T11	-		Resistance gene, mediates resistance against the bacterial pathogen Pseudomonas syringae. Contains a putative nucleotide binding site composed of kinase-1a (or P-loop), kinase-2a, and putative kinase-3a domains, 13 imperfect leucine-rich repeats, a potential leucine zipper, and two uncharacterized motifs that are well conserved in products of previously isolated R genes. Confers resistance to Pse…
e		AT1G12470		plus	plus	plus		T14	T11	-	T14	T11	-		zinc ion binding protein;(source:Araport11); VACUOLAR PROTEIN SORTING 18 (VPS18)
e		AT1G12680		plus	plus	plus		T14	T11	-	T14	T11	-		phosphoenolpyruvate carboxylase-related kinase 2;(source:Araport11); PHOSPHOENOLPYRUVATE CARBOXYLASE-RELATED KINASE 2 (PEPKR2)
e		AT1G13120		plus	plus	plus		T14	T11	-	T14	T11	-		nucleoporin GLE1-like protein;(source:Araport11); (GLE1)
e		AT1G13160		plus	plus	plus		T14	T11	-	T14	T11	-		ARM repeat superfamily protein;(source:Araport11)
e		AT1G13330		plus	plus	plus		T14	T11	-	T14	T11	-		Encodes the Arabidopsis Hop2 homologue. In other species, Hop2 is proposed to be involved in inter-homolog bias in double strand break repair; ARABIDOPSIS HOP2 HOMOLOG (AHP2)
e		AT1G13460		plus	plus	plus		T14	T11	-	T14	T11	-		Encodes protein phosphatase 2A (PP2A) B'theta subunit. Targeted to peroxisomes.
e		AT1G13640		plus	plus	plus		T14	T11	-	T14	T11	-		Phosphatidylinositol 3- and 4-kinase family protein;(source:Araport11)
e		AT1G13960		plus	plus	plus		T14	T11	-	T14	T11	-		Encodes WRKY DNA-binding protein 4 (WRKY4); WRKY DNA-BINDING PROTEIN 4 (WRKY4)
e		AT1G14660		plus	plus	plus		T14	T11	-	T14	T11	-		member of putative Na+/H+ antiporter (AtNHX) family. Functions as a plasma membrane Li+/H+ antiporter. Involved in Li+ efflux and detoxification; NA+/H+ EXCHANGER 8 (NHX8)
e		AT1G15200		plus	plus	plus		T14	T11	-	T14	T11	-		protein-protein interaction regulator family protein;(source:Araport11)
e		AT1G15240		plus	plus	plus		T14	T11	-	T14	T11	-		phox (PX) domain-containing protein;(source:Araport11)
e		AT1G15480		plus	plus	plus		T14	T11	-	T14	T11	-		Tetratricopeptide repeat (TPR)-like superfamily protein;(source:Araport11)
e		AT1G15780		plus	plus	plus		T14	T11	-	T14	T11	-		mediator of RNA polymerase II transcription subunit 15a-like protein;(source:Araport11); NON-RECOGNITION-OF-BTH 4 (NRB4)
e		AT1G16270		plus	plus	plus		T14	T11	-	T14	T11	-		kinase superfamily with octicosapeptide/Phox/Bem1p domain-containing protein;(source:Araport11)
e		AT1G16300		plus	plus	plus		T14	T11	-	T14	T11	-		Encodes one of the chloroplast/plastid localized GAPDH isoforms (GAPCp1/At1g79530 and GAPCp2/At1g16300). gapcp double mutants display a drastic phenotype of arrested root development, dwarfism and sterility. GAPCps are important for the synthesis of serine in roots; GLYCERALDEHYDE-3-PHOSPHATE DEHYDROGENASE OF PLASTID 2 (GAPCP-2)
e		AT1G16680		plus	plus	plus		T14	T11	-	T14	T11	-		Chaperone DnaJ-domain superfamily protein;(source:Araport11)
e		AT1G17040		plus	plus	plus		T14	T11	-	T14	T11	-		Encodes a protein that contains an SH2 domain. It can pull down a 120-kD tyrosine-phosphorylated protein in vitro. It is predicted to act as a transcription factor; SH2 DOMAIN PROTEIN A (SHA)
e		AT1G17050		plus	plus	plus		T14	T11	-	T14	T11	-		Encodes one of the two paralogous solanesyl diphosphate synthases - SPS1 (At1g78510) and SPS2 (At1g17050) - that assemble the side-chain of plastoquinone-9 in plastids; SOLANESYL DIPHOSPHATE SYNTHASE 2 (SPS2)
e		AT1G17070		plus	plus	plus		T14	T11	-	T14	T11	-		Encodes a homologue of spliceosome disassembly factor NTR1. Required for correct expression and splicing of DOG1, a regulator of seed dormancy. The mRNA is cell-to-cell mobile; SPLICEOSOMAL TIMEKEEPER LOCUS1 (STIPL1)
e		AT1G17210		plus	plus	plus		T14	T11	-	T14	T11	-		IAP-like protein 1;(source:Araport11); IAP-LIKE PROTEIN 1 (ILP1)
e		AT1G17550		plus	plus	plus		T14	T11	-	T14	T11	-		Protein Phosphatase 2C; HOMOLOGY TO ABI2 (HAB2)
e		AT1G17690		plus	plus	plus		T14	T11	-	T14	T11	-		U3 small nucleolar RNA-associated protein;(source:Araport11); NUCLEOLAR FACTOR 1 (NOF1)
e		AT1G17820		plus	plus	plus		T14	T11	-	T14	T11	-		testis-expressed sequence 2-like protein (DUF2404);(source:Araport11)
e		AT1G17870		plus	plus	plus		T14	T11	-	T14	T11	-		S2P-like putative metalloprotease, also contain transmembrane helices near their C-termini and many of them, five of seven, contain a conserved zinc-binding motif HEXXH. Homolog of EGY1. Each of the EGY1 and EGY-like proteins share two additional highly conserved motifs, the previously reported NPDG motif (aa 442?454 in EGY1, Rudner et al., 1999) and a newly defined GNLR motif (aa 171?179 in EGY1…
e		AT1G18160		plus	plus	plus		T14	T11	-	T14	T11	-		Protein kinase superfamily protein;(source:Araport11)
e		AT1G18950		plus	plus	plus		T14	T11	-	T14	T11	-		DDT domain superfamily;(source:Araport11)
e		AT1G19430		plus	plus	plus		T14	T11	-	T14	T11	-		S-adenosyl-L-methionine-dependent methyltransferases superfamily protein;(source:Araport11)
e		AT1G19485		plus	plus	plus		T14	T11	-	T14	T11	-		Transducin/WD40 repeat-like superfamily protein;(source:Araport11)
e		AT1G19490		minus	plus	plus		T14	T11	-	T14	T11	-		Basic-leucine zipper (bZIP) transcription factor family protein;(source:Araport11)
e		AT1G19650		plus	plus	plus		T14	T11	-	T14	T11	-		Sec14p-like phosphatidylinositol transfer family protein;(source:Araport11)
e		AT1G19710		plus	plus	plus		T14	T11	-	T14	T11	-		UDP-Glycosyltransferase superfamily protein;(source:Araport11)
e		AT1G20550		plus	plus	plus		T14	T11	-	T14	T11	-		O-fucosyltransferase family protein;(source:Araport11)
e		AT1G20640		plus	plus	plus		T14	T11	-	T14	T11	-		Plant regulator RWP-RK family protein;(source:Araport11); NIN-LIKE PROTEIN 4 (NLP4)
e		AT1G20670		plus	plus	plus		T14	T11	-	T14	T11	-		DNA-binding bromodomain-containing protein;(source:Araport11)
e		AT1G20980		plus	plus	plus		T14	T11	-	T14	T11	-		Encodes a nuclear plant-specific protein with features characteristic of a transcriptional regulator, including a nuclear localization signal sequence, a plant-specific DNA binding domain (the SBP box), and a protein interaction motif (ankyrin repeats). It unctions as a transcriptional regulator that plays a role not only in sensitivity to FB1, but also in the development of normal plant architec…
e		AT1G21000		plus	plus	plus		T14	T11	-	T14	T11	-		PLATZ transcription factor family protein;(source:Araport11)
e		AT1G21080		plus	plus	plus		T14	T11	-	T14	T11	-		DNAJ heat shock N-terminal domain-containing protein;(source:Araport11)
e		AT1G21700		plus	plus	plus		T14	T11	-	T14	T11	-		a member of the Arabidopsis SWI3 gene family. Protein physically interacts with ATSWI3B and ATSWI3A, the other two members of the SWI3 family. Homologous to yeast SWI3 & RSC8, components of the SWI/SNF and RSC chromatin remodeling complexes. Referred to as CHB3 in Zhou et al (2003); SWITCH/SUCROSE NONFERMENTING 3C (SWI3C)
e		AT1G22070		plus	plus	plus		T14	T11	-	T14	T11	-		Encodes a transcription factor. Like other TGAla-related factors, TGA3 has a highly conserved bZIP region and exhibits similar DNA-binding properties; TGA1A-RELATED GENE 3 (TGA3)
e		AT1G22180		plus	plus	plus		T14	T11	-	T14	T11	-		Sec14p-like phosphatidylinositol transfer family protein;(source:Araport11)
e		AT1G22230		plus	plus	plus		T14	T11	-	T14	T11	-		nucleolar GTP-binding protein;(source:Araport11)
e		AT1G22620		plus	plus	plus		T14	T11	-	T14	T11	-		SAC domain phosphoinositide (3,5)P2 phosphatase. Colocalized with a Golgi Marker. Required for normal cell morphogenesis, cell wall synthesis, and actin organization; SUPPRESSOR OF ACTIN 1 (SAC1)
e		AT1G22730		plus	plus	plus		T14	T11	-	T14	T11	-		MA3 domain-containing protein;(source:Araport11); MA3 DOMAIN-CONTAINING TRANSLATION REGULATORY FACTOR 2 (MRF2)
e		AT1G22770		plus	plus	plus		T14	T11	-	T14	T11	-		Together with CONSTANTS (CO) and FLOWERING LOCUS T (FT), GIGANTEA promotes flowering under long days in a circadian clock-controlled flowering pathway. GI acts earlier than CO and FT in the pathway by increasing CO and FT mRNA abundance. Located in the nucleus. Regulates several developmental processes, including photoperiod-mediated flowering, phytochrome B signaling, circadian clock, carbohydra…
e		AT1G22882		plus	plus	plus		T14	T11	-	T14	T11	-		Encodes a member of the mid-SUN subfamily of SUN-domain proteins that is localized to both the nuclear envelope and the ER. It is involved in early seed development and nuclear morphology; SUN-DOMAIN PROTEIN 3 (SUN3)
e		AT1G23010		minus	plus	plus		T14	T11	-	T14	T11	-		Encodes a protein with multicopper oxidase activity. Located in ER. Function together with LPR2 (AT1G71040) and a P5-type ATPase (At5g23630/PDR2) in a common pathway that adjusts root meristem activity to Pi (inorganic phosphate) availability; LOW PHOSPHATE ROOT1 (LPR1)
e		AT1G23180		plus	plus	plus		T14	T11	-	T14	T11	-		ARM repeat superfamily protein;(source:Araport11)
e		AT1G23330		plus	plus	plus		T14	T11	-	T14	T11	-		alpha/beta-Hydrolases superfamily protein;(source:Araport11)
e		AT1G23400		plus	plus	plus		T14	T11	-	T14	T11	-		Promotes the splicing of chloroplast group II introns; (CAF2)
e		AT1G23900		plus	plus	plus		T14	T11	-	T14	T11	-		Encodes large subunit of the heterotetrameric adaptor protein complex AP-1. AP-1 is required for clathrin coated vesicles budding from the trans-Golgi network or plasma membrane; GAMMA-ADAPTIN 1 (GAMMA-ADAPTIN 1)
e		AT1G24160		plus	plus	plus		T14	T11	-	T14	T11	-		triadin;(source:Araport11)
e		AT1G24300		plus	plus	plus		T14	T11	-	T14	T11	-		GYF domain-containing protein;(source:Araport11)
e		AT1G24330		plus	plus	plus		T14	T11	-	T14	T11	-		ARM repeat superfamily protein;(source:Araport11)
e		AT1G24490		plus	plus	plus		T14	T11	-	T14	T11	-		Homologue of the Alb3/Oxa1/YidC family. ALB4 is almost identical to the Alb3/Oxa1/YidC domain of the previously described 110 kDa inner envelope protein ARTEMIS. However, ALB4 is expressed as a separate 55 kDa protein and is located in the thylakoid membrane of chloroplasts. Analysis of a T-DNA insertion line with a reduced level of Alb4 revealed chloroplasts with an altered ultrastructure. Mutan…
e		AT1G24560		plus	plus	plus		T14	T11	-	T14	T11	-		Effector molecule of the plant-unique RAB5, ARA6. Acts in the vacuolar/endocytic trafficking pathway with canonical RAB5 and SYP. Promotes recruitment of VSP9a onto the endosome, which is required for efficient RAB5 activation. Colocalizes with RAB5 on endosomes, where it coordinates transport with canonical RAB5; PLANT-UNIQUE RAB5 EFFECTOR 2 (PUF2)
e		AT1G25540		plus	plus	plus		T14	T11	-	T14	T11	-		Encodes a nuclear protein that acts in a phyB pathway (but downstream of phyB) and induces flowering in response to suboptimal light conditions. PFT1 promotes flowering in CO dependent and independent pathways and integrates several environmental stimuli, such as light quality and JA-dependent defenses. Mutants are hypo-responsive to far-red and hyper-responsive to red light and flower late under…
e		AT1G25682		plus	plus	plus		T14	T11	-	T14	T11	-		coiled-coil protein (DUF572);(source:Araport11); (CWC16A)
e		AT1G26130		plus	plus	plus		T14	T11	-	T14	T11	-		ATPase E1-E2 type family protein / haloacid dehalogenase-like hydrolase family protein;(source:Araport11)
e		AT1G26190		plus	plus	plus		T14	T11	-	T14	T11	-		TTM2 is a triphosphate tunnel metalloenzyme that displays pyrophosphatase activity.It contains both a uridine kinase (UK) domain and CYTH domain. TTM2 is involved in negative regulation defense response to pathogens (PMID:28733390); TRIPHOSPHATE TUNNEL METALLOENZYME 2 (TTM2)
e		AT1G26270		plus	plus	plus		T14	T11	-	T14	T11	-		Phosphatidylinositol 3- and 4-kinase family protein;(source:Araport11)
e		AT1G26370		plus	plus	plus		T14	T11	-	T14	T11	-		RNA helicase family protein;(source:Araport11); ROOT INITIATION DEFECTIVE 1 (RID1)
e		AT1G26620		plus	plus	plus		T14	T11	-	T14	T11	-		T-box transcription factor, putative (DUF863);(source:Araport11)
e		AT1G26830		plus	plus	plus		T14	T11	-	T14	T11	-		Cullin, putative, similar to Cullin homolog 3 (CUL-3) SP:Q13618, GI:3639052 from (Homo sapiens); contains Pfam profile PF00888: Cullin family. Interacts with other components of E3 ligase complex suggesting it functions in RUB-modification. Forms complexes with BTB domain proteins forming a novel class of E3-based ubiquitin protein-ligase complexes. Mutant is early flowering and has a reduced sen…
e		AT1G27030		plus	plus	minus		T14	T11	-	T14	T11	-		hypothetical protein;(source:Araport11)
e		AT1G27070		plus	plus	plus		T14	T11	-	T14	T11	-		Encodes a chloroplast-localized CBM48-containing protein that is involved in starch granule initiation. PTST2 delivers suitable oligosaccharide substrates to starch synthase 4 (SS4). Mutants lacking PTST2 have fewer starch granules in leaf chloroplasts than the wild type. PTST2 is the Arabidopsis ortholog of the rice FLO6 protein; PROTEIN TARGETING TO STARCH 2 (PTST2)
e		AT1G27300		plus	plus	plus		T14	T11	-	T14	T11	-		transmembrane protein;(source:Araport11)
e		AT1G27320		plus	plus	plus		T14	T11	-	T14	T11	-		Encodes a histidine kinases, a cytokinin receptor that controls cytokinin-mediated leaf longevity through a specific phosphorylation of the response regulator, ARR2. The mRNA is cell-to-cell mobile; HISTIDINE KINASE 3 (HK3)
e		AT1G27510		plus	plus	plus		T14	T11	-	T14	T11	-		Encodes one of the two plastid proteins EXECUTER (EX1, AT4G33630) and EX2 (AT1G27510). Mediates singlet oxygen induced programmed cell death; EXECUTER 2 (EX2)
e		AT1G27752		plus	plus	plus		T14	T11	-	T14	T11	-		Ubiquitin system component Cue protein;(source:Araport11)
e		AT1G27850		plus	plus	plus		T14	T11	-	T14	T11	-		RUN/FYVE domain protein;(source:Araport11)
e		AT1G27900		plus	plus	plus		T14	T11	-	T14	T11	-		RNA helicase family protein;(source:Araport11)
e		AT1G27910		plus	plus	plus		T14	T11	-	T14	T11	-		Encodes a protein containing a UND, a U-box, and an ARM domain. This protein has E3 ubiquitin ligase activity based on in vitro assays; PLANT U-BOX 45 (PUB45)
e		AT1G28560		plus	plus	plus		T14	T11	-	T14	T11	-		Encodes a protein similar to human SNAP50. Mutants display different temperature sensitivities in the dedifferentiation of cells from different organs. Mutation inhibits the dedifferentiation-associated accumulation of U-snRNAs and some other small RNA species encoded by independent-type genes carrying the USE and TATA box. Required for the elevation of cell proliferation competence in hypocotyl …
e		AT1G29350		plus	plus	plus		T14	T11	-	T14	T11	-		RNA polymerase II degradation factor-like protein (DUF1296);(source:Araport11)
e		AT1G29370		plus	plus	plus		T14	T11	-	T14	T11	-		RNA polymerase II degradation factor-like protein (DUF1296);(source:Araport11)
e		AT1G29750		plus	plus	plus		T14	T11	-	T14	T11	-		Receptor-like serine/threonine kinase (RKF1). The putative extracellular domain of the RKF1 protein contains 13 tandem repeats of leucine-rich sequences. Expressed in early flower primordial, stamen, and pollen grains; RECEPTOR-LIKE KINASE IN FLOWERS 1 (RKF1)
e		AT1G29940		plus	plus	plus		T14	T11	-	T14	T11	-		Encodes a subunit of RNA polymerase 1 (aka RNA polymerase A); NUCLEAR RNA POLYMERASE A2 (NRPA2)
e		AT1G30410		plus	plus	plus		T14	T11	-	T14	T11	-		member of MRP subfamily; ATP-BINDING CASSETTE C12 (ABCC12)
e		AT1G30590		plus	plus	plus		T14	T11	-	T14	T11	-		RNA polymerase I specific transcription initiation factor RRN3 protein;(source:Araport11)
e		AT1G30640		plus	plus	plus		T14	T11	-	T14	T11	-		Protein kinase family protein;(source:Araport11)
e		AT1G30755		plus	plus	plus		T14	T11	-	T14	T11	-		elongation factor G, putative (DUF668);(source:Araport11); PSK SIMULATOR 2 (PSI2)
e		AT1G30810		plus	plus	plus		T14	T11	-	T14	T11	-		JMJ18 encodes a novel JmjC domain- containing histone H3K4 demethylase; JUMONJI DOMAIN-CONTAINING PROTEIN 18 (JMJ18)
e		AT1G30960		plus	plus	plus		T14	T11	-	T14	T11	-		Ortholog of ERA (E. coli RAS-like protein)-related GTPase (ERG). Mitochondrial protein that associates with 18sRNA. Heterozygous mutants segregate for embryo lethality inherited as a sporphytic maternal effect. Increased ROS in the mutant ovule suggests a heritable mitochondrial defect results in lethality; (ERA-2)
e		AT1G31440		plus	plus	plus		T14	T11	-	T14	T11	-		SH3 domain-containing protein;(source:Araport11); SH3 DOMAIN-CONTAINING PROTEIN 1 (SH3P1)
e		AT1G31480		plus	plus	plus		T14	T11	-	T14	T11	-		encodes a novel protein that may be part of a gene family represented by bovine phosphatidic acid-preferring phospholipase A1 (PA-PLA1)containing a putative transmembrane domain. SGR2 is involved in the formation and function of the vacuole; SHOOT GRAVITROPISM 2 (SGR2)
e		AT1G31730		plus	plus	plus		T14	T11	-	T14	T11	-		Encodes a component of the AP4 complex and is involved in vacuolar sorting of storage proteins; ADAPTOR PROTEIN COMPLEX 4E (AP4E)
e		AT1G32230		plus	plus	plus		T14	T11	-	T14	T11	-		Encodes a protein belonging to the (ADP-ribosyl)transferase domain-containing subfamily of WWE protein-protein interaction domain protein family. Superoxide radicals are necessary and sufficient to propagate cell death or lesion formation in rcd1 mutants. Without stress treatment, RCD1 is localized in the nucleus. Under high salt or oxidative stress, RCD1 is found not only in the nucleus but also…
e		AT1G32530		plus	plus	plus		T14	T11	-	T14	T11	-		RING/U-box superfamily protein;(source:Araport11)
e		AT1G32870		plus	plus	plus		T14	T11	-	T14	T11	-		Expression in rosette leaves is activated by high concentration of boron; NAC DOMAIN PROTEIN 13 (NAC13)
e		AT1G32940		plus	plus	plus		T14	T11	-	T14	T11	-		Subtilase family protein;(source:Araport11); (SBT3.5)
e		AT1G33410		plus	plus	plus		T14	T11	-	T14	T11	-		SUPPRESSOR OF AUXIN RESISTANCE1;(source:Araport11); SUPPRESSOR OF AUXIN RESISTANCE1 (SAR1)
e		AT1G33520		plus	plus	plus		T14	T11	-	T14	T11	-		Has single homolog in Arabidopsis, also homologs in human, mouse and C. elegans; contains one G-patch domain (known to mediate RNA-protein interactions) and two KOW domains (may bind RNA and/or protein); localized to the nucleus; mutant suppresses high SA levels and constitutive disease resistance in snc1 npr1 background; required for basal resistance against Pseudomonas syringae maculicola ES432…
e		AT1G33700		plus	plus	plus		T14	T11	-	T14	T11	-		Beta-glucosidase, GBA2 type family protein;(source:Araport11)
e		AT1G34220		plus	plus	plus		T14	T11	-	T14	T11	-		Regulator of Vps4 activity in the MVB pathway protein;(source:Araport11); IST1-LIKE 1 (ISTL1)
e		AT1G35190		plus	plus	plus		T14	T11	-	T14	T11	-		2-oxoglutarate (2OG) and Fe(II)-dependent oxygenase superfamily protein;(source:Araport11)
e		AT1G42470		plus	plus	plus		T14	T11	-	T14	T11	-		Patched family protein;(source:Araport11); NIEMANN-PICK DISEASE TYPE C1-1 (ATNPC1 - 1)
e		AT1G43850		plus	plus	plus		T14	T11	-	T14	T11	-		Encodes a transcriptional co-regulator of AGAMOUS, that functions with LEUNIG to repress AG in the outer floral whorls; SEUSS (SEU)
e		AT1G43860		plus	plus	plus		T14	T11	-	T14	T11	-		sequence-specific DNA binding transcription factor;(source:Araport11)
e		AT1G45160		plus	plus	plus		T14	T11	-	T14	T11	-		Protein kinase superfamily protein;(source:Araport11)
e		AT1G45231		plus	plus	plus		T14	T11	-	T14	T11	-		Encodes a trimethylguanosine synthase that is required for chilling tolerance. tgs1 mutant have a striking chilling sensitive phenotype in which leaf and flower development are dramatically disrupted after long-term chilling treatment; TRIMETHYLGUANOSINE SYNTHASE 1 (TGS1)
e		AT1G45233		plus	plus	plus		T14	T11	-	T14	T11	-		Encodes a component of the putative Arabidopsis THO/TREX complex: THO1 or HPR1 (At5g09860), THO2 (At1g24706), THO3 or TEX1 (At5g56130), THO5 (At5g42920, At1g45233), THO6 (At2g19430), and THO7 (At5g16790, At3g02950). THO/TREX complexes in animals have been implicated in the transport of mRNA precursors. Mutants of THO3/TEX1, THO1, THO6 accumulate reduced amount of small interfering (si)RNA, sugges…
e		AT1G47550		plus	plus	plus		T14	T11	-	T14	T11	-		Encodes a member of the exocyst complex gene family. The exocyst is a protein complex involved in tethering vesicles to the plasma membrane during regulated or polarized secretion. It binds phosphoinositide lipids; EXOCYST COMPLEX COMPONENT SEC3A (SEC3A)
e		AT1G47570		plus	plus	plus		T14	T11	-	T14	T11	-		RING/U-box superfamily protein;(source:Araport11)
e		AT1G48310		plus	plus	plus		T14	T11	-	T14	T11	-		chromatin remodeling factor18;(source:Araport11); CHROMATIN REMODELING FACTOR18 (CHR18)
e		AT1G48540		plus	plus	plus		T14	T11	-	T14	T11	-		Outer arm dynein light chain 1 protein;(source:Araport11)
e		AT1G48760		plus	plus	plus		T14	T11	-	T14	T11	-		Encodes the putative delta subunit of the AP(adaptor protein)-3 complex and plays a role in vacuolar function; DELTA-ADAPTIN (delta-ADR)
e		AT1G49340		plus	plus	plus		T14	T11	-	T14	T11	-		Encodes a phosphatidylinositol 4-kinase that is expressed in inflorescences and shoots; (ATPI4K ALPHA)
e		AT1G49520		plus	plus	plus		T14	T11	-	T14	T11	-		SWIB complex BAF60b domain-containing protein;(source:Araport11)
e		AT1G50140		plus	plus	plus		T14	T11	-	T14	T11	-		P-loop containing nucleoside triphosphate hydrolases superfamily protein;(source:Araport11)
e		AT1G50360		plus	plus	plus		T14	T11	-	T14	T11	-		member of Myosin-like proteins; (VIIIA)
e		AT1G50500		plus	plus	plus		T14	T11	-	T14	T11	-		encodes a member of VPS53 family protein involved in the retrograde trafficking of vesicles to the late Golgi. Mutants in this gene are more sensitive to heat and osmotic stress; HEAT-INTOLERANT 1 (HIT1)
e		AT1G50600		plus	plus	plus		T14	T11	-	T14	T11	-		Encodes a scarecrow-like protein (SCL5). Member of GRAS gene family; SCARECROW-LIKE 5 (SCL5)
e		AT1G50620		plus	plus	plus		T14	T11	-	T14	T11	-		RING/FYVE/PHD zinc finger superfamily protein;(source:Araport11)
e		AT1G50630		plus	plus	plus		T14	T11	-	T14	T11	-		extracellular ligand-gated ion channel protein (DUF3537);(source:Araport11)
e		AT1G50950		plus	plus	plus		T14	T11	-	T14	T11	-		protein disulfide-isomerase 5-like protein (DUF1692);(source:Araport11)
e		AT1G51690		plus	plus	plus		T14	T11	-	T14	T11	-		55 kDa B regulatory subunit of phosphatase 2A mRNA,; PROTEIN PHOSPHATASE 2A 55 KDA REGULATORY SUBUNIT B ALPHA ISOFORM (B ALPHA)
e		AT1G51720		plus	plus	plus		T14	T11	-	T14	T11	-		Amino acid dehydrogenase family protein;(source:Araport11)
e		AT1G52360		plus	plus	plus		T14	T11	-	T14	T11	-		Coatomer, beta subunit;(source:Araport11)
e		AT1G52380		plus	plus	plus		T14	T11	-	T14	T11	-		NUP50 (Nucleoporin 50 kDa) protein;(source:Araport11)
e		AT1G53110		plus	plus	plus		T14	T11	-	T14	T11	-		proton pump-interactor;(source:Araport11)
e		AT1G53165		plus	plus	plus		T14	T11	-	T14	T11	-		Protein kinase superfamily protein;(source:Araport11); (ATMAP4K ALPHA1)
e		AT1G53200		plus	plus	plus		T14	T11	-	T14	T11	-		TAF RNA polymerase I subunit A;(source:Araport11)
e		AT1G53310		plus	plus	plus		T14	T11	-	T14	T11	-		Encodes one of four Arabidopsis phosphoenolpyruvate carboxylase proteins.Plays an important role in carbon and nitrogen metabolism; PHOSPHOENOLPYRUVATE CARBOXYLASE 1 (PPC1)
e		AT1G53720		plus	plus	plus		T14	T11	-	T14	T11	-		Encodes a cyclophilin, member of a family modular proteins consisting of a peptidyl-prolyl cis? trans isomerase (PPIase) domain, followed by an RNA recognition motif (RRM), and a C-terminal domain enriched in charged amino acids. Interacts with with SCL33/SR33 and with a majority of Arabidopsis SR proteins and the largest subunit of RNA polymerase II. Localizes to the nucleus, but it does not sig…
e		AT1G54090		plus	plus	plus		T14	T11	-	T14	T11	-		A member of EXO70 gene family, putative exocyst subunits, conserved in land plants. Arabidopsis thaliana contains 23 putative EXO70 genes, which can be classified into eight clusters on the phylogenetic tree; EXOCYST SUBUNIT EXO70 FAMILY PROTEIN D2 (EXO70D2)
e		AT1G54130		plus	plus	plus		T14	T11	-	T14	T11	-		This gene appears to be at least partially redundant with RSH2 (At3g14050). Guanosine tetraphosphate synthesized by RSH2/RSH3 (and CRSH At3g17470) to an unknown extent can repress chloroplast gene expression, and also reduce chloroplast size; RELA/SPOT HOMOLOG 3 (RSH3)
e		AT1G54340		plus	plus	plus		T14	T11	-	T14	T11	-		NADP-specific isocitrate dehydrogenase (ICDH) The mRNA is cell-to-cell mobile; ISOCITRATE DEHYDROGENASE (ICDH)
e		AT1G54570		plus	plus	plus		T14	T11	-	T14	T11	-		Encodes a protein with phytyl ester synthesis and diacylglycerol acyltransferase activities that is involved in the deposition of free phytol and free fatty acids in the form of phytyl esters in chloroplasts, a process involved in maintaining the integrity of the photosynthetic membrane during abiotic stress and senescence; PHYTYL ESTER SYNTHASE 1 (PES1)
e		AT1G55040		plus	plus	plus		T14	T11	-	T14	T11	-		SED1 is a protein of unknown function that is located in the mitochondrion. sed1 mutants are embryo lethal; SLOW EMBRYO DEVELOPMENT1 (SED1)
e		AT1G55090		plus	plus	plus		T14	T11	-	T14	T11	-		carbon-nitrogen hydrolase family protein;(source:Araport11)
e		AT1G55325		plus	plus	plus		T14	T11	-	T14	T11	-		Encodes the Arabidopsis homolog of the transcriptional regulator MED13, is dynamically expressed during embryogenesis and regulates both developmental timing and the radial pattern formation; GRAND CENTRAL (GCT)
e		AT1G55690		plus	plus	plus		T14	T11	-	T14	T11	-		Sec14p-like phosphatidylinositol transfer family protein;(source:Araport11)
e		AT1G55750		plus	plus	plus		T14	T11	-	T14	T11	-		BSD domain (BTF2-like transcription factors, Synapse-associated proteins and DOS2-like proteins);(source:Araport11)
e		AT1G56145		plus	plus	minus		T14	T11	-	T14	T11	-		Leucine-rich repeat transmembrane protein kinase;(source:Araport11)
e		AT1G56290		plus	plus	plus		T14	T11	-	T14	T11	-		CwfJ-like family protein;(source:Araport11)
e		AT1G56440		plus	plus	plus		T14	T11	-	T14	T11	-		Encodes one of the 36 carboxylate clamp (CC)-tetratricopeptide repeat (TPR) proteins (Prasad 2010, Pubmed ID: 20856808) with potential to interact with Hsp90/Hsp70 as co-chaperones; TETRATRICOPEPTIDE REPEAT 5 (TPR5)
e		AT1G58350		plus	plus	plus		T14	T11	-	T14	T11	-		Putative serine esterase family protein;(source:Araport11); (ZW18)
e		AT1G59610		plus	plus	plus		T14	T11	-	T14	T11	-		A high molecular weight GTPase whose GTP-binding domain shows a low homology to those of other plant dynamin-like proteins.Contains a pleckstrin homologous domain. DRP2B and DRP1A participate together in clathrin-coated vesicle formation during endocytosis. The mRNA is cell-to-cell mobile; DYNAMIN-LIKE 3 (DL3)
e		AT1G59760		plus	plus	plus		T14	T11	-	T14	T11	-		Encodes MTR4, a putative RNA helicase and exosome co-factor. Required for proper rRNA biogenesis and development; HOMOLOG OF YEAST MTR4 (MTR4)
e		AT1G60500		plus	plus	plus		T14	T11	-	T14	T11	-		Dynamin related protein 4C;(source:Araport11); DYNAMIN RELATED PROTEIN 4C (DRP4C)
e		AT1G60995		plus	plus	plus		T14	T11	-	T14	T11	-		S3 self-incompatibility locus-linked pollen protein;(source:Araport11)
e		AT1G61040		plus	plus	plus		T14	T11	-	T14	T11	-		Encodes a yeast Paf1C subunit homolog required for the expression of the MADS box gene FLC and other members of the FLC/MAF MADS-box gene family; VERNALIZATION INDEPENDENCE 5 (VIP5)
e		AT1G61190		plus	plus	plus		T14	T11	-	T14	T11	-		Putative CC-NB-LRR resistance gene. It's ortholog in ecotype Wei-0 RPP39 (R_190-Wei-0, accession number JQ045573, PMID:22359513) has been shown experimentally to recognize the effector ATR39-1 produced by Hyaloperonospora arabidopsidis (Hpa). The mRNA is cell-to-cell mobile.
e		AT1G61210		plus	plus	plus		T14	T11	-	T14	T11	-		DWA3 encodes a DWD(DDB1 binding WD40) protein. Invitro analyses suggest its involvement in the negative regulation of ABA responses.One of four katanin p80 subunits. Involved in targeting of katanin complex to crossover and branch points to properly sever microtubules; DWD HYPERSENSITIVE TO ABA 3 (DWA3)
e		AT1G61380		plus	plus	plus		T14	T11	-	T14	T11	-		Encodes a membrane localized S-domain receptor kinase that is involved in lipopolysaccharide (LPS) sensing. SD1-29 detected LPS of Pseudomonas and Xanthomonas species for which it serves as a microbe associated molecular pattern triggering innate immunity. Loses of function mutants are hyper susceptible to P.syringae; S-DOMAIN-1 29 (SD1-29)
e		AT1G63010		plus	plus	plus		T14	T11	-	T14	T11	-		Encodes an SPX domain protein that transports Pi into the vacuole and is essential for phosphate homeostasis; VACUOLAR PHOSPHATE TRANSPORTER 1 (VPT1)
e		AT1G63430		plus	plus	plus		T14	T11	-	T14	T11	-		Leucine-rich repeat protein kinase family protein;(source:Araport11)
e		AT1G63770		plus	plus	plus		T14	T11	-	T14	T11	-		Peptidase M1 family protein;(source:Araport11)
e		AT1G64050		plus	plus	plus		T14	T11	-	T14	T11	-		hypothetical protein;(source:Araport11)
e		AT1G64140		plus	plus	plus		T14	T11	-	T14	T11	-		WRKY transcription factor;(source:Araport11)
e		AT1G64860		plus	plus	plus		T14	T11	-	T14	T11	-		Subunit of chloroplast RNA polymerase, confers the ability to recognize promoter sequences on the core enzyme; SIGMA FACTOR A (SIGA)
e		AT1G65070		plus	plus	plus		T14	T11	-	T14	T11	-		DNA mismatch repair protein MutS, type 2;(source:Araport11)
e		AT1G65950		plus	plus	plus		T14	T11	-	T14	T11	-		Protein kinase superfamily protein;(source:Araport11)
e		AT1G67140		plus	plus	plus		T14	T11	-	T14	T11	-		HEAT repeat-containing protein;(source:Araport11); SWEETIE (SWEETIE)
e		AT1G67550		plus	plus	plus		T14	T11	-	T14	T11	-		Encodes a nickel-containing urea hydrolase involved in nitrogen recycling. It requires three urease accessory proteins for its activation. The mRNA is cell-to-cell mobile; UREASE (URE)
e		AT1G67580		plus	plus	plus		T14	T11	-	T14	T11	-		Protein kinase superfamily protein;(source:Araport11); CYCLIN-DEPENDENT KINASE G2 (CDKG2)
e		AT1G67960		plus	plus	plus		T14	T11	-	T14	T11	-		POD1 is involved in pollen tube guidence and early embryo patterning; POLLEN DEFECTIVE IN GUIDANCE 1 (POD1)
e		AT1G68720		plus	plus	plus		T14	T11	-	T14	T11	-		Encodes the chloroplastic A-to-I tRNA editing enzyme; TRNA ARGININE ADENOSINE DEAMINASE (TADA)
e		AT1G68830		plus	plus	plus		T14	T11	-	T14	T11	-		STN7 protein kinase; required for state transitions, phosphorylation of the major antenna complex (LHCII) between PSII and PSI, and light adaptation. STN7 is involved in state transitions; STT7 HOMOLOG STN7 (STN7)
e		AT1G68990		plus	plus	plus		T14	T11	-	T14	T11	-		MGP3 (male gametophyte-defective 3) belongs to a small family of nuclear-encoded Phage type RNA polymerases (RPOTs) involved in the transcription of mitochondrial genes in Arabidopsis thaliana. Mutation in MGP 3 significantly retarded pollen tube growth and caused defective embryo development; MALE GAMETOPHYTE DEFECTIVE 3 (MGP3)
e		AT1G69060		plus	plus	plus		T14	T11	-	T14	T11	-		Chaperone DnaJ-domain superfamily protein;(source:Araport11)
e		AT1G69220		plus	plus	plus		T14	T11	-	T14	T11	-		Encodes serine/threonine kinase 1 (SIK1), a Hippo homolog. Regulates cell proliferation and cell expansion; (SIK1)
e		AT1G69610		plus	plus	minus		T14	T11	-	T14	T11	-		zinc finger FYVE domain protein, putative (DUF1666);(source:Araport11)
e		AT1G70070		plus	plus	plus		T14	T11	-	T14	T11	-		Allelic to ISE2(increased size exclusion limit of plasmodesmata 2). Mutants maintain dilated plasmodesmata at the embryonic torpedo stage; EMBRYO DEFECTIVE 25 (EMB25)
e		AT1G70140		minus	plus	plus		T14	T11	-	T14	T11	-		Encodes a group I formin. Binds to F-actin barbed ends. Has severing actin filaments activity. Binds profilin. Involved in the initiation and tip growth of root hairs through regulation of actin cytoskeleton; FORMIN 8 (FH8)
e		AT1G70610		plus	plus	plus		T14	T11	-	T14	T11	-		member of TAP subfamily; ATP-BINDING CASSETTE B26 (ABCB26)
e		AT1G71080		plus	plus	plus		T14	T11	-	T14	T11	-		RNA polymerase II transcription elongation factor;(source:Araport11)
e		AT1G71240		plus	plus	plus		T14	T11	-	T14	T11	-		chromosome-partitioning protein, putative (DUF639);(source:Araport11)
e		AT1G71270		plus	plus	plus		T14	T11	-	T14	T11	-		Encodes a homolog of the yeast Vps52p/SAC2. Involved in pollen tube germination and growth. Located in multiple endomembrane organelles including the golgi. The yeast protein has been shown to be located at the late Golgi and to function in a complex involved in retrograde trafficking of vesicles between the early endosomal compartment and the trans-Golgi network; POKY POLLEN TUBE (POK)
e		AT1G72320		plus	plus	plus		T14	T11	-	T14	T11	-		Encodes a member of the Arabidopsis Pumilio (APUM) proteins containing PUF domain (eight repeats of approximately 36 amino acids each). PUF proteins regulate both mRNA stability and translation through sequence-specific binding to the 3' UTR of target mRNA transcripts; PUMILIO 23 (PUM23)
e		AT1G72390		plus	plus	plus		T14	T11	-	T14	T11	-		nuclear receptor coactivator;(source:Araport11); PHYTOCHROME-DEPENDENT LATE-FLOWERING (PHL)
e		AT1G72680		plus	plus	plus		T14	T11	-	T14	T11	-		cinnamyl-alcohol dehydrogenase;(source:Araport11); CINNAMYL-ALCOHOL DEHYDROGENASE (CAD1)
e		AT1G73010		plus	plus	plus		T14	T11	-	T14	T11	-		Encodes PPsPase1, a pyrophosphate-specific phosphatase catalyzing the specific cleavage of pyrophosphate (Km 38.8 uM) with an alkaline catalytic pH optimum. Expression is upregulated in the shoot of cax1/cax3 mutant; PHOSPHATE STARVATION-INDUCED GENE 2 (PS2)
e		AT1G73200		plus	plus	plus		T14	T11	-	T14	T11	-		testis-expressed sequence 2-like protein (DUF2404);(source:Araport11)
e		AT1G73400		plus	plus	plus		T14	T11	-	T14	T11	-		Pentatricopeptide repeat (PPR) superfamily protein;(source:Araport11)
e		AT1G73730		plus	plus	plus		T14	T11	-	T14	T11	-		Encodes a putative transcription factor involved in ethylene signalling. Isolated DNA binding domain has been shown to bind DNA in vitro; ETHYLENE-INSENSITIVE3-LIKE 3 (EIL3)
e		AT1G73980		plus	plus	plus		T14	T11	-	T14	T11	-		TTM1 is a triphosphate tunnel metalloenzyme that displays pyrophosphatase activity. It contains both a uridine kinase (UK) domain,CYTH domain, a coiled-coil domain and a transmembrane domain at the C-terminal Mutants show a delay in leaf senescence. Can functionally complement TTM1 and vise versa. (PMID:28733390); TRIPHOSPHATE TUNNEL METALLOENZYME 1 (TTM1)
e		AT1G75400		plus	plus	plus		T14	T11	-	T14	T11	-		RING/U-box superfamily protein;(source:Araport11)
e		AT1G75850		plus	plus	plus		T14	T11	-	T14	T11	-		VPS35 homolog B;(source:Araport11); VPS35 HOMOLOG B (VPS35B)
e		AT1G76270		plus	plus	plus		T14	T11	-	T14	T11	-		O-fucosyltransferase family protein;(source:Araport11)
e		AT1G76280		plus	plus	plus		T14	T11	-	T14	T11	-		Tetratricopeptide repeat (TPR)-like superfamily protein;(source:Araport11)
e		AT1G76350		plus	plus	plus		T14	T11	-	T14	T11	-		Plant regulator RWP-RK family protein;(source:Araport11); NIN-LIKE PROTEIN 5 (NLP5)
e		AT1G76380		plus	plus	plus		T14	T11	-	T14	T11	-		DNA-binding bromodomain-containing protein;(source:Araport11)
e		AT1G76630		plus	plus	plus		T14	T11	-	T14	T11	-		SKI3 encodes a cytplasmically localized component of the SKI complex which is involved in exosome mediated RNA decay; (SKI3)
e		AT1G76690		plus	plus	plus		T14	T11	-	T14	T11	-		Encodes one of the closely related 12-oxophytodienoic acid reductases. This enzyme is not expected to participate in jasmonic acid biosynthesis because during in vitro assays, it shows very little activity with the naturally occurring OPDA isomer. Shows activity towards 2,4,6-trinitrotoluene. Expressed predominately in root. Predicted to be a cytosolic protein; 12-OXOPHYTODIENOATE REDUCTASE 2 (OP…
e		AT1G76700		plus	plus	plus		T14	T11	-	T14	T11	-		DNAJ heat shock N-terminal domain-containing protein;(source:Araport11)
e		AT1G76850		plus	plus	plus		T14	T11	-	T14	T11	-		Encodes a member of the exocyst complex gene family. The exocyst is a protein complex involved in tethering vesicles to the plasma membrane during regulated or polarized secretion. The mRNA is cell-to-cell mobile; EXOCYST COMPLEX COMPONENT SEC5 (SEC5A)
e		AT1G76950		plus	plus	plus		T14	T11	-	T14	T11	-		Regulator of chromosome condensation (RCC1) family with FYVE zinc finger domain-containing protein;(source:Araport11); (PRAF1)
e		AT1G76980		plus	plus	plus		T14	T11	-	T14	T11	-		patatin-like phospholipase domain protein;(source:Araport11)
e		AT1G77140		plus	plus	plus		T14	T11	-	T14	T11	-		A peripheral membrane protein that associates with microsomal membranes, likely to function in the transport of proteins to the vacuole. It is a member of Sec1p protein family. It may be involved in the regulation of vesicle fusion reactions through interaction with t-SNAREs at the Golgi trans face; VACUOLAR PROTEIN SORTING 45 (VPS45)
e		AT1G77180		plus	plus	plus		T14	T11	-	T14	T11	-		Encodes a putative transcriptional factor. Shows transcriptional activator activity in yeast. Involved in response to abscisic acid, salt and osmotic stress. SKIP lengthens period of the circadian clock by impairing the alternative splicing of PRR7 and PRR9. SKIP regulates the splicing of SEF pre-mRNA and suppresses flowering by activation of FLC; SNW/SKI-INTERACTING PROTEIN (SKIP)
e		AT1G77220		plus	plus	plus		T14	T11	-	T14	T11	-		LAZ1H1 is a DUF300 that is localized to the tonoplast. Along with LAZ1 it appears to play a role in maintaining the structural integrity of vacuoles and regulating BR signaling by modulating downstream subcellular distribution of BAK1; LAZ1 HOMOLOG1 (LAZ1H1)
e		AT1G77230		plus	plus	plus		T14	T11	-	T14	T11	-		Tetratricopeptide repeat (TPR)-like superfamily protein;(source:Araport11)
e		AT1G77310		plus	plus	plus		T14	T11	-	T14	T11	-		wound-responsive family protein;(source:Araport11); UBINUCLEIN 2 (UBN2)
e		AT1G77920		plus	plus	plus		T14	T11	-	T14	T11	-		bZIP transcription factor family protein;(source:Araport11); TGACG SEQUENCE-SPECIFIC BINDING PROTEIN 7 (TGA7)
e		AT1G78280		plus	plus	plus		T14	T11	-	T14	T11	-		transferases, transferring glycosyl groups;(source:Araport11)
e		AT1G78580		plus	plus	plus		T14	T11	-	T14	T11	-		Encodes an enzyme putatively involved in trehalose biosynthesis. The protein has a trehalose synthase (TPS)-like domain but no trehalose phosphatase (TPP)-like domain. ATTPS1 is able to complement yeast tps1 mutants in vivo. The gene product modulates cell growth but not cell differentiation by determining cell wall deposition and cell division; TREHALOSE-6-PHOSPHATE SYNTHASE (TPS1)
e		AT1G79090		plus	plus	plus		T14	T11	-	T14	T11	-		Encodes a component of the mRNA decapping machinery that is found in complexes with and is phosphorylated by MPK4. The protein can be found in P-bodies after treatment with PAMPs. Pat1 mutants exhibit dwarfism and de-repressed immunity dependent on the immune receptor SUMM2. The pat1 constitutive defense phenotype is suppressed by summ2 such that pat1 summ2 mutants display a wild-type phenotype i…
e		AT1G79190		plus	plus	plus		T14	T11	-	T14	T11	-		ARM repeat superfamily protein;(source:Araport11)
e		AT1G79530		plus	plus	plus		T14	T11	-	T14	T11	-		Encodes one of the chloroplast/plastid localized GAPDH isoforms (GAPCp1/At1g79530 and GAPCp2/At1g16300). gapcp double mutants display a drastic phenotype of arrested root development, dwarfism and sterility. GAPCps are important for the synthesis of serine in roots; GLYCERALDEHYDE-3-PHOSPHATE DEHYDROGENASE OF PLASTID 1 (GAPCP-1)
e		AT1G79560		plus	plus	plus		T14	T11	-	T14	T11	-		Encodes an FtsH protease that is localized to the chloroplast and is part of a membrane localized translocation motor complex .Strong interaction with TIC inner envelope protein translocon which consists of Tic20/Tic56/Tic100/Tic214(Ycf1)(DOI:10.1105/tpc.18.00357). Mutations in this locus result in embryo lethality; FTSH PROTEASE 12 (FTSH12)
e		AT1G79630		plus	plus	plus		T14	T11	-	T14	T11	-		Protein phosphatase 2C family protein;(source:Araport11)
e		AT1G79690		plus	plus	plus		T14	T11	-	T14	T11	-		nudix hydrolase homolog 3;(source:Araport11); NUDIX HYDROLASE HOMOLOG 3 (NUDT3)
e		AT1G79940		plus	plus	plus		T14	T11	-	T14	T11	-		J domain protein localized in ER membrane. Mutants have defective pollen germination; (ATERDJ2A)
e		AT1G80570		plus	plus	plus		T14	T11	-	T14	T11	-		RNI-like superfamily protein;(source:Araport11)
e		AT1G80680		plus	plus	plus		T14	T11	-	T14	T11	-		Mutant has early-flowering phenotype, encodes a putative nucleoporin. Required for the activation of downstream defense pathways by the snc1 mutation. Involved in basal resistance against bacterial pathogens; SUPPRESSOR OF AUXIN RESISTANCE 3 (SAR3)
e		AT2G01350		plus	plus	plus		T14	T11	-	T14	T11	-		At2g01350 encodes quinolinate phosphoribosyl transferase involved in NAD biosynthesis as shown by heterologous expression in E. coli; QUINOLINATE PHOSHORIBOSYLTRANSFERASE (QPT)
e		AT2G01460		plus	plus	plus		T14	T11	-	T14	T11	-		P-loop containing nucleoside triphosphate hydrolases superfamily protein;(source:Araport11)
e		AT2G01980		plus	plus	plus		T14	T11	-	T14	T11	-		Encodes a plasma membrane-localized Na+/H+ antiporter SOS1. Functions in the extrusion of toxic Na+ from cells and is essential for plant salt tolerance. Has 12 predicted transmembrane domains in the N-terminal region and a long cytoplasmic tail of approx. 700 aa at the C-terminal side. SOS1 interacts through its predicted cytoplasmic tail with RCD1, a regulator of oxidative-stress responses, sug…
e		AT2G02170		plus	plus	plus		T14	T11	-	T14	T11	-		Remorin family protein;(source:Araport11)
e		AT2G03070		plus	plus	plus		T14	T11	-	T14	T11	-		Encodes a subunit of the Mediator complex. Regulates plant defense and flowering; MEDIATOR SUBUNIT 8 (MED8)
e		AT2G03240		plus	plus	plus		T14	T11	-	T14	T11	-		EXS (ERD1/XPR1/SYG1) family protein;(source:Araport11)
e		AT2G03470		plus	plus	plus		T14	T11	-	T14	T11	-		ELM2 domain-containing protein;(source:Araport11)
e		AT2G03730		plus	plus	plus		T14	T11	-	T14	T11	-		Member of a small family of ACT domain containing proteins. ACT domains are thought to be involved in amino acid binding; ACT DOMAIN REPEAT 5 (ACR5)
e		AT2G03890		plus	plus	plus		T14	T11	-	T14	T11	-		Phosphoinositide kinase which undergo autophosphorylation and phosphorylate serine/threonine residues of protein substrates. Contains phosphoinositide 3/4-kinase and ubiquitin-like domains. The mRNA is cell-to-cell mobile; PHOSPHOINOSITIDE 4-KINASE GAMMA 7 (PI4K GAMMA 7)
e		AT2G04270		plus	plus	plus		T14	T11	-	T14	T11	-		Similar to E.coli endoribonuclease E. Functions as a ribonuclease, is located in the chloroplast, and is involved in chloroplast development. Loss of function mutants are white and arrest at the cotyledon stage. The phenotype is rescued by providing sucrose; RNASE E/G-LIKE (RNEE/G)
e		AT2G04660		plus	plus	plus		T14	T11	-	T14	T11	-		a highly conserved ubiquitin-protein ligase involved in cell cycle regulation; ANAPHASE-PROMOTING COMPLEX/CYCLOSOME 2 (APC2)
e		AT2G04865		plus	plus	plus		T14	T11	-	T14	T11	-		Encodes a nuclear localized aminotransferase-like protein containing a plant mobile domain. The mRNA is cell-to-cell mobile; MAIN-LIKE 2 (MAIL2)
e		AT2G04880		plus	plus	plus		T14	T11	-	T14	T11	-		Encodes WRKY1, a member of the WRKY transcription factors in plants involved in disease resistance, abiotic stress, senescence as well as in some developmental processes. WRKY1 is involved in the salicylic acid signaling pathway. The crystal structure of the WRKY1 C-terminal domain revealed a zinc-binding site and identified the DNA-binding residues of WRKY1. The mRNA is cell-to-cell mobile; ZINC…
e		AT2G05120		plus	plus	plus		T14	T11	-	T14	T11	-		Nucleoporin, Nup133/Nup155-like protein;(source:Araport11); (NUP133)
e		AT2G05170		plus	plus	plus		T14	T11	-	T14	T11	-		Homologous to yeast VPS11. Forms a complex with VCL1 and AtVPS33. Involved in vacuolar biogenesis. The mRNA is cell-to-cell mobile; VACUOLAR PROTEIN SORTING 11 (VPS11)
e		AT2G05250		plus	plus	plus		T14	T11	-	T14	T11	-		DNAJ heat shock N-terminal domain-containing protein;(source:Araport11)
e		AT2G06210		plus	plus	plus		T14	T11	-	T14	T11	-		Encodes a yeast CTR9 homolog that is involved in the control of flowering time by elevating FLC expression to a level that creates the vernalization-responsive, winter-annual habit. Yeast CTR9 is a component of a five-member PAF1 complex that associates with RNA pol II and is thought to regulate gene expression by recruiting SET1 (a histone 3 Lys 4 [H3-K4] methyl transferase) to the initially tra…
e		AT2G07360		plus	plus	plus		T14	T11	-	T14	T11	-		TPLATE-associated SH3 domain containing protein; TPLATE-ASSOCIATED SH3 DOMAIN CONTAINING PROTEIN (TASH3)
e		AT2G15560		plus	plus	plus		T14	T11	-	T14	T11	-		Putative endonuclease
e		AT2G15900		plus	plus	plus		T14	T11	-	T14	T11	-		phox domain-containing protein;(source:Araport11)
e		AT2G16860		plus	plus	plus		T14	T11	-	T14	T11	-		GCIP-interacting family protein;(source:Araport11); (ATSYF2)
e		AT2G16900		plus	plus	plus		T14	T11	-	T14	T11	-		phospholipase-like protein (PEARLI 4) family protein;(source:Araport11)
e		AT2G16940		plus	plus	plus		T14	T11	-	T14	T11	-		Splicing factor, CC1-like protein;(source:Araport11)
e		AT2G17290		plus	plus	plus		T14	T11	-	T14	T11	-		Encodes calcium dependent protein kinase 6 (CPK6), a member of the Arabidopsis CDPK gene family. CDPKs contain an intrinsic Ca2+-activation domain with four EF hand Ca2+-binding sites. CDPKs protein kinases have been proposed to function in multiple plant signal transduction pathways downstream of [Ca2+]cyt elevations, thus transducing various physiological responses. CPK6 is expressed in both gu…
e		AT2G17510		plus	plus	plus		T14	T11	-	T14	T11	-		ribonuclease II family protein;(source:Araport11); EMBRYO DEFECTIVE 2763 (EMB2763)
e		AT2G17520		plus	plus	plus		T14	T11	-	T14	T11	-		Encodes a endoribonuclease/protein kinase IRE1-like protein that is predicted to form a type I transmembrane protein structure and contain kinase/endoribonuclease domains at their C-terminal halves. The transcript levels for several ER-stress responsive genes, including six protein disulfide isomerases (PDIs), BiP2, and AtbZIP60 are not affected in ire1-2 null mutants. The mRNA is cell-to-cell mo…
e		AT2G17787		plus	plus	plus		T14	T11	-	T14	T11	-		cylicin;(source:Araport11)
e		AT2G17790		plus	plus	plus		T14	T11	-	T14	T11	-		Encodes a protein with similarity to yeast VPS35 which encodes a component of the retromer involved in retrograde endosomal transport. Mutants partially suppress the loss of VTI11 function in Arabidopsis and restores gravitropism in the double mutant. The mRNA is cell-to-cell mobile; VPS35 HOMOLOG A (VPS35A)
e		AT2G17980		plus	plus	minus		T14	T11	-	T14	T11	-		member of SLY1 Gene Family The mRNA is cell-to-cell mobile; (ATSLY1)
e		AT2G18090		plus	plus	plus		T14	T11	-	T14	T11	-		PHD finger family protein / SWIB complex BAF60b domain-containing protein / GYF domain-containing protein;(source:Araport11)
e		AT2G18750		plus	plus	plus		T14	T11	-	T14	T11	-		Calmodulin-binding protein;(source:Araport11)
e		AT2G18790		plus	plus	plus		T14	T11	-	T14	T11	-		Red/far-red photoreceptor involved in the regulation of de-etiolation. Exists in two inter-convertible forms: Pr and Pfr (active). Involved in the light-promotion of seed germination and in the shade avoidance response. Promotes seedling etiolation in both the presence and absence of phytochrome A. Overexpression results in etiolation under far-red light. Accumulates in the nucleus after exposure…
e		AT2G18960		plus	plus	plus		T14	T11	-	T14	T11	-		Encodes a plasma membrane proton ATPase. Mutants have a reduced ability to close their stomata in response to drought and are affected in stomatal but not seed responsiveness to ABA. The mRNA is cell-to-cell mobile; H(+)-ATPASE 1 (HA1)
e		AT2G19390		plus	plus	plus		T14	T11	-	T14	T11	-		serine/arginine repetitive matrix protein;(source:Araport11)
e		AT2G19930		plus	plus	plus		T14	T11	-	T14	T11	-		RNA-dependent RNA polymerase family protein;(source:Araport11)
e		AT2G19950		plus	plus	plus		T14	T11	-	T14	T11	-		This gene is predicted to encode a protein that functions as a Golgi apparatus structural component known as a golgin in mammals and yeast. A fluorescently-tagged version of GC1 co-localizes with Golgi markers, and this localization appears to be replicated using the C-terminal (558-715 aa) portion of the protein; GOLGIN CANDIDATE 1 (GC1)
e		AT2G20190		plus	plus	plus		T14	T11	-	T14	T11	-		Encodes a microtubule-associated protein that is involved in both cell division and cell expansion. It likely promotes microtubule stability; CLIP-ASSOCIATED PROTEIN (CLASP)
e		AT2G20310		plus	plus	plus		T14	T11	-	T14	T11	-		Encodes RPM1 Interacting Protein 13 (RIN13), a resistance protein interactor shown to positively enhance resistance function of RPM1; RPM1 INTERACTING PROTEIN 13 (RIN13)
e		AT2G20400		plus	plus	plus		T14	T11	-	T14	T11	-		MYB-CC transcription factor. PHL4 is related to PHR1 (which regulates plant Pi starvation response) but it does not seem to have a significant role in Pi starvation; PHR1-LIKE 4 (PHL4)
e		AT2G21380		plus	plus	plus		T14	T11	-	T14	T11	-		Kinesin motor family protein;(source:Araport11); KINESIN 7.2 (KIN7.2)
e		AT2G21410		plus	plus	plus		T14	T11	-	T14	T11	-		Vacuolar proton ATPase subunit VHA-a isoform 2. Localized in the tonoplast. Required for efficient nutrient storage but not for sodium accumulation; VACUOLAR PROTON ATPASE A2 (VHA-A2)
e		AT2G21510		minus	plus	plus		T14	T11	-	T14	T11	-		DNAJ heat shock N-terminal domain-containing protein;(source:Araport11)
e		AT2G21520		plus	plus	plus		T14	T11	-	T14	T11	-		Sec14p-like phosphatidylinositol transfer family protein;(source:Araport11)
e		AT2G21710		plus	plus	plus		T14	T11	-	T14	T11	-		Mitochondrial transcription termination factor family protein;(source:Araport11); EMBRYO DEFECTIVE 2219 (EMB2219)
e		AT2G22010		plus	plus	plus		T14	T11	-	T14	T11	-		Encodes a protein predicted to act as a RING E3 ubiquitin ligase. It appears to regulate the stability of the KRP1/ICK1 cyclin dependent kinase inhibitor. Induced by beet severe curly virus (BSCTV) C4 protein; RELATED TO KPC1 (RKP)
e		AT2G22400		plus	plus	plus		T14	T11	-	T14	T11	-		TRM4B is a cytosine-5--methyltransferase. Mutants have decreased methyl cytosine and defects in root development; (TRM4B)
e		AT2G22910		plus	plus	plus		T14	T11	-	T14	T11	-		N-acetyl-l-glutamate synthase 1;(source:Araport11); N-ACETYL-L-GLUTAMATE SYNTHASE 1 (NAGS1)
e		AT2G23140		plus	plus	plus		T14	T11	-	T14	T11	-		PUB4 encodes a functional ubiquitin-protein ligase. The gene is expressed in most plant tissues and the protein localizes to the nucleus. PUB4 has been recovered as a second site suppressor from several different genetic screens and from these, it has been inferred to have roles in regulating root development, pollen tapetum development and ROS induced chloroplast degredation; PLANT U-BOX 4 (PUB4)
e		AT2G23150		plus	plus	plus		T14	T11	-	T14	T11	-		Encodes a member of the Nramp2 metal transporter family; like its homolog Atnramp4, localized in vacuolar membrane. Seedlings of double mutant, atnramp3-1 atnramp4-1, were arrested at early germination; NATURAL RESISTANCE-ASSOCIATED MACROPHAGE PROTEIN 3 (NRAMP3)
e		AT2G23420		plus	plus	plus		T14	T11	-	T14	T11	-		nicotinate phosphoribosyltransferase 2;(source:Araport11); NICOTINATE PHOSPHORIBOSYLTRANSFERASE 2 (NAPRT2)
e		AT2G23450		plus	plus	plus		T14	T11	-	T14	T11	-		Protein kinase superfamily protein;(source:Araport11)
e		AT2G23460		plus	plus	plus		T14	T11	-	T14	T11	-		encodes a novel G-alpha protein that shares similarity to plant, yeast, and animal G-alpha proteins at the C-terminus. It contains an N-terminus that is as large as the C-terminus, is a member of a small family, and is expressed in all tissues examined, including roots, leaves, stems, flowers, and fruits; EXTRA-LARGE G-PROTEIN 1 (XLG1)
e		AT2G23520		plus	plus	plus		T14	T11	-	T14	T11	-		Pyridoxal phosphate (PLP)-dependent transferases superfamily protein;(source:Araport11)
e		AT2G23950		plus	plus	plus		T14	T11	-	T14	T11	-		Encodes an LLR receptor kinase that is expressed in protophloem and is required for CLE peptide sensing in roots. One of a group of LRR-RLKs, designated as CLAVATA3 INSENSITIVE RECEPTOR KINASES (CIKs), that acts as a co-regulator and has essential roles in regulating CLV3-mediated stem cell homeostasis; CLE-RESISTANT RECEPTOR KINASE (CLERK)
e		AT2G24120		plus	plus	plus		T14	T11	-	T14	T11	-		DNA/RNA polymerases superfamily protein;(source:Araport11); SCABRA 3 (SCA3)
e		AT2G24420		plus	plus	plus		T14	T11	-	T14	T11	-		DNA repair ATPase-like protein;(source:Araport11)
e		AT2G24520		plus	plus	plus		T14	T11	-	T14	T11	-		plasma membrane H+-ATPase;(source:Araport11); H(+)-ATPASE 5 (HA5)
e		AT2G24830		plus	plus	plus		T14	T11	-	T14	T11	-		zinc finger (CCCH-type) family protein / D111/G-patch domain-containing protein;(source:Araport11)
e		AT2G25740		plus	plus	plus		T14	T11	-	T14	T11	-		ATP-dependent protease La (LON) domain protein;(source:Araport11)
e		AT2G25760		plus	plus	plus		T14	T11	-	T14	T11	-		Casein kinase involved in phosphorylation and ubiquination of RYR/PYLs, resulting in negative regulation of ABA response; PHOTOREGULATORY PROTEIN KINASE 4 (PPK4)
e		AT2G25850		plus	plus	plus		T14	T11	-	T14	T11	-		Encodes a poly(A) polymerase. Located in the nucleus; POLY(A) POLYMERASE 2 (PAPS2)
e		AT2G25930		plus	plus	plus		T14	T11	-	T14	T11	-		Encodes a nuclear protein that is expressed rhythmically and interacts with phytochrome B to control plant development and flowering through a signal transduction pathway. Required component of the core circadian clock regardless of light conditions; EARLY FLOWERING 3 (ELF3)
e		AT2G26140		plus	plus	plus		T14	T11	-	T14	T11	-		Encodes an FtsH protease that is localized to the mitochondrion. Loss of function results in increased determinacy of the meristem that is exacerbated when plants are grown at higher temperatures; FTSH PROTEASE 4 (ftsh4)
e		AT2G26570		plus	plus	plus		T14	T11	-	T14	T11	-		Encodes a coiled-coil protein WEB1 (weak chloroplast movement under blue light 1). WEB1, together with another coiled-coil protein WEB2/PMI2 (At1g66840), maintains the chloroplast photorelocation movement velocity; WEAK CHLOROPLAST MOVEMENT UNDER BLUE LIGHT 1 (WEB1)
e		AT2G26780		plus	plus	plus		T14	T11	-	T14	T11	-		ARM repeat superfamily protein;(source:Araport11)
e		AT2G26890		plus	plus	plus		T14	T11	-	T14	T11	-		GRV2 has sequence similarity to the C. elegans protein RME-8 which is involved in endocytosis. grv2 mutants result in a reduction in gravitropic response in hypocotyls and shoots but do not affect root gravitropism. The mutants are defective in amyloplast sedimentation; GRAVITROPISM DEFECTIVE 2 (GRV2)
e		AT2G26920		plus	plus	plus		T14	T11	-	T14	T11	-		Ubiquitin-associated/translation elongation factor EF1B protein;(source:Araport11)
e		AT2G26990		plus	plus	plus		T14	T11	-	T14	T11	-		Represses photomorphogenesis and induces skotomorphogenesis in the dark; FUSCA 12 (FUS12)
e		AT2G27090		plus	plus	plus		T14	T11	-	T14	T11	-		bZIP transcription factor (DUF630 and DUF632);(source:Araport11)
e		AT2G27110		plus	plus	plus		T14	T11	-	T14	T11	-		FAR1-related sequence 3;(source:Araport11); FAR1-RELATED SEQUENCE 3 (FRS3)
e		AT2G27150		plus	plus	plus		T14	T11	-	T14	T11	-		Encodes the aldehyde oxidase delta isoform catalyzing the final step in abscisic acid biosynthesis; ABSCISIC ALDEHYDE OXIDASE 3 (AAO3)
e		AT2G27200		plus	plus	plus		T14	T11	-	T14	T11	-		Encodes a cytosolic protein that shares 77.3% identity with AtLSG1-2 at the protein sequence level. The mRNA is cell-to-cell mobile; YEAST LSG1 ORTHOLOGUE 1 (LSG1-1)
e		AT2G27760		plus	plus	plus		T14	T11	-	T14	T11	-		Encodes tRNA isopentenyltransferase, similar to yeast MOD5; TRNAISOPENTENYLTRANSFERASE 2 (IPT2)
e		AT2G27900		plus	plus	plus		T14	T11	-	T14	T11	-		coiled-coil protein;(source:Araport11)
e		AT2G27950		plus	plus	plus		T14	T11	-	T14	T11	-		Ring/U-Box superfamily protein;(source:Araport11)
e		AT2G28360		plus	plus	plus		T14	T11	-	T14	T11	-		SIT4 phosphatase-associated family protein;(source:Araport11)
e		AT2G28450		plus	plus	plus		T14	T11	-	T14	T11	-		zinc finger (CCCH-type) family protein;(source:Araport11); TRNA METHYLTRANSFERASE 2B (TRM2B)
e		AT2G28480		plus	plus	plus		T14	T11	-	T14	T11	-		RNA-binding CRS1 / YhbY (CRM) domain protein;(source:Araport11)
e		AT2G28540		plus	plus	plus		T14	T11	-	T14	T11	-		RNA binding (RRM/RBD/RNP motifs) family protein;(source:Araport11)
e		AT2G28880		plus	plus	plus		T14	T11	-	T14	T11	-		ADCS encodes a protein that has two functional domains. The N-terminal domain has glutamine amidotransferase activity while the C-terminal domain has aminodeoxychorismate synthase (ADCS) activity. These two domains act together to catalyze the transformation of chorismate to 4-amino-4-deoxychorismate. This reaction is required for 4-aminobenzoate (pABA) production and ultimately for folate biosyn…
e		AT2G29065		minus	plus	plus		T14	T11	-	T14	T11	-		GRAS family transcription factor;(source:Araport11)
e		AT2G29070		plus	plus	plus		T14	T11	-	T14	T11	-		Ubiquitin fusion degradation UFD1 family protein;(source:Araport11)
e		AT2G29190		plus	plus	plus		T14	T11	-	T14	T11	-		Encodes a member of the Arabidopsis Pumilio (APUM) proteins containing PUF domain (eight repeats of approximately 36 amino acids each). PUF proteins regulate both mRNA stability and translation through sequence-specific binding to the 3' UTR of target mRNA transcripts; PUMILIO 2 (PUM2)
e		AT2G29760		plus	plus	plus		T14	T11	-	T14	T11	-		Encodes a chloroplast RNA editing factor; ORGANELLE TRANSCRIPT PROCESSING 81 (OTP81)
e		AT2G30280		plus	plus	plus		T14	T11	-	T14	T11	-		Encodes RDM4, a transcriptional regulator functioning in RNA-directed DNA methylation and plant development; RNA-DIRECTED DNA METHYLATION 4 (RDM4)
e		AT2G30490		plus	plus	plus		T14	T11	-	T14	T11	-		Encodes a cinnamate-4-hydroxylase. Mutations in this gene impact phenylpropanoid metabolism, growth and development; CINNAMATE-4-HYDROXYLASE (C4H)
e		AT2G31240		plus	plus	plus		T14	T11	-	T14	T11	-		Tetratricopeptide repeat (TPR)-like superfamily protein;(source:Araport11)
e		AT2G31820		plus	plus	plus		T14	T11	-	T14	T11	-		Ankyrin repeat family protein;(source:Araport11)
e		AT2G32250		plus	plus	plus		T14	T11	-	T14	T11	-		FAR1-related sequence 2;(source:Araport11); FAR1-RELATED SEQUENCE 2 (FRS2)
e		AT2G32430		plus	plus	plus		T14	T11	-	T14	T11	-		Galactosyltransferase family protein;(source:Araport11)
e		AT2G32700		plus	plus	plus		T14	T11	-	T14	T11	-		Encodes a WD40 repeat and LUFS domain containing protein that is similar to LUG. Interacts physically with SEUSS and likely functions as part of a repressor complex that represses AG. Involved in cell wall modifications necessary for mucilage extrusion and mediates aluminium sensitivity through PECTIN METHYLESTERASE46-modulated root cell wall pectin methylesterification; LEUNIG_HOMOLOG (LUH)
e		AT2G32850		plus	plus	plus		T14	T11	-	T14	T11	-		Protein kinase superfamily protein;(source:Araport11)
e		AT2G32900		plus	plus	plus		T14	T11	-	T14	T11	-		Homologous to Drosophila ZW10, a centromere/kinetochore protein involved in chromosome segregation. Member of MAG2 complex on the ER that is responsible for efficient transport of seed storage proteins, functions in protein transport between the ER and Golgi apparatus, contain a Zeste?White 10 (ZW10) domain and a Sec39 domain. Required for proper maturation of seed storage proteins; (ATZW10)
e		AT2G32970		plus	plus	plus		T14	T11	-	T14	T11	-		G1/S-specific cyclin-E protein;(source:Araport11)
e		AT2G33540		plus	plus	plus		T14	T11	-	T14	T11	-		C-terminal domain phosphatase-like 3;(source:Araport11); C-TERMINAL DOMAIN PHOSPHATASE-LIKE 3 (CPL3)
e		AT2G34040		plus	plus	plus		T14	T11	-	T14	T11	-		Apoptosis inhibitory protein 5 (API5);(source:Araport11)
e		AT2G34357		plus	plus	plus		T14	T11	-	T14	T11	-		ARM repeat superfamily protein;(source:Araport11)
e		AT2G34720		plus	plus	plus		T14	T11	-	T14	T11	-		nuclear factor Y, subunit A4;(source:Araport11); NUCLEAR FACTOR Y, SUBUNIT A4 (NF-YA4)
e		AT2G34750		plus	plus	plus		T14	T11	-	T14	T11	-		RNA polymerase I specific transcription initiation factor RRN3 protein;(source:Araport11)
e		AT2G35060		plus	plus	plus		T14	T11	-	T14	T11	-		potassium transporter; K+ UPTAKE PERMEASE 11 (KUP11)
e		AT2G35110		plus	plus	plus		T14	T11	-	T14	T11	-		Component of the WAVE protein complex which act as activators of ARP2/3 complex involved in actin nucleation. Required for trichome morphogenesis. Mutant displays distorted trichomes, a phenotype that can be phenocopied by treatment of WT plants with actin-interacting drugs. Its ER localization is independent of upstream SPK1 activation signaling and the physical association with the WAVE/SCAR Re…
e		AT2G35330		plus	plus	plus		T14	T11	-	T14	T11	-		RING/U-box superfamily protein;(source:Araport11)
e		AT2G35920		plus	plus	plus		T14	T11	-	T14	T11	-		RNA helicase family protein;(source:Araport11)
e		AT2G36380		plus	plus	plus		T14	T11	-	T14	T11	-		pleiotropic drug resistance 6;(source:Araport11); ATP-BINDING CASSETTE G34 (ABCG34)
e		AT2G36740		plus	plus	plus		T14	T11	-	T14	T11	-		DNA binding protein SWC2;(source:Araport11); (SWC2)
e		AT2G36810		plus	plus	plus		T14	T11	-	T14	T11	-		Specifically involved in gravity perception and/or gravity signal transduction for the shoot gravitropic response. Effects gravitropism only in inflorescence stems but normal in both hypocotyls and roots; SHOOT GRAVITROPISM 6 (SGR6)
e		AT2G37150		plus	plus	plus		T14	T11	-	T14	T11	-		RING/U-box superfamily protein;(source:Araport11)
e		AT2G37520		plus	plus	plus		T14	T11	-	T14	T11	-		Acyl-CoA N-acyltransferase with RING/FYVE/PHD-type zinc finger domain-containing protein;(source:Araport11)
e		AT2G38280		plus	plus	plus		T14	T11	-	T14	T11	-		Encodes a protein with in vitro AMP deaminase activity that is involved in embryogenesis. Homozygous mutant embryos fail to develop past the zygote stage; EMBRYONIC FACTOR1 (FAC1)
e		AT2G38470		plus	plus	plus		T14	T11	-	T14	T11	-		Member of the plant WRKY transcription factor family. Regulates the antagonistic relationship between defense pathways mediating responses to P. syringae and necrotrophic fungal pathogens. Located in nucleus. Involved in response to various abiotic stresses - especially salt stress; WRKY DNA-BINDING PROTEIN 33 (WRKY33)
e		AT2G38770		plus	plus	plus		T14	T11	-	T14	T11	-		P-loop containing nucleoside triphosphate hydrolases superfamily protein;(source:Araport11); EMBRYO DEFECTIVE 2765 (EMB2765)
e		AT2G38960		plus	plus	plus		T14	T11	-	T14	T11	-		endoplasmic reticulum oxidoreductin; ENDOPLASMIC RETICULUM OXIDOREDUCTINS 2 (ERO2)
e		AT2G39090		plus	plus	plus		T14	T11	-	T14	T11	-		tetratricopeptide repeat (TPR)-containing protein;(source:Araport11); ANAPHASE-PROMOTING COMPLEX 7 (APC7)
e		AT2G39170		plus	plus	plus		T14	T11	-	T14	T11	-		MEF2BNB-like protein;(source:Araport11)
e		AT2G39340		plus	plus	plus		T14	T11	-	T14	T11	-		Putative mRNA export factor that is highly co-expressed with PRP4KA; YEAST SAC3 HOMOLOG A (SAC3A)
e		AT2G39480		plus	plus	plus		T14	T11	-	T14	T11	-		P-glycoprotein 6;(source:Araport11); ATP-BINDING CASSETTE B6 (ABCB6)
e		AT2G40430		plus	plus	plus		T14	T11	-	T14	T11	-		Encodes a homolog of yeast NOP53 that is an important regulator of cell division during organ growth; SMALL ORGAN 4 (SMO4)
e		AT2G40630		plus	plus	plus		T14	T11	-	T14	T11	-		Uncharacterized conserved protein (UCP030365);(source:Araport11)
e		AT2G40930		plus	plus	plus		T14	T11	-	T14	T11	-		Encodes ubiquitin-specific protease with nuclear localization signals that is likely to be involved in ubiquitin-mediated protein degradation; UBIQUITIN-SPECIFIC PROTEASE 5 (UBP5)
e		AT2G40950		plus	plus	plus		T14	T11	-	T14	T11	-		bZIP17 appears to regulate transcription as part of a salt and osmotic stress response. zip17 mutants show enhanced inhibition of primary root elongation in response to NaCl. Several salt-responsive genes, such as ATHB-7 show a reduced transcriptional response to a salt treatment in zip17 mutant seedlings. myc:bZIP17 undergoes proteolytic processing in salt-treated wild type seedlings, but not in…
e		AT2G41440		plus	plus	plus		T14	T11	-	T14	T11	-		agamous-like MADS-box protein;(source:Araport11)
e		AT2G41520		plus	plus	plus		T14	T11	-	T14	T11	-		Encodes one of the 36 carboxylate clamp (CC)-tetratricopeptide repeat (TPR) proteins (Prasad 2010, Pubmed ID: 20856808) with potential to interact with Hsp90/Hsp70 as co-chaperones; TETRATRICOPEPTIDE REPEAT 15 (TPR15)
e		AT2G41640		plus	plus	plus		T14	T11	-	T14	T11	-		Glycosyltransferase family 61 protein;(source:Araport11)
e		AT2G41790		plus	plus	plus		T14	T11	-	T14	T11	-		Insulinase (Peptidase family M16) family protein;(source:Araport11)
e		AT2G42160		plus	plus	plus		T14	T11	-	T14	T11	-		Encodes a RING domain containing protein BRIZ1. BRIZ1 (At2g42160) and BRIZ2 (At2g26000) proteins form a heteromeric E3 ligase complex required for seed germination and post-germination growth; BRAP2 RING ZNF UBP DOMAIN-CONTAINING PROTEIN 1 (BRIZ1)
e		AT2G42270		plus	plus	plus		T14	T11	-	T14	T11	-		Similar to yast Brr2p DEAD/DExH box ATP-dependent RNA helicase; (BRR2B)
e		AT2G42450		plus	plus	plus		T14	T11	-	T14	T11	-		alpha/beta-Hydrolases superfamily protein;(source:Araport11)
e		AT2G42600		plus	plus	plus		T14	T11	-	T14	T11	-		Encodes one of four Arabidopsis phosphoenolpyruvate carboxylase proteins.PPC1 and PPC2 are crucial for balancing carbon and nitrogen metabolism; PHOSPHOENOLPYRUVATE CARBOXYLASE 2 (PPC2)
e		AT2G42700		plus	plus	plus		T14	T11	-	T14	T11	-		Member of MAG2 complex on the ER that is responsible for efficient transport of seed storage proteins, functions in protein transport between the ER and Golgi apparatus Sec1 domain, involved in the development of vegetative organs. Required for proper maturation of seed storage proteins; MAG2-INTERACTING PROTEIN 3 (MIP3)
e		AT2G43210		plus	plus	plus		T14	T11	-	T14	T11	-		Ubiquitin-like superfamily protein;(source:Araport11)
e		AT2G43320		plus	plus	plus		T14	T11	-	T14	T11	-		S-adenosyl-L-methionine-dependent methyltransferases superfamily protein;(source:Araport11)
e		AT2G44900		plus	plus	plus		T14	T11	-	T14	T11	-		ARABIDILLO-1 and its homolog, ARABIDILLO -2, are unique among Arabidopsis Arm-repeat proteins in having an F-box motif and fall into a phylogenetically distinct subgroup from other plant Arm-repeat proteins Similar to arm repeat protein in rice and armadillo/beta-catenin repeat family protein / F-box family protein in Dictyostelium. ARABIDILLO-1 promote lateral root development. Mutant plants for…
e		AT2G44950		plus	plus	plus		T14	T11	-	T14	T11	-		The gene encodes one of two orthologous E3 ubiquitin ligases in Arabidopsis that are involved in monoubiquitination of histone H2B; HISTONE MONO-UBIQUITINATION 1 (HUB1)
e		AT2G45030		plus	plus	plus		T14	T11	-	T14	T11	-		Translation elongation factor EFG/EF2 protein;(source:Araport11)
e		AT2G45500		plus	plus	plus		T14	T11	-	T14	T11	-		AAA-type ATPase family protein;(source:Araport11)
e		AT2G46340		plus	plus	plus		T14	T11	-	T14	T11	-		Encodes a member of the SPA (suppressor of phyA-105) protein family (SPA1-SPA4). SPA proteins contain an N-terminal serine/threonine kinase-like motif followed by a coiled-coil structure and a C-terminal WD-repeat domain. SPA1 is a PHYA signaling intermediate, putative regulator of PHYA signaling pathway. Light responsive repressor of photomorphogenesis. Involved in regulating circadian rhythms a…
e		AT2G46400		plus	plus	plus		T14	T11	-	T14	T11	-		Encodes a WRKY transcription factor that contributes to the feedforward inhibition of osmotic/salt stress-dependent LR inhibition via regulation of ABA signaling and auxin homeostasis; WRKY DNA-BINDING PROTEIN 46 (WRKY46)
e		AT2G46510		plus	plus	plus		T14	T11	-	T14	T11	-		Encodes a nuclear localized BLH domain containing transcriptional activator involved in response to ABA. Overexpression confers enhanced ABA responsiveness while loss of function mutants are ABA sensitive.bHLH17 interacts with JAZ proteins, and functions redundantly with bHLH3, bHLH13 and bHLH14 to negatively regulate jasmonate responses; ABA-INDUCIBLE BHLH-TYPE TRANSCRIPTION FACTOR (AIB)
e		AT2G46550		plus	plus	plus		T14	T11	-	T14	T11	-		transmembrane protein;(source:Araport11)
e		AT2G46920		plus	plus	plus		T14	T11	-	T14	T11	-		Pol mutations are recessive, partial suppressors of meristem defects in strong clv1 and clv3 mutants, and nearly complete suppressors of weak clv1 mutants. Single mutants appear normal. Acts downstream of the CLV signaling pathway in meristem development and is required together with PLL1 for stem-cell maintenance through the regulation of WUS; POLTERGEIST (POL)
e		AT2G46940		plus	plus	plus		T14	T11	-	T14	T11	-		fold protein;(source:Araport11)
e		AT2G46950		minus	plus	plus		T14	T11	-	T14	T11	-		cytochrome P450, family 709, subfamily B, polypeptide 2;(source:Araport11); CYTOCHROME P450, FAMILY 709, SUBFAMILY B, POLYPEPTIDE 2 (CYP709B2)
e		AT2G47090		plus	plus	plus		T14	T11	-	T14	T11	-		zinc ion binding/nucleic acid binding protein;(source:Araport11)
e		AT2G47350		plus	plus	plus		T14	T11	-	T14	T11	-		HIT zinc finger and PAPA-1-like domain-containing protein;(source:Araport11)
e		AT2G47600		plus	plus	plus		T14	T11	-	T14	T11	-		Encodes a magnesium/proton exchanger, member of putative Na+/Ca2+ antiporter gene family; MAGNESIUM/PROTON EXCHANGER (MHX)
e		AT2G47980		plus	plus	plus		T14	T11	-	T14	T11	-		Essential to the monopolar orientation of the kinetochores during meiosis; SISTER-CHROMATID COHESION PROTEIN 3 (SCC3)
e		AT2G48060		plus	plus	plus		T14	T11	-	T14	T11	-		piezo-type mechanosensitive ion channel component;(source:Araport11)
e		AT2G48160		plus	plus	plus		T14	T11	-	T14	T11	-		HUA and HUA-LIKE (HULK) genes act redundantly to regulate a subset of essential genes, with some (or all) family members also having specific functions; HUA2 LIKE 2 (HULK2)
e		AT3G01100		plus	plus	plus		T14	T11	-	T14	T11	-		unknown protein, has cDNAs and ESTs associated to it; HYPOTHETICAL PROTEIN 1 (HYP1)
e		AT3G01160		plus	plus	plus		T14	T11	-	T14	T11	-		pre-rRNA-processing ESF1-like protein;(source:Araport11)
e		AT3G01310		plus	plus	plus		T14	T11	-	T14	T11	-		Encodes a functional VIP1/PPIP5K-type ATP-grasp kinase that is involved in both InsP6 to InsP7 conversion and InsP7 to InsP8 conversion, producing the InsP8 cofactor of the ASK1-COI1-JAZ-jasmonate co-receptor complex. It is the major isoform in plants, is required for jasmonate-dependent defenses, and plays an important role in plant defenses against necrotrophic fungi and insect herbivores; ARAB…
e		AT3G01370		plus	plus	plus		T14	T11	-	T14	T11	-		Encodes a protein containing a CRM domain that is involved in group I and group II intron splicing; CRM FAMILY MEMBER 2 (CFM2)
e		AT3G01570		plus	minus	minus		T14	T11	-	T14	T11	-		Oleosin family protein;(source:Araport11)
e		AT3G01780		plus	plus	plus		T14	T11	-	T14	T11	-		Encodes TPLATE, a cytokinesis protein targeted to the cell plate. Functions in vesicle-trafficking events required for site-specific cell wall modifications during pollen germination and for anchoring of the cell plate to the mother wall at the correct cortical position; (TPLATE)
e		AT3G02065		plus	plus	plus		T14	T11	-	T14	T11	-		P-loop containing nucleoside triphosphate hydrolases superfamily protein;(source:Araport11)
e		AT3G02990		plus	plus	plus		T14	T11	-	T14	T11	-		member of Heat Stress Transcription Factor (Hsf) family The mRNA is cell-to-cell mobile; HEAT SHOCK TRANSCRIPTION FACTOR A1E (HSFA1E)
e		AT3G03790		plus	plus	plus		T14	T11	-	T14	T11	-		ankyrin repeat family protein / regulator of chromosome condensation (RCC1) family protein;(source:Araport11)
e		AT3G04560		plus	plus	plus		T14	T11	-	T14	T11	-		nucleolar/coiled-body phosphoprotein;(source:Araport11)
e		AT3G04580		plus	plus	plus		T14	T11	-	T14	T11	-		Ethylene receptor, subfamily 2. Has serine kinase activity; ETHYLENE INSENSITIVE 4 (EIN4)
e		AT3G05090		plus	plus	plus		T14	T11	-	T14	T11	-		Encodes a DCAF protein. Mutants are defective in lateral root development and suggest roles for DDB1-Cul4?mediated protein degradation in regulating auxin accumulation during lateral root primordium development and lateral root meristem emergence; LATERAL ROOT STIMULATOR 1 (LRS1)
e		AT3G05340		plus	plus	plus		T14	T11	-	T14	T11	-		Tetratricopeptide repeat (TPR)-like superfamily protein;(source:Araport11)
e		AT3G05680		plus	plus	plus		T14	T11	-	T14	T11	-		Encodes a splicing/methylation factor that is a homologue to the mammalian VIRILIZER, is member of a core set of mRNA m6A writer proteins and is required for N6-adenosine methylation of mRNA. Analysis of transcriptional profiles of the vir-1 mutant suggests that VIR is likely involved in regulation of gene expression, but the function of VIR is rather general than specific and knock-down of VIR d…
e		AT3G06010		plus	plus	plus		T14	T11	-	T14	T11	-		Encodes AtCHR12, a SNF2/Brahma-type chromatin-remodeling protein. AtCHR12 mediates temporary growth arrest in Arabidopsis upon perceiving environmental stress; (ATCHR12)
e		AT3G06340		plus	plus	plus		T14	T11	-	T14	T11	-		DNAJ heat shock N-terminal domain-containing protein;(source:Araport11)
e		AT3G06500		plus	plus	plus		T14	T11	-	T14	T11	-		Encodes an alkaline/neutral invertase which localizes in mitochondria. It may be modulating hormone balance in relation to the radicle emergence. Mutants display severely reduced shoot growth and reduced oxygen consumption. Mutant root development is not affected as reported for A/N-InvA mutant (inva) plants. The mRNA is cell-to-cell mobile; ALKALINE/NEUTRAL INVERTASE C (A/N-InvC)
e		AT3G06520		plus	plus	plus		T14	T11	-	T14	T11	-		agenet domain-containing protein;(source:Araport11)
e		AT3G06670		plus	plus	plus		T14	T11	-	T14	T11	-		SMEK1 forms a catalytically active complex with PP4 proteins. The complex has been shown to target and dephosphorylate HYL1 which in turn promotes miRNA biogenesis. Mutants have pleiotrophic phenotypes and decreased production of miRNA. SMEK1 accumulation is responsive to ABA; SUPPRESSOR OF MEK 1 (SMEK1)
e		AT3G07020		plus	plus	plus		T14	T11	-	T14	T11	-		encodes a 3beta-hydroxy sterol UDP-glucosyltransferase. ugt80a2 mutant plants have reduced steryl glycoside and acyl steryl glycoside levels and reduced seed size. ugt80a2/b1 double mutants have normal levels of celluose and normal cold stress tolerance; STEROL GLUCOSYLTRANSFERASE (SGT)
e		AT3G07160		plus	plus	plus		T14	T11	-	T14	T11	-		Encodes GSL10, a member of the Glucan Synthase-Like (GSL) family believed to be involved in the synthesis of the cell wall component callose. GSL10 is required for male gametophyte development and plant growth. Has a role in entry of microspores into mitosis. GSL10 mutation leads to perturbation of microspore division symmetry, irregular callose deposition and failure of generative cell engulfmen…
e		AT3G07400		plus	plus	plus		T14	T11	-	T14	T11	-		lipase class 3 family protein;(source:Araport11)
e		AT3G07530		plus	plus	plus		T14	T11	-	T14	T11	-		integrator complex subunit;(source:Araport11); DEFECTIVE IN SNRNA PROCESSING 4 (DSP4)
e		AT3G07610		plus	plus	plus		T14	T11	-	T14	T11	-		IBM1 likely encodes a protein with histone H3mK9 demethylation activity. It may preferentially demethylate H3mK9 at low-copy loci to protect them from silencing by nearby heterochromatin by preventing the spread of cytosine methylation. BONSAI (At1g73177) is hypermethylated in ibm1 mutants. ibm1 mutants have morphological defects that become apparent at the F3 generation, including small narrow l…
e		AT3G07700		plus	plus	plus		T14	T11	-	T14	T11	-		ABC1K7 is a member of an atypical protein kinase family that is induced by salt stress. Loss of function mutations affect the metabolic profile of chloroplast lipids. It appears to function along with ABC1K8 in mediating lipid membrane changes in response to stress; SALT-INDUCED ABC1 KINASE 1 (SIA1)
e		AT3G07780		plus	plus	plus		T14	T11	-	T14	T11	-		Encodes a nuclear PHD finger protein that is functionally redundant with OBE2 and plays an important role in the maintenance and/or establishment of the root and shoot apical meristems. The mRNA is cell-to-cell mobile; OBERON1 (OBE1)
e		AT3G07930		plus	plus	plus		T14	T11	-	T14	T11	-		DNA glycosylase superfamily protein;(source:Araport11)
e		AT3G08970		plus	plus	plus		T14	T11	-	T14	T11	-		J domain protein localized in ER lumen. Can compensate for the growth defect in jem1 scj1 mutant yeast. Also shows similarity to HSP40 proteins and is induced by heat stress. At high temperatures, mutant alleles are not transmitted through the pollen due to defects in pollen tube growth; (ATERDJ3A)
e		AT3G09370		plus	plus	plus		T14	T11	-	T14	T11	-		C-myb-like transcription factor (MYB3R3) mRNA. It is a target of CDK phosphorylation and blocks cell division in response to DNA damage; MYB DOMAIN PROTEIN 3R-3 (MYB3R-3)
e		AT3G09560		plus	plus	plus		T14	T11	-	T14	T11	-		The PAH1 gene encodes a phosphatidate phosphohydrolase. Mutant analysis revealed its involvement in galactolipid synthesis pathway, and the membrane lipid remodeling. The pah1pah2 double-mutant showed enhanced Al-susceptibility under low-P conditions, but there was no significant differences in Al tolerance between pah1pah2 and wild type when they were grown in a solution containing 35 &#956;M Pi…
e		AT3G09670		plus	plus	plus		T14	T11	-	T14	T11	-		Tudor/PWWP/MBT superfamily protein;(source:Araport11); PWWP DOMAIN PROTEIN 2 (PDP2)
e		AT3G10380		plus	plus	plus		T14	T11	-	T14	T11	-		Subunit of the Putative Arabidopsis Exocyst Complex; SUBUNIT OF EXOCYST COMPLEX 8 (SEC8)
e		AT3G10410		plus	plus	plus		T14	T11	-	T14	T11	-		SERINE CARBOXYPEPTIDASE-LIKE 49;(source:Araport11); SERINE CARBOXYPEPTIDASE-LIKE 49 (scpl49)
e		AT3G10550		plus	plus	plus		T14	T11	-	T14	T11	-		Has 3'-phosphatase activity against both phosphatidylinositol-3,5-bisphosphate (PtdIns3,5P2) and Phosphatidylinositol-3-phosphate (PtdIns3P). The in vitro activity was higher with PtdIns3,5P2 than with PtdIns3P; MYOTUBULARIN 1 (MTM1)
e		AT3G10910		minus	plus	minus		T14	T11	-	T14	T11	-		RING/U-box superfamily protein;(source:Araport11); DAF-LIKE GENE 1 (DAFL1)
e		AT3G11020		plus	plus	plus		T14	T11	-	T14	T11	-		encodes a member of the DREB subfamily A-2 of ERF/AP2 transcription factor family (DREB2B). The protein contains one AP2 domain. There are eight members in this subfamily including DREB2A; DRE/CRT-BINDING PROTEIN 2B (DREB2B)
e		AT3G11290		plus	plus	plus		T14	T11	-	T14	T11	-		Myb/SANT-like DNA-binding domain protein;(source:Araport11)
e		AT3G11540		plus	plus	plus		T14	T11	-	T14	T11	-		Encodes a N-acetyl glucosamine transferase that may glycosylate other molecules involved in GA signaling. Contains a tetratricopeptide repeat region, and a novel carboxy-terminal region. SPY acts as both a repressor of GA responses and as a positive regulation of cytokinin signalling. SPY may be involved in reducing ROS accumulation in response to stress; SPINDLY (SPY)
e		AT3G11560		plus	plus	plus		T14	T11	-	T14	T11	-		LETM1-like protein;(source:Araport11)
e		AT3G11590		plus	plus	plus		T14	T11	-	T14	T11	-		golgin family A protein;(source:Araport11)
e		AT3G11710		plus	plus	plus		T14	T11	-	T14	T11	-		lysyl-tRNA synthetase 1;(source:Araport11); LYSYL-TRNA SYNTHETASE 1 (ATKRS-1)
e		AT3G11910		plus	plus	plus		T14	T11	-	T14	T11	-		ubiquitin-specific protease 13;(source:Araport11); UBIQUITIN-SPECIFIC PROTEASE 13 (UBP13)
e		AT3G11960		plus	plus	plus		T14	T11	-	T14	T11	-		Cleavage and polyadenylation specificity factor (CPSF) A subunit protein;(source:Araport11)
e		AT3G12010		plus	plus	plus		T14	T11	-	T14	T11	-		C18orf8;(source:Araport11)
e		AT3G12070		minus	plus	plus		T14	T11	-	T14	T11	-		RAB geranylgeranyl transferase beta subunit 2;(source:Araport11); RAB GERANYLGERANYL TRANSFERASE BETA SUBUNIT 2 (RGTB2)
e		AT3G12250		plus	plus	plus		T14	T11	-	T14	T11	-		basic leucine zipper transcription factor involved in the activation of SA-responsive genes; TGACG MOTIF-BINDING FACTOR 6 (TGA6)
e		AT3G12280		plus	plus	plus		T14	T11	-	T14	T11	-		Encodes a retinoblastoma homologue RETINOBLASTOMA-RELATED protein (RBR or RBR1). RBR controls nuclear proliferation in the female gametophyte. Also required for correct differentiation of male gametophytic cell types. Regulates stem cell maintenance in Arabidopsis roots. Involved in the determination of cell cycle arrest in G1 phase after sucrose starvation. RBR1 is also involved in regulation of…
e		AT3G12570		plus	plus	plus		T14	T11	-	T14	T11	-		FYD;(source:Araport11); (FYD)
e		AT3G12640		plus	plus	plus		T14	T11	-	T14	T11	-		RNA binding (RRM/RBD/RNP motifs) family protein;(source:Araport11)
e		AT3G12940		plus	plus	plus		T14	T11	-	T14	T11	-		2-oxoglutarate (2OG) and Fe(II)-dependent oxygenase superfamily protein;(source:Araport11)
e		AT3G13080		plus	plus	plus		T14	T11	-	T14	T11	-		encodes an ATP-dependent MRP-like ABC transporter able to transport glutathione-conjugates as well as chlorophyll catabolites. The expression of this gene is upregulated by herbicide safeners such as benoxacor and fenclorim; ATP-BINDING CASSETTE C3 (ABCC3)
e		AT3G13225		plus	plus	plus		T14	T11	-	T14	T11	-		WW domain-containing protein;(source:Araport11); FORMIN BINDING PROTEIN 4 (FNBP4)
e		AT3G13300		plus	plus	plus		T14	T11	-	T14	T11	-		Encodes VCS (VARICOSE). Involved in mRNA decapping. VCS forms a mRNA decapping complex with DCP1 (At1g08370) and DCP2 (At5g13570). Unlike DCP2, VCS itself does not have mRNA decapping activity in vitro. DCP1, DCP2 and VCS colocalize in cytoplasmic loci, which are putative Arabidopsis mRNA processing bodies. Null mutants of DCP1, DCP2, and VCS accumulate capped mRNAs with a reduced degradation rat…
e		AT3G13330		plus	plus	plus		T14	T11	-	T14	T11	-		Encodes a protein that interacts with the 26S proteasome. Mutants are phenotypically indistinguishable from wild type plants under a variety of growth conditions. Protein levels increase upon exposure of seedlings to MG132, a specific, potent, reversible, and cell-permeable proteasome inhibitor; PROTEASOME ACTIVATING PROTEIN 200 (PA200)
e		AT3G13340		plus	plus	plus		T14	T11	-	T14	T11	-		Transducin/WD40 repeat-like superfamily protein;(source:Araport11)
e		AT3G13530		plus	plus	plus		T14	T11	-	T14	T11	-		MAP3K epsilon protein kinase 1 is functionally redundant with MAP3Ke2. Required for pollen development but not essential. map3ke1;map3ke2 double-mutant pollen grains develop plasma membrane irregularities following pollen mitosis I. Localized primarily in the plasma membrane. Expressed in leaf trichomes, root columella cells and developing ovules; MITOGEN-ACTIVATED PROTEIN KINASE KINASE KINASE 7 …
e		AT3G13772		plus	plus	plus		T14	T11	-	T14	T11	-		Encodes an Arabidopsis Transmembrane nine (TMN) protein. Transmembrane nine (TM9) proteins are localized in the secretory pathway of eukaryotic cells and are involved in cell adhesion and phagocytosis. Overexpression of this protein in yeast alters copper and zinc homeostasis; TRANSMEMBRANE NINE 7 (TMN7)
e		AT3G13870		plus	plus	plus		T14	T11	-	T14	T11	-		required for regulated cell expansion and normal root hair development. Encodes an evolutionarily conserved protein with putative GTP-binding motifs that is implicated in the control of vesicle trafficking between the endoplasmic reticulum and the Golgi compartments; ROOT HAIR DEFECTIVE 3 (RHD3)
e		AT3G13940		plus	plus	plus		T14	T11	-	T14	T11	-		DNA binding / DNA-directed RNA polymerase;(source:Araport11)
e		AT3G14050		plus	plus	plus		T14	T11	-	T14	T11	-		RELA/SPOT homolog 2;(source:Araport11); RELA/SPOT HOMOLOG 2 (RSH2)
e		AT3G14205		plus	plus	plus		T14	T11	-	T14	T11	-		Phosphoinositide phosphatase family protein;(source:Araport11); SUPPRESSOR OF ACTIN 2 (SAC2)
e		AT3G14330		plus	plus	plus		T14	T11	-	T14	T11	-		Encodes a pentatricopeptide repeat protein involved in chloroplast mRNA editing. Mutants display defects in C-U editing of psbE; CHLOROPLAST RNA EDITING FACTOR 3 (CREF3)
e		AT3G14350		plus	plus	plus		T14	T11	-	T14	T11	-		STRUBBELIG-receptor family 7;(source:Araport11); STRUBBELIG-RECEPTOR FAMILY 7 (SRF7)
e		AT3G14720		plus	plus	plus		T14	T11	-	T14	T11	-		member of MAP Kinase The mRNA is cell-to-cell mobile; MAP KINASE 19 (MPK19)
e		AT3G15470		plus	plus	plus		T14	T11	-	T14	T11	-		Transducin/WD40 repeat-like superfamily protein;(source:Araport11)
e		AT3G15730		plus	plus	plus		T14	T11	-	T14	T11	-		Encodes phospholipase D alpha 1 (PLD alpha 1). Positive regulator of abscisic acid (ABA) mediated stomatal movements. PLD alpha 1 plays an important role in seed deterioration and aging in Arabidopsis. The mRNA is cell-to-cell mobile; PHOSPHOLIPASE D ALPHA 1 (PLDALPHA1)
e		AT3G15880		plus	plus	plus		T14	T11	-	T14	T11	-		WUS-interacting protein 2;(source:Araport11); WUS-INTERACTING PROTEIN 2 (WSIP2)
e		AT3G16040		minus	plus	minus		T14	T11	-	T14	T11	-		Translation machinery associated TMA7;(source:Araport11)
e		AT3G16060		plus	plus	plus		T14	T11	-	T14	T11	-		ATP binding microtubule motor family protein;(source:Araport11)
e		AT3G16110		plus	plus	plus		T14	T11	-	T14	T11	-		Encodes a protein disulfide isomerase-like (PDIL) protein, a member of a multigene family within the thioredoxin (TRX) superfamily. Unlike several other PDI family members, transcript levels for this gene are not up-regulated in response to three different chemical inducers of ER stress (dithiothreitol, beta-mercaptoethanol, and tunicamycin); PDI-LIKE 1-6 (PDIL1-6)
e		AT3G16830		plus	plus	plus		T14	T11	-	T14	T11	-		TOPLESS-related 2;(source:Araport11); TOPLESS-RELATED 2 (TPR2)
e		AT3G17310		plus	plus	plus		T14	T11	-	T14	T11	-		Encodes DRM3 (Domains Rearranged Methyltransferase3), a catalytically mutated paralog of the cytosine methyltransferase DRM2. Despite being catalytically mutated, DRM3 is required for normal maintenance of non-CG DNA methylation, establishment of RNA-directed DNA methylation triggered by repeat sequences and accumulation of repeat-associated small RNAs; DOMAINS REARRANGED METHYLTRANSFERASE 3 (DRM…
e		AT3G17450		plus	plus	plus		T14	T11	-	T14	T11	-		hAT dimerization domain-containing protein;(source:Araport11)
e		AT3G17740		plus	plus	plus		T14	T11	-	T14	T11	-		hypothetical protein;(source:Araport11)
e		AT3G17750		plus	plus	plus		T14	T11	-	T14	T11	-		NA
e		AT3G17800		plus	plus	plus		T14	T11	-	T14	T11	-		mRNA level of the MEB5.2 gene (At3g17800) remains unchanged after cutting the inflorescence stem
e		AT3G17850		plus	plus	plus		T14	T11	-	T14	T11	-		Protein kinase superfamily protein;(source:Araport11); NCOMPLETE ROOT HAIR ELONGATION 1 (IREH1)
e		AT3G18100		plus	plus	plus		T14	T11	-	T14	T11	-		Member of the R2R3 transcription factor gene family; MYB DOMAIN PROTEIN 4R1 (MYB4R1)
e		AT3G18110		plus	plus	plus		T14	T11	-	T14	T11	-		Pentatricopeptide repeat (PPR) superfamily protein;(source:Araport11); EMBRYO DEFECTIVE 1270 (EMB1270)
e		AT3G18440		plus	plus	plus		T14	T11	-	T14	T11	-		Belongs to the aluminum-activated malate transporter family. Encodes a vacuolar malate channel. Expressed in all parts of plants. Almost exclusively expressed in mesophyll cells of leaves. The mRNA is cell-to-cell mobile; ALUMINUM-ACTIVATED MALATE TRANSPORTER 9 (ALMT9)
e		AT3G18610		minus	plus	plus		T14	T11	-	T14	T11	-		Encodes ATNUC-L2 (NUCLEOLIN LIKE 2); NUCLEOLIN LIKE 2 (NUC-L2)
e		AT3G19100		plus	plus	plus		T14	T11	-	T14	T11	-		Encodes a protein kinase that positively regulates gibberellic acid (GA) signaling by inactivating the E3 ubiquitin ligase GARU. GARU mediates ubiquitin-dependent degradation of GID1s, which are GA receptors; (TAGK2)
e		AT3G19170		plus	plus	plus		T14	T11	-	T14	T11	-		Zinc metalloprotease pitrilysin subfamily A. Signal peptide degrading enzyme targeted to mitochondria and chloroplasts. Expressed only in siliques and flowers; PRESEQUENCE PROTEASE 1 (PREP1)
e		AT3G19180		plus	plus	plus		T14	T11	-	T14	T11	-		Encodes a chloroplast division factor located in the plastid inner envelope with its N-terminus exposed to the stroma. PARC6 influences FtsZ assembly and is required for recruitment of PDV1 during chloroplast division; PARALOG OF ARC6 (PARC6)
e		AT3G19240		plus	plus	plus		T14	T11	-	T14	T11	-		Vacuolar import/degradation, Vid27-related protein;(source:Araport11)
e		AT3G19290		plus	plus	plus		T14	T11	-	T14	T11	-		bZIP transcription factor with specificity for abscisic acid-responsive elements (ABRE). Mediates ABA-dependent stress responses.ABF4 acts through SnRK2 pathway and binds to ABA response elements of the promoters of NYE1 and regulates their expression to promote chlorophyll degradation; ABRE BINDING FACTOR 4 (ABF4)
e		AT3G19580		plus	plus	plus		T14	T11	-	T14	T11	-		Encodes zinc finger protein. mRNA levels are upregulated in response to ABA, high salt, and mild desiccation. The protein is localized to the nucleus and acts as a transcriptional repressor; ZINC-FINGER PROTEIN 2 (ZF2)
e		AT3G19740		plus	plus	plus		T14	T11	-	T14	T11	-		P-loop containing nucleoside triphosphate hydrolases superfamily protein;(source:Araport11)
e		AT3G19770		plus	plus	plus		T14	T11	-	T14	T11	-		Guanine nucleotide exchange factor VPS9a. Can activate all Rab5 members to GTP-bound forms in vitro. Required for embryogenesis. Regulates the localization of ARA7 and ARA6. Involved in postembryonic root development; (VPS9A)
e		AT3G19840		plus	plus	plus		T14	T11	-	T14	T11	-		Binds the carboxyl-terminal domain (CTD) of the largest subunit of RNA polymerase II and functions as a scaffold for RNA processing machineries; PRE-MRNA-PROCESSING PROTEIN 40C (PRP40C)
e		AT3G20440		plus	plus	plus		T14	T11	-	T14	T11	-		Encodes BE1, a putative glycoside hydrolase. Involved in organogenesis and somatic embryogenesis by regulating carbohydrate metabolism. Mutation in BE1 has pleotrophic effect on the whole plant development; EMBRYO DEFECTIVE 2729 (EMB2729)
e		AT3G20720		plus	plus	plus		T14	T11	-	T14	T11	-		amino-terminal region of chorein;(source:Araport11)
e		AT3G20770		plus	plus	plus		T14	T11	-	T14	T11	-		Encodes EIN3 (ethylene-insensitive3), a nuclear transcription factor that initiates downstream transcriptional cascades for ethylene responses. EIN3 interacts with MYC2, MYC3 and MYC4 to inhibit jasmonate-induced expression of wound-responsive genes and herbivory-inducible genes, and plant defense against generalist herbivores; ETHYLENE-INSENSITIVE3 (EIN3)
e		AT3G20780		plus	plus	plus		T14	T11	-	T14	T11	-		Encodes putative eukaryotic homolog of archaebacterial topoisomerase VI subunit B, TOP6B. Is essential for endoreduplication and is involved in cell expansion and cell proliferation. The hlq (harlequin) dwarf mutant has fewer root hair and leaf trichome. It has abnormal epidermal cell and accumulates callose; TOPOISOMERASE 6 SUBUNIT B (TOP6B)
e		AT3G21070		plus	plus	plus		T14	T11	-	T14	T11	-		Encodes a protein with NAD(H) kinase activity; NAD KINASE 1 (NADK1)
e		AT3G21430		plus	plus	plus		T14	T11	-	T14	T11	-		DNA binding protein;(source:Araport11); ALWAYS EARLY 3 (ALY3)
e		AT3G21540		plus	plus	plus		T14	T11	-	T14	T11	-		transducin family protein / WD-40 repeat family protein;(source:Araport11)
e		AT3G21810		plus	plus	plus		T14	T11	-	T14	T11	-		Zinc finger C-x8-C-x5-C-x3-H type family protein;(source:Araport11)
e		AT3G22170		plus	plus	plus		T14	T11	-	T14	T11	-		A component of the PHYA signaling network, mediates the FR-HIR response to far-red light in concert with FAR1; FAR-RED ELONGATED HYPOCOTYLS 3 (fhy3)
e		AT3G22190		plus	plus	plus		T14	T11	-	T14	T11	-		IQ-domain 5;(source:Araport11); IQ-DOMAIN 5 (IQD5)
e		AT3G22380		plus	plus	plus		T14	T11	-	T14	T11	-		Encodes a nucleus-acting plant-specific clock regulator working close to the central oscillator and affecting the circadian gating of light responses. Circadian gating is the alteration of circadian phase according to the photoperiod of the entraining day/light cycle and the rhythmic antagonism of light responses in the early subjective night. TIC differentially regulates CCA1 and PRR9 from LHY, …
e		AT3G22420		plus	plus	plus		T14	T11	-	T14	T11	-		Encodes a member of the WNK family (9 members in all) of protein kinases, the structural design of which is clearly distinct from those of other known protein kinases, such as receptor-like kinases and mitogen-activated protein kinases. Its transcription is under the control of circadian rhythms; WITH NO LYSINE (K) KINASE 2 (WNK2)
e		AT3G22520		plus	plus	plus		T14	T11	-	T14	T11	-		spindle assembly abnormal protein;(source:Araport11)
e		AT3G23030		plus	plus	plus		T14	T11	-	T14	T11	-		auxin inducible gene expressed in the nucleus; INDOLE-3-ACETIC ACID INDUCIBLE 2 (IAA2)
e		AT3G23410		plus	plus	plus		T14	T11	-	T14	T11	-		Encodes a fatty alcohol oxidase; FATTY ALCOHOL OXIDASE 3 (FAO3)
e		AT3G23590		plus	plus	plus		T14	T11	-	T14	T11	-		Encodes a protein shown to physically associate with the conserved transcriptional coregulatory complex, Mediator, and is involved in the regulation of phenylpropanoid homeostasis. Acts redundantly with REF4/MED5b (At2g48110). Required for expression of some dark-upregulated genes. RFR1 is the MED5a subunit of the mediator complex; REF4-RELATED 1 (RFR1)
e		AT3G23980		plus	plus	plus		T14	T11	-	T14	T11	-		Encodes a protein that interacts with the Polycomb-group (Pc-G) histone methyltransferase CLF (CURLY LEAF). It colocalizes with CLF to the nucleus and represses a subset of Pc-G target genes. The pleiotropic developmental mutant phenotype suggests that BLI prevents premature differentiation; BLISTER (BLI)
e		AT3G24090		plus	plus	plus		T14	T11	-	T14	T11	-		Encodes a glutamine-fructose-6-phosphate transaminase that likely plays a role in UDP-N-acetylglucosamine biosynthesis; L-GLUTAMINE D-FRUCTOSE-6-PHOSPHATE AMIDOTRANSFERASE (GFAT)
e		AT3G24520		plus	plus	plus		T14	T11	-	T14	T11	-		member of Heat Stress Transcription Factor (Hsf) family; HEAT SHOCK TRANSCRIPTION FACTOR C1 (HSFC1)
e		AT3G24740		plus	plus	plus		T14	T11	-	T14	T11	-		cellulose synthase, putative (DUF1644);(source:Araport11)
e		AT3G25230		plus	plus	plus		T14	T11	-	T14	T11	-		Encodes a a high molecular weight member of the FK506 binding protein (FKBP) family. It has three FKBP12-like domains, tetratricopeptide repeats, and a putative calmodulin binding domain. Modulates thermotolerance by interacting with HSP90.1 and affecting the accumulation of HsfA2-regulated sHSPs. Belongs to one of the 36 carboxylate clamp (CC)-tetratricopeptide repeat (TPR) proteins (Prasad 2010…
e		AT3G25840		plus	plus	plus		T14	T11	-	T14	T11	-		Spliceosome-associated kinase involved in alternative splicing. May influence alternative splicing patterns by phosphorylating a subset of splicing regulators; PRP4 KINASE A (PRP4KA)
e		AT3G26020		plus	plus	plus		T14	T11	-	T14	T11	-		Encodes protein phosphatase 2A (PP2A) B'eta subunit. Targeted to nucleus and cytosol; (PP2AB'ETA)
e		AT3G26090		plus	plus	plus		T14	T11	-	T14	T11	-		Encodes AtRGS1, a putative membrane receptor for D-glucose. Also functions as a regulator of G-protein signaling. Has GTPase-accelerating activity. Regulates the activity of AtGPA1. Lines over-expressing the gene are more tolerant to dehydration and root elongation. These phenotypes are dependent on ABA. Nuclear localization of the protein is dependent on ABA; REGULATOR OF G-PROTEIN SIGNALING 1 (…
e		AT3G26720		plus	plus	plus		T14	T11	-	T14	T11	-		Glycosyl hydrolase family 38 protein;(source:Araport11)
e		AT3G26950		plus	plus	plus		T14	T11	-	T14	T11	-		transmembrane protein;(source:Araport11)
e		AT3G27530		plus	plus	plus		T14	T11	-	T14	T11	-		This gene is predicted to encode a protein that functions as a Golgi apparatus structural component known as a golgin in mammals and yeast. A fluorescently-tagged version of GC6 co-localizes with Golgi markers, and this localization appears to be replicated using the C-terminal (225 aa) portion of the protein; GOLGIN CANDIDATE 6 (GC6)
e		AT3G29090		plus	plus	plus		T14	T11	-	T14	T11	-		Encodes an atypical pectin methylesterase that does not require salt for its activity and has a blockwise mode of pectin demethylesterification; PECTIN METHYLESTERASE 31 (PME31)
e		AT3G29390		plus	plus	plus		T14	T11	-	T14	T11	-		Nuclear localized K-homology containing protein that interacts with AS1; RS2-INTERACTING KH PROTEIN (RIK)
e		AT3G42170		plus	plus	plus		T14	T11	-	T14	T11	-		transposase-like gene with conserved domains from the family of hAT transposases that includes hobo from Drosophila melanogaster, Activator (Ac) from maize, and Tam3 from snapdragon but lacks several amino acids known to be essential for Ac transposition5. The DAYSLEEPER gene lacks 8 bp duplications and TIRs (a common feature of transcriptionally silent hAT transposases), however, DAYSLEEPER expr…
e		AT3G45190		plus	plus	plus		T14	T11	-	T14	T11	-		SIT4 phosphatase-associated family protein;(source:Araport11)
e		AT3G46790		plus	plus	plus		T14	T11	-	T14	T11	-		Encodes a member of a PCMP (plant combinatorial and modular protein) family (PCMP-H subfamily) with 9 pentatricopeptide (PPR) repeats. The protein is involved the intergenic processing of chloroplast RNA between rps7 and ndhB, which is essential for ndhB translation; CHLORORESPIRATORY REDUCTION 2 (CRR2)
e		AT3G46970		plus	plus	plus		T14	T11	-	T14	T11	-		Encodes a cytosolic alpha-glucan phosphorylase. In vitro, the enzyme has a preference for branched polysaccharides, such as glycogen; ALPHA-GLUCAN PHOSPHORYLASE 2 (PHS2)
e		AT3G47080		plus	plus	plus		T14	T11	-	T14	T11	-		Tetratricopeptide repeat (TPR)-like superfamily protein;(source:Araport11)
e		AT3G47420		plus	plus	plus		T14	T11	-	T14	T11	-		Encodes a Pi starvation-responsive protein AtPS3. A member of the phosphate starvation-induced glycerol-3-phosphate permease gene family: AT3G47420(G3Pp1), AT4G25220(G3Pp2), AT1G30560(G3Pp3), AT4G17550(G3Pp4) and AT2G13100(G3Pp5). Its expression is responsive to phosphate (Pi) and not phosphite (Phi) in roots and shoots; GLYCEROL-3-PHOSPHATE PERMEASE 1 (G3Pp1)
e		AT3G47640		plus	plus	plus		T14	T11	-	T14	T11	-		Encodes POPEYE (PYE), a bHLH transcription factor regulating response to iron deficiency in Arabidopsis roots; POPEYE (PYE)
e		AT3G47700		plus	plus	plus		T14	T11	-	T14	T11	-		Involved in transportation of seed storage proteins from the ER to the vacuole. Mutant seed cell accumulates the precursors of 12S globulin and 2S albumin instead of the vacuolar-located mature proteins. Member of MAG2 complex, involved in the development of vegetative organs; MAIGO2 (MAG2)
e		AT3G47780		minus	plus	plus		T14	T11	-	T14	T11	-		member of ATH subfamily The mRNA is cell-to-cell mobile; ATP-BINDING CASSETTE A7 (ABCA7)
e		AT3G48120		plus	plus	plus		T14	T11	-	T14	T11	-		serine/arginine-rich splicing factor;(source:Araport11)
e		AT3G48470		plus	plus	plus		T14	T11	-	T14	T11	-		embryo defective 2423;(source:Araport11); EMBRYO DEFECTIVE 2423 (EMB2423)
e		AT3G49000		plus	plus	plus		T14	T11	-	T14	T11	-		RNA polymerase III subunit RPC82 family protein;(source:Araport11)
e		AT3G49140		plus	plus	plus		T14	T11	-	T14	T11	-		Pentatricopeptide repeat (PPR) superfamily protein;(source:Araport11)
e		AT3G49530		plus	plus	plus		T14	T11	-	T14	T11	-		Transcription factor that serves as a molecular link between cold signals and pathogen resistance responses. Undergoes proteolytic processing triggered by cold-induced changes in membrane fluidity.It relocates from the plasma membrane to the nucleus in response to ER stress. NAC062 is phosphorylated by SnRK2.8 at Thr-142; NAC DOMAIN CONTAINING PROTEIN 62 (NAC062)
e		AT3G49725		plus	plus	plus		T14	T11	-	T14	T11	-		GTP-binding protein, HflX;(source:Araport11)
e		AT3G50040		plus	plus	plus		T14	T11	-	T14	T11	-		hypothetical protein;(source:Araport11)
e		AT3G50590		plus	plus	plus		T14	T11	-	T14	T11	-		WD40/YVTN repeat protein; (TWD40-1)
e		AT3G50770		plus	plus	plus		T14	T11	-	T14	T11	-		calmodulin-like 41;(source:Araport11); CALMODULIN-LIKE 41 (CML41)
e		AT3G50910		plus	plus	plus		T14	T11	-	T14	T11	-		netrin receptor DCC;(source:Araport11)
e		AT3G50930		plus	plus	plus		T14	T11	-	T14	T11	-		Encodes a protein that is present in a homo-multimeric protein complex on the outer mitochondrial membrane and plays a role in cell death and amplifying salicylic acid signalling. The mRNA is cell-to-cell mobile; CYTOCHROME BC1 SYNTHESIS (BCS1)
e		AT3G50940		minus	plus	plus		T14	T11	-	T14	T11	-		P-loop containing nucleoside triphosphate hydrolases superfamily protein;(source:Araport11)
e		AT3G51120		plus	plus	plus		T14	T11	-	T14	T11	-		zinc finger CCCH domain-containing protein 44;(source:Araport11)
e		AT3G51895		plus	plus	plus		T14	T11	-	T14	T11	-		Encodes a chloroplast-localized sulfate transporter; SULFATE TRANSPORTER 3;1 (SULTR3;1)
e		AT3G51940		plus	plus	plus		T14	T11	-	T14	T11	-		oxidoreductase/transition metal ion-binding protein;(source:Araport11)
e		AT3G51960		plus	plus	plus		T14	T11	-	T14	T11	-		bZIP transcription factor induced by salt stress and promoted salt tolerance. Localized to the cytoplasm and nucleus under control conditions and targeted preferentially to the nucleus under salt stress; BASIC LEUCINE ZIPPER 24 (BZIP24)
e		AT3G52170		plus	plus	plus		T14	T11	-	T14	T11	-		DNA binding protein;(source:Araport11)
e		AT3G52280		plus	plus	plus		T14	T11	-	T14	T11	-		Bromodomain containing nuclear-localized protein involved in leaf development. GTE6 binds to the promoter and intron of AS1 and regulates its expression via histone acetylation; GENERAL TRANSCRIPTION FACTOR GROUP E6 (GTE6)
e		AT3G53390		plus	plus	plus		T14	T11	-	T14	T11	-		Transducin/WD40 repeat-like superfamily protein;(source:Araport11)
e		AT3G54010		plus	plus	plus		T14	T11	-	T14	T11	-		Immunophilin-like protein similar to the p59 FK506-binding protein (FKBP52). Shows rotamase activity and contains an FKBP-like domain and three tetratricopeptide repeat units. Members of this class of mutation show ectopic cell proliferation in cotyledons. Gene may be alternatively spliced. Belongs to one of the 36 carboxylate clamp (CC)-tetratricopeptide repeat (TPR) proteins (Prasad 2010, Pubme…
e		AT3G54100		plus	plus	plus		T14	T11	-	T14	T11	-		O-fucosyltransferase family protein;(source:Araport11)
e		AT3G54140		plus	plus	plus		T14	T11	-	T14	T11	-		Encodes a di- and tri-peptide transporter that recognizes a variety of different amino acid combinations. GFP-tagged PTR1 localizes to the plasma membrane and has 8 to 11 predicted transmembrane domains. PTR1 is expressed in a number of different vascular tissues throughout the plant based on promoter:GUS expression analysis. ptr1 mutants have a lower dry weight than wild type plants when both ar…
e		AT3G54230		plus	plus	plus		T14	T11	-	T14	T11	-		Encodes a splicing factor SUA (suppressor of abi3-5), homologous to the human protein RBM5. Controls alternative splicing of the developmental regulator ABI3; SUPPRESSOR OF ABI3-5 (SUA)
e		AT3G54350		plus	plus	plus		T14	T11	-	T14	T11	-		Forkhead-associated (FHA) domain-containing protein;(source:Araport11); EMBRYO DEFECTIVE 1967 (emb1967)
e		AT3G54460		plus	plus	plus		T14	T11	-	T14	T11	-		SNF2 domain-containing protein / helicase domain-containing protein / F-box family protein;(source:Araport11)
e		AT3G54540		plus	plus	plus		T14	T11	-	T14	T11	-		member of GCN subfamily; ATP-BINDING CASSETTE F4 (ABCF4)
e		AT3G54860		plus	plus	plus		T14	T11	-	T14	T11	-		Homologous to yeast VPS33. Forms a complex with VCL1 and AtVPS11. Involved in vacuolar biogenesis; (ATVPS33)
e		AT3G55480		plus	plus	plus		T14	T11	-	T14	T11	-		Encodes PAT2, a putative beta-subunit of adaptor protein complex 3 (AP-3) that can partially complement the corresponding yeast mutant. Mediates the biogenesis and function of lytic vacuoles; PROTEIN AFFECTED TRAF&#64257;CKING 2 (PAT2)
e		AT3G55820		plus	plus	plus		T14	T11	-	T14	T11	-		Fasciclin-like arabinogalactan family protein;(source:Araport11)
e		AT3G55840		plus	plus	plus		T14	T11	-	T14	T11	-		Hs1pro-1 protein;(source:Araport11)
e		AT3G55980		plus	plus	plus		T14	T11	-	T14	T11	-		salt-inducible zinc finger 1;(source:Araport11); SALT-INDUCIBLE ZINC FINGER 1 (SZF1)
e		AT3G56310		plus	plus	plus		T14	T11	-	T14	T11	-		Member of Glycoside Hydrolase Family 27 (GH27)that functions as an &#945;-galactosidase; ALPHA-GALACTOSIDASE 3 (AGAL3)
e		AT3G56320		plus	plus	plus		T14	T11	-	T14	T11	-		PAP/OAS1 substrate-binding domain superfamily;(source:Araport11)
e		AT3G56640		plus	plus	plus		T14	T11	-	T14	T11	-		Encodes a member of the exocyst complex gene family. The exocyst is a protein complex involved in tethering vesicles to the plasma membrane during regulated or polarized secretion; EXOCYST COMPLEX COMPONENT SEC15A (SEC15A)
e		AT3G57020		plus	minus	plus		T14	T11	-	T14	T11	-		Calcium-dependent phosphotriesterase superfamily protein;(source:Araport11)
e		AT3G57180		plus	plus	plus		T14	T11	-	T14	T11	-		Encodes a chloroplast localized protein YL1/BPG2. Involved in seedling shoot response to salt stress through ABI4; BRASSINAZOLE(BRZ) INSENSITIVE PALE GREEN 2 (BPG2)
e		AT3G57360		plus	plus	plus		T14	T11	-	T14	T11	-		tRNA-splicing endonuclease subunit;(source:Araport11)
e		AT3G57380		minus	plus	minus		T14	T11	-	T14	T11	-		Glycosyltransferase family 61 protein;(source:Araport11)
e		AT3G57530		plus	plus	plus		T14	T11	-	T14	T11	-		Calcium-dependent Protein Kinase. ABA signaling component that regulates the ABA-responsive gene expression via ABF4. AtCPK32 has autophosphorylation activity and can phosphorylate ABF4 in vitro; CALCIUM-DEPENDENT PROTEIN KINASE 32 (CPK32)
e		AT3G57880		plus	plus	plus		T14	T11	-	T14	T11	-		Required for maintenance of inflorescence and shoot SAMs and normal development of the derived vascular cambium, functions in the SAM to promote continuous organogenesis, affects SAM development through STM, where it affects intracellular localization of STM in SAM cells in the peripheral region and prevents STM localization toward the cell wall of SAM cells in the peripheral region; MULTIPLE C2 …
e		AT3G59210		plus	plus	plus		T14	T11	-	T14	T11	-		F-box/RNI-like superfamily protein;(source:Araport11)
e		AT3G59410		plus	plus	plus		T14	T11	-	T14	T11	-		Encodes an eIF2alpha kinase that can bind uncharged tRNA via its C-terminus and can phosphorylate both eIF2alpha homologues in Arabidopsis; GENERAL CONTROL NON-REPRESSIBLE 2 (GCN2)
e		AT3G59430		plus	plus	plus		T14	T11	-	T14	T11	-		hypothetical protein;(source:Araport11)
e		AT3G60160		plus	plus	plus		T14	T11	-	T14	T11	-		member of MRP subfamily; ATP-BINDING CASSETTE C9 (ABCC9)
e		AT3G60310		plus	plus	plus		T14	T11	-	T14	T11	-		acyl-CoA synthetase family protein;(source:Araport11)
e		AT3G60350		plus	plus	plus		T14	T11	-	T14	T11	-		ARABIDILLO-2 and its homolog, ARABIDILLO -1, are unique among Arabidopsis Arm-repeat proteins in having an F-box motif and fall into a phylogenetically distinct subgroup from other plant Arm-repeat proteins Similar to arm repeat protein in rice and armadillo/beta-catenin repeat family protein / F-box family protein in Dictyostelium. ARABIDILLO-2 promote lateral root development. Mutant plants for…
e		AT3G60740		plus	plus	plus		T14	T11	-	T14	T11	-		Encodes tubulin-folding cofactor D. Mutants arrest during embryogenesis with embryos that are small, mushroom-shaped ('pilz') and consist of only one or few large cells each containing one or more variably enlarged nuclei and often cell wall stubs. Gene product necessary for continuous microtubule organization; TITAN 1 (TTN1)
e		AT3G61670		plus	plus	plus		T14	T11	-	T14	T11	-		extra-large G-like protein, putative (DUF3133);(source:Araport11)
e		AT3G61690		plus	plus	plus		T14	T11	-	T14	T11	-		Putative TNAase
e		AT3G61900		plus	plus	plus		T14	T11	-	T14	T11	-		SAUR-like auxin-responsive protein family;(source:Araport11); SMALL AUXIN UPREGULATED RNA 33 (SAUR33)
e		AT3G61960		plus	plus	plus		T14	T11	-	T14	T11	-		Protein kinase superfamily protein;(source:Araport11)
e		AT3G62260		plus	plus	plus		T14	T11	-	T14	T11	-		Protein phosphatase 2C family protein;(source:Araport11)
e		AT3G62300		plus	plus	plus		T14	T11	-	T14	T11	-		Encodes a protein with Agenet/Tudor and DUF724 domains. It can interact with ABAP1, a negative regulator of DNA replication and transcription, with the plant histone modification 'reader' LHP1, and with non-modified histones. It may act as a link between DNA replication, transcription and chromatin remodeling during flower development. Loss of function mutant has a WT phenotype; DOMAIN OF UNKNOWN…
e		AT3G62310		plus	plus	plus		T14	T11	-	T14	T11	-		RNA helicase family protein;(source:Araport11)
e		AT3G62360		plus	plus	plus		T14	T11	-	T14	T11	-		Carbohydrate-binding-like fold;(source:Araport11)
e		AT3G63180		plus	plus	plus		T14	T11	-	T14	T11	-		TIC-like protein;(source:Araport11); TIC-LIKE (TKL)
e		AT4G00060		plus	plus	plus		T14	T11	-	T14	T11	-		Nucleotidyltransferase family protein;(source:Araport11); MATERNAL EFFECT EMBRYO ARREST 44 (MEE44)
e		AT4G00550		plus	plus	plus		T14	T11	-	T14	T11	-		encodes a UDP-galactose-dependent digalactosyldiacylglycerol(DGDG) synthase. Located in chloroplast outer membrane; DIGALACTOSYL DIACYLGLYCEROL DEFICIENT 2 (DGD2)
e		AT4G00900		plus	plus	plus		T14	T11	-	T14	T11	-		Type IIA (SERCA-type) Ca2+ ATPase, catalyzes the efflux of calcium from the cytoplasm; ER-TYPE CA2+-ATPASE 2 (ECA2)
e		AT4G01290		plus	plus	plus		T14	T11	-	T14	T11	-		Protein with evolutionarily conserved eIF4E-binding motif in its N-terminal domain that can form mRNA cap?binding complexes and has the potential for regulating gene expression as a translation factor associated plant-specific cell cycle regulator; CONSERVED BINDING OF EIF4E 1 (CBE1)
e		AT4G01360		minus	plus	plus		T14	T11	-	T14	T11	-		Encodes a protein related to BYPASS1 (BPS1). Regulates production of mobile compound: bps signal; BYPASS 3 (BPS3)
e		AT4G01400		plus	plus	plus		T14	T11	-	T14	T11	-		Pentatricopeptide Repeat Protein involved in splicing of nad4, nad 5, nad 1 and nad2 introns which affects biogenesis of the respiratory complex I; MITOCHONDRIAL INTRON SPLICING FACTOR 74 (MISF74)
e		AT4G01550		plus	plus	plus		T14	T11	-	T14	T11	-		Encodes a plasma-membrane bound NAC transcription factor, whose controlled proteolytic activation allows it to enter the nucleus; NAC DOMAIN CONTAINING PROTEIN 69 (NAC069)
e		AT4G01800		plus	plus	plus		T14	T11	-	T14	T11	-		Encodes the ATPase subunit of the chloroplast Sec translocation machinery which plays an essential role in chloroplast biogenesis and the regulation of photosynthesis, the absence of which triggers a retrograde signal, eventually leading to a reprogramming of chloroplast and mitochondrial gene expression; ALBINO OR GLASSY YELLOW 1 (AGY1)
e		AT4G01880		plus	plus	plus		T14	T11	-	T14	T11	-		methyltransferase;(source:Araport11); TRNA METHYLTRANSFERASE 13 (TRM13)
e		AT4G02030		plus	plus	plus		T14	T11	-	T14	T11	-		Vps51/Vps67 family (components of vesicular transport) protein;(source:Araport11); UNHINGED (UNH)
e		AT4G02050		plus	plus	plus		T14	T11	-	T14	T11	-		STP7 is a monosaccharide/H+ symporter that transports arabinose and xylose; SUGAR TRANSPORTER PROTEIN 7 (STP7)
e		AT4G02260		plus	plus	plus		T14	T11	-	T14	T11	-		Displays guanosine-3',5'-bis(diphosphate) 3'-diphosphatase activity but not guanosine-3',5'-bis(diphosphate) 3'-diphosphate synthase activity; RELA/SPOT HOMOLOG 1 (RSH1)
e		AT4G02350		plus	plus	plus		T14	T11	-	T14	T11	-		Encodes a member of the exocyst complex gene family. The exocyst is a protein complex involved in tethering vesicles to the plasma membrane during regulated or polarized secretion. The mRNA is cell-to-cell mobile; EXOCYST COMPLEX COMPONENT SEC15B (SEC15B)
e		AT4G02560		plus	plus	plus		T14	T11	-	T14	T11	-		Encodes a nuclear localized protein with similarity to transcriptional regulators. Recessive mutants are late flowering. Expression of LFY is reduced in LD mutants. LD has been reported to exhibit prion like behavior in yeast but it remains to be determined if such activity exists during normal plant development; LUMINIDEPENDENS (LD)
e		AT4G02880		plus	plus	plus		T14	T11	-	T14	T11	-		ELKS/Rab6-interacting/CAST family protein;(source:Araport11)
e		AT4G03020		plus	plus	plus		T14	T11	-	T14	T11	-		transducin family protein / WD-40 repeat family protein;(source:Araport11)
e		AT4G03090		plus	plus	plus		T14	T11	-	T14	T11	-		sequence-specific DNA binding transcription factor ATNDX;(source:Araport11); NODULIN HOMEOBOX (NDX)
e		AT4G03250		plus	plus	plus		T14	T11	-	T14	T11	-		Homeodomain-like superfamily protein;(source:Araport11)
e		AT4G03430		plus	plus	plus		T14	T11	-	T14	T11	-		Encodes a nuclear protein similar to the human U5 small ribonucleoprotein-associated 102-kD protein and to the yeast pre-mRNA splicing factors Prp1p and Prp6p. STA1 expression is upregulated by cold stress, and the sta1-1 mutant is defective in the splicing of the cold-induced COR15A gene. Luciferase imaging was used to isolate a recessive mutant, sta1-1, with enhanced stability of the normally u…
e		AT4G03820		plus	plus	plus		T14	T11	-	T14	T11	-		transmembrane protein, putative (DUF3537);(source:Araport11)
e		AT4G04490		minus	minus	plus		T14	T11	-	T14	T11	-		Encodes a cysteine-rich receptor-like protein kinase; CYSTEINE-RICH RLK (RECEPTOR-LIKE PROTEIN KINASE) 36 (CRK36)
e		AT4G04670		plus	plus	plus		T14	T11	-	T14	T11	-		Met-10+ like family protein / kelch repeat-containing protein;(source:Araport11); TRNA METHYLTRANSFERASE 5C (TRM5C)
e		AT4G04885		plus	plus	plus		T14	T11	-	T14	T11	-		Encodes PCFS4 (Pcf11p-similar protein 4), a homolog of yeast polyadenylation factor Protein 1 of Cleavage Factor (Pcf11p). Regulates FCA (AT4G16280) mRNA polyadenylation. Promotes flowering time; PCF11P-SIMILAR PROTEIN 4 (PCFS4)
e		AT4G04920		plus	plus	plus		T14	T11	-	T14	T11	-		Encodes a nuclear targeted protein that plays a role in the CBF pathway -downstream of CBF translation. Mutants have impaired cold responses, reduced levels of cold induced RNA transcripts, are sensitive to osmotic stress. Required for expression of CBF-controlled cold-upregulated genes and some, but not all, other cold up-regulated genes. Required for recruitment of the Mediator complex and RNA …
e		AT4G04970		plus	plus	plus		T14	T11	-	T14	T11	-		encodes a gene similar to callose synthase The mRNA is cell-to-cell mobile; GLUCAN SYNTHASE-LIKE 1 (GSL1)
e		AT4G05100		minus	plus	minus		T14	T11	-	T14	T11	-		Member of the R2R3 factor gene family; MYB DOMAIN PROTEIN 74 (MYB74)
e		AT4G05420		plus	plus	plus		T14	T11	-	T14	T11	-		Structurally similar to damaged DNA binding proteins. DDB1a is part of a 350 KDa nuclear localized DET1 protein complex. This complex may physically interact with histone tails and while bound to chromatin- repress transcription of genes involved in photomorphogenesis. DDB1a is shown to be RUB-modified; DAMAGED DNA BINDING PROTEIN 1A (DDB1A)
e		AT4G06634		plus	plus	plus		T14	T11	-	T14	T11	-		Encodes an ABA responsive C2H2-type zinc finger transcription factor with both transcriptional repression and activation domains, that binds a G-rich, 11-bp DNA-binding motif. YY1 binds to the promoter of ABR1 and disruption represses ABA- and salt-induced ABR1 expression; YIN YANG 1 (YY1)
e		AT4G09140		plus	plus	plus		T14	T11	-	T14	T11	-		Encodes a protein with similarity to Mut1 DNA mismatch repair protein, from E.coli. The protein is expressed during prophase I of meiosis, colocalizes with MLH3 throughout pachytene and is dependent on MLH3 for proper localization; MUTL-HOMOLOGUE 1 (MLH1)
e		AT4G09150		plus	plus	plus		T14	T11	-	T14	T11	-		T-complex protein 11;(source:Araport11)
e		AT4G10320		plus	plus	plus		T14	T11	-	T14	T11	-		tRNA synthetase class I (I, L, M and V) family protein;(source:Araport11)
e		AT4G10570		plus	plus	plus		T14	T11	-	T14	T11	-		encodes a ubiquitin-specific protease family member, UBP9; UBIQUITIN-SPECIFIC PROTEASE 9 (UBP9)
e		AT4G10710		plus	plus	plus		T14	T11	-	T14	T11	-		encodes a component of the FAcilitates Chromatin Transcription (FACT) complex, SPT16.Along with SSRP1 binds to the promoter of FLC; GLOBAL TRANSCRIPTION FACTOR C (SPT16)
e		AT4G11110		plus	plus	plus		T14	T11	-	T14	T11	-		Encodes a member of the SPA (suppressor of phyA-105) protein family (SPA1-SPA4). SPA proteins contain an N-terminal serine/threonine kinase-like motif followed by a coiled-coil structure and a C-terminal WD-repeat domain. SPA proteins function redundantly in suppressing photomorphogenesis in dark- and light-grown seedlings. SPA2 primarily regulates seedling development in darkness and has little …
e		AT4G11160		plus	plus	plus		T14	T11	-	T14	T11	-		Translation initiation factor 2, small GTP-binding protein;(source:Araport11)
e		AT4G11350		minus	plus	plus		T14	T11	-	T14	T11	-		transferring glycosyl group transferase (DUF604);(source:Araport11)
e		AT4G11670		plus	plus	plus		T14	T11	-	T14	T11	-		DNA topoisomerase 4 subunit B (DUF810);(source:Araport11)
e		AT4G11920		plus	plus	plus		T14	T11	-	T14	T11	-		Encodes a putative activator of the anaphase-promoting complex/cyclosome. Promotes exit from the cell cycle and entry into the endocycle leading to endoreduplication. Mutation of this gene results in abnormal shoot apical meristem development. It likely regulates the development of meristems by indirectly interacting with WUS and CLV3; CELL CYCLE SWITCH PROTEIN 52 A2 (CCS52A2)
e		AT4G12120		plus	plus	plus		T14	T11	-	T14	T11	-		member of KEULE Gene Family; (SEC1B)
e		AT4G12430		plus	plus	plus		T14	T11	-	T14	T11	-		Haloacid dehalogenase-like hydrolase (HAD) superfamily protein;(source:Araport11); TREHALOSE-6-PHOSPHATE PHOSPHATASE F (TPPF)
e		AT4G12750		plus	plus	plus		T14	T11	-	T14	T11	-		Homeodomain-like transcriptional regulator;(source:Araport11)
e		AT4G13550		plus	plus	plus		T14	T11	-	T14	T11	-		Heat stress inducible plastid monogalactosyldiacylglycerol lipase; HEAT INDUCIBLE LIPASE1 (HIL1)
e		AT4G13630		plus	plus	plus		T14	T11	-	T14	T11	-		zein-binding protein (Protein of unknown function, DUF593);(source:Araport11)
e		AT4G14990		plus	plus	plus		T14	T11	-	T14	T11	-		Topoisomerase II-associated protein PAT1;(source:Araport11); PAT1 HOMOLOG 2 (PAT1H2)
e		AT4G15090		plus	plus	plus		T14	T11	-	T14	T11	-		Encodes a nuclear localized protein involved in far red light response signaling. Loss of function mutants are defective in far red light responses. Interacts with homologous gene FHY3; FAR-RED IMPAIRED RESPONSE 1 (FAR1)
e		AT4G15810		plus	plus	plus		T14	T11	-	T14	T11	-		P-loop containing nucleoside triphosphate hydrolases superfamily protein;(source:Araport11)
e		AT4G15850		plus	plus	plus		T14	T11	-	T14	T11	-		plant DEAD box-like RNA helicase; RNA HELICASE 1 (RH1)
e		AT4G15910		plus	plus	plus		T14	T11	-	T14	T11	-		encodes a gene whose transcript level in root and leaves increases to progressive drought stress. The transcript level is also affected by changes of endogenous or exogenous abscisic acid level. It appears to be a member of plant-specific gene family that includes late embryo-abundant and zinc- IAA-induced proteins in other plants. The mRNA is cell-to-cell mobile; DROUGHT-INDUCED 21 (DI21)
e		AT4G16150		plus	plus	plus		T14	T11	-	T14	T11	-		CATMA5 is a transcriptional activator. It acts in the cold response pathway, it can bind to and activate the expression of DREB1 genes; CALMODULIN-BINDING TRANSCRIPTION ACTIVATOR 2 (CAMTA5)
e		AT4G16420		plus	plus	plus		T14	T11	-	T14	T11	-		Transcriptional co-activator. Essential for the developmental switch from cell proliferation to cell differentiation in response to variations in auxin and cytokinin concentrations; HOMOLOG OF YEAST ADA2 2B (ADA2B)
e		AT4G16670		plus	plus	plus		T14	T11	-	T14	T11	-		FORKED-LIKE family member, part of Group 3 (Group 1 consists of FKD1, FL1-FL3; Group 2 consists of FL4 and FL8 and Group 3 consists of FL5- FL7). May coordinate leaf size with vein density, where Group 1 members and Group 3 members have opposing functions.
e		AT4G16765		plus	plus	plus		T14	T11	-	T14	T11	-		2-oxoglutarate (2OG) and Fe(II)-dependent oxygenase superfamily protein;(source:Araport11)
e		AT4G17020		plus	plus	plus		T14	T11	-	T14	T11	-		transcription factor-like protein;(source:Araport11)
e		AT4G17895		plus	plus	plus		T14	T11	-	T14	T11	-		Encodes a ubiquitin-specific protease; UBIQUITIN-SPECIFIC PROTEASE 20 (UBP20)
e		AT4G18240		plus	plus	plus		T14	T11	-	T14	T11	-		Encodes a starch synthase. In Arabidopsis leaves, the catalytic C-terminal region of STARCH SYNTHASE 4 promotes starch granule initiation while its non-catalytic N-terminal region determines starch granules morphology; STARCH SYNTHASE 4 (SS4)
e		AT4G18810		plus	plus	plus		T14	T11	-	T14	T11	-		NAD(P)-binding Rossmann-fold superfamily protein;(source:Araport11)
e		AT4G18880		plus	plus	plus		T14	T11	-	T14	T11	-		Encodes a member of Heat Stress Transcription Factor(Hsf) family that is a substrate of the MPK3/MPK6 signaling and regulates stress responses; HEAT SHOCK TRANSCRIPTION FACTOR A4A (HSF A4A)
e		AT4G19020		plus	plus	plus		T14	T11	-	T14	T11	-		Encodes a plant DNA methyltransferase that methylates mainly cytosines in CHH (H = any base but G) contexts. It is involved in heat tolerance; CHROMOMETHYLASE 2 (CMT2)
e		AT4G19040		plus	plus	plus		T14	T11	-	T14	T11	-		Encodes a PH and START domain-containing protein that mediates resistance to pathogenic fungi. Resistance requires salicylic acid signalling. Mutants are resistant to E. cichoracearum. Expressed throughout plant tissues and possibly localized to membranes /mitochondrion; ENHANCED DISEASE RESISTANCE 2 (EDR2)
e		AT4G19490		plus	plus	plus		T14	T11	-	T14	T11	-		Putative homolog of yeast Vps54. Thought to associate with POK and ATVPS53 in a plant GARP-like complex involved in the membrane trafficking system; (VPS54)
e		AT4G19600		plus	plus	plus		T14	T11	-	T14	T11	-		Encodes a cyclin T partner CYCT1;4. Plays important roles in infection with Cauliflower mosaic virus (CaMV). The mRNA is cell-to-cell mobile; (CYCT1;4)
e		AT4G19960		plus	plus	plus		T14	T11	-	T14	T11	-		Encodes a potassium ion transmembrane transporter. Also mediates cesium uptake when expressed in E. coli. The mRNA is cell-to-cell mobile; K+ UPTAKE PERMEASE 9 (KUP9)
e		AT4G20400		plus	plus	plus		T14	T11	-	T14	T11	-		Encodes a histone H3K4 demethylase repressing floral transition.Coordinates and structure features have been deposited in the RCSB Protein Data Bank with the accession codes 5YKN (JMJ14CD) and 5YKO(JMJ14CD-NOG-H3K4em3 complex). Glu285 and Glu516 contribute to the recognition of H3R2. Asp312 contributes to the recognition of H3Q5. Phe171 and Val363 contribute to the recognition of H3A7. Ser290, Tr…
e		AT4G21190		plus	plus	plus		T14	T11	-	T14	T11	-		Pentatricopeptide repeat (PPR) superfamily protein;(source:Araport11); EMBRYO DEFECTIVE 1417 (emb1417)
e		AT4G21520		plus	plus	plus		T14	T11	-	T14	T11	-		Transducin/WD40 repeat-like superfamily protein;(source:Araport11)
e		AT4G22740		plus	plus	plus		T14	T11	-	T14	T11	-		glycine-rich protein;(source:Araport11)
e		AT4G22780		plus	plus	plus		T14	T11	-	T14	T11	-		Member of a family of ACT domain containing proteins . ACT domains are involved in amino acid binding ; ACT DOMAIN REPEAT 7 (ACR7)
e		AT4G22920		plus	plus	plus		T14	T11	-	T14	T11	-		Similar to the tomato senescence-inducible chloroplast stay-green protein 1. It is upregulated during maximal senescence in the Arabidopsis life cycle, especially in senescent leaves. Acts antagonistically with SGR2 to balance chlorophyll catabolism in chloroplasts with the dismantling and remobilizing of other cellular components in senescing leaf cells; NON-YELLOWING 1 (NYE1)
e		AT4G22940		minus	plus	plus		T14	T11	-	T14	T11	-		Protein kinase superfamily protein;(source:Araport11)
e		AT4G23850		plus	plus	plus		T14	T11	-	T14	T11	-		AMP-dependent synthetase and ligase family protein;(source:Araport11); LONG-CHAIN ACYL-COA SYNTHETASE 4 (LACS4)
e		AT4G24100		plus	plus	plus		T14	T11	-	T14	T11	-		Protein kinase superfamily protein;(source:Araport11)
e		AT4G24290		plus	plus	plus		T14	T11	-	T14	T11	-		MAC/Perforin domain-containing protein;(source:Araport11)
e		AT4G24490		plus	plus	plus		T14	T11	-	T14	T11	-		RAB geranylgeranyl transferase alpha subunit 1;(source:Araport11); RAB GERANYLGERANYL TRANSFERASE ALPHA SUBUNIT 1 (RGTA1)
e		AT4G24560		plus	plus	plus		T14	T11	-	T14	T11	-		Encodes a ubiquitin-specific protease. There is no evidence for a phenotype in ubp16-1 mutants, however, double mutant analysis with ubp15 mutants reveals a role for UBP16 in plant development and cell proliferation; UBIQUITIN-SPECIFIC PROTEASE 16 (UBP16)
e		AT4G25360		plus	plus	plus		T14	T11	-	T14	T11	-		Encodes a member of the TBL (TRICHOME BIREFRINGENCE-LIKE) gene family containing a plant-specific DUF231 (domain of unknown function) domain. TBL gene family has 46 members, two of which (TBR/AT5G06700 and TBL3/AT5G01360) have been shown to be involved in the synthesis and deposition of secondary wall cellulose, presumably by influencing the esterification state of pectic polymers. A nomenclature…
e		AT4G25610		plus	plus	plus		T14	T11	-	T14	T11	-		C2H2-like zinc finger protein;(source:Araport11)
e		AT4G26455		plus	plus	plus		T14	T11	-	T14	T11	-		Encodes an outer nuclear membrane protein that anchors RanGAP1 to the nuclear envelope. It interacts with SUN proteins and is required for maintaining the elongated nuclear shape of epidermal cells; WPP DOMAIN INTERACTING PROTEIN 1 (WIP1)
e		AT4G27010		plus	plus	plus		T14	T11	-	T14	T11	-		ribosome 60S biogenesis amino-terminal protein;(source:Araport11); EMBRYO DEFECTIVE 2788 (EMB2788)
e		AT4G27020		plus	plus	plus		T14	T11	-	T14	T11	-		inositol-1,4,5-trisphosphate 5-phosphatase;(source:Araport11)
e		AT4G27340		plus	plus	plus		T14	T11	-	T14	T11	-		Met-10+ like family protein;(source:Araport11); TRNA METHYLTRANSFERASE 5B (TRM5B)
e		AT4G27830		plus	plus	plus		T14	T11	-	T14	T11	-		Encodes a beta-glucosidase that may be responsible for acyl-glucose-dependent anthocyanin glucosyltransferase activity in Arabidopsis. In vitro efforts to demonstrate AAGT activity for BGLU10 have been unsuccessful but experiments with mutants in this gene suggest at least an indirect involvement in anthocyanin formation; BETA GLUCOSIDASE 10 (BGLU10)
e		AT4G28610		plus	plus	plus		T14	T11	-	T14	T11	-		Similar to phosphate starvation response gene from Chlamydomonas. Weakly responsive to phosphate starvation. Acts upstream of PHO2 in phosphate signaling. Its expression is responsive to both phosphate (Pi) and phosphite (Phi) in shoots; PHOSPHATE STARVATION RESPONSE 1 (PHR1)
e		AT4G29010		plus	plus	plus		T14	T11	-	T14	T11	-		Functions in beta-oxidation of fatty acids, similar to CuMFP with L-3-hydroxyacyl-CoA hydrolyase , L-3-hydroxyacyl-dehydrogenase, D-3-hydroxyacyl-CoA epimerase, and 3, 2-enoyl-CoA isomerase activities; ABNORMAL INFLORESCENCE MERISTEM (AIM1)
e		AT4G29750		plus	plus	plus		T14	T11	-	T14	T11	-		CRS1 / YhbY (CRM) domain-containing protein;(source:Araport11)
e		AT4G29820		plus	plus	plus		T14	T11	-	T14	T11	-		Encodes a homolog of the protein CFI-25, a polyadenylation factor subunit; HOMOLOG OF CFIM-25 (CFIM-25)
e		AT4G29950		plus	plus	plus		T14	T11	-	T14	T11	-		Ypt/Rab-GAP domain of gyp1p superfamily protein;(source:Araport11)
e		AT4G30490		plus	plus	plus		T14	T11	-	T14	T11	-		AFG1-like ATPase family protein;(source:Araport11)
e		AT4G30600		plus	plus	plus		T14	T11	-	T14	T11	-		signal recognition particle receptor alpha subunit family protein;(source:Araport11)
e		AT4G30710		plus	plus	plus		T14	T11	-	T14	T11	-		QWRF motif protein (DUF566);(source:Araport11); QWRF DOMAIN CONTAINING 8 (QWRF8)
e		AT4G30960		plus	plus	plus		T14	T11	-	T14	T11	-		Encodes CBL-interacting protein kinase 6 (CIPK6). Required for development and salt tolerance. The mRNA is cell-to-cell mobile; SOS3-INTERACTING PROTEIN 3 (SIP3)
e		AT4G31120		plus	plus	plus		T14	T11	-	T14	T11	-		Involved in vernalization. Required for epigenetic silencing of FLC, and for vernalization-mediated histone modification; SHK1 BINDING PROTEIN 1 (SKB1)
e		AT4G31480		plus	plus	plus		T14	T11	-	T14	T11	-		Coatomer, beta subunit;(source:Araport11)
e		AT4G31670		plus	plus	plus		T14	T11	-	T14	T11	-		ubiquitin-specific protease 18;(source:Araport11); UBIQUITIN-SPECIFIC PROTEASE 18 (UBP18)
e		AT4G32160		plus	plus	plus		T14	T11	-	T14	T11	-		Phox (PX) domain-containing protein;(source:Araport11)
e		AT4G32250		plus	plus	plus		T14	T11	-	T14	T11	-		Encodes a component of the TOC machinery that phosphorylates import receptors, supports pre-protein import, and contributes to efficient chloroplast biogenesis; KINASE OF THE OUTER CHLOROPLAST MEMBRANE 1 (KOC1)
e		AT4G32551		plus	plus	plus		T14	T11	-	T14	T11	-		LEUNIG regulates floral organ identity,gynoecium and ovule development. Negatively regulates AGAMOUS . Encodes a glutamine-rich protein with seven WD repeats similar to transcriptional corepressors; LEUNIG (LUG)
e		AT4G32560		plus	plus	plus		T14	T11	-	T14	T11	-		paramyosin-like protein;(source:Araport11)
e		AT4G32730		plus	plus	plus		T14	T11	-	T14	T11	-		Encodes a putative c-myb-like transcription factor with three MYB repeats; (PC-MYB1)
e		AT4G32870		plus	plus	plus		T14	T11	-	T14	T11	-		Polyketide cyclase/dehydrase and lipid transport superfamily protein;(source:Araport11)
e		AT4G32910		plus	plus	plus		T14	T11	-	T14	T11	-		SBB1 is a putative nucleoporin that is localized to the nuclear envelope. SBB1 was identified in a screen for supressors of BAK1, BKK1 mediated cell death; SUPPRESSOR OF BAK1 BKK1 (SBB1)
e		AT4G32920		plus	plus	plus		T14	T11	-	T14	T11	-		glycine-rich protein;(source:Araport11)
e		AT4G33040		plus	plus	plus		T14	T11	-	T14	T11	-		Encodes a member of the CC-type glutaredoxin (ROXY) family that has been shown to interact with the transcription factor TGA2; (ROXY21)
e		AT4G33060		plus	plus	plus		T14	T11	-	T14	T11	-		Cyclophilin-like peptidyl-prolyl cis-trans isomerase family protein;(source:Araport11); CYCLOPHILIN 57 (CYP57)
e		AT4G33090		plus	plus	plus		T14	T11	-	T14	T11	-		encodes an aminopeptidase, a ortholog of mouse microsomal AP (EC 3.4.11.2); AMINOPEPTIDASE M1 (APM1)
e		AT4G33200		plus	plus	plus		T14	T11	-	T14	T11	-		member of Myosin-like proteins; (XI-I)
e		AT4G33210		plus	plus	plus		T14	T11	-	T14	T11	-		Encodes SLOMO (SLOW MOTION), a F-box protein required for auxin homeostasis and normal timing of lateral organ initiation at the shoot meristem; SLOW MOTION (SLOMO)
e		AT4G33495		plus	plus	plus		T14	T11	-	T14	T11	-		A member of the RPD gene family - there are13 annotated genes and one EST encoding RPD1-like proteins in Arabidopsis. Shows no homology to any protein of known function. Abundant expression found in the shoot apex and the root. rpd1 mutant is a temperature-sensitive mutant isolated on the basis of the impairment in adventitious roots formation in hypocotyl region. Also, disruption of the RPD1 gen…
e		AT4G33740		plus	plus	plus		T14	T11	-	T14	T11	-		myb-like protein X;(source:Araport11)
e		AT4G33950		plus	plus	plus		T14	T11	-	T14	T11	-		Encodes calcium-independent ABA-activated protein kinase, a member of SNF1-related protein kinases (SnRK2) whose activity is activated by ionic (salt) and non-ionic (mannitol) osmotic stress. Mutations disrupted ABA induction of stomatal closure as well as ABA inhibition of light-induced stomatal opening. However, regulation of stomatal opening/closing by light or CO(2) is not affected in these m…
e		AT4G34140		plus	plus	plus		T14	T11	-	T14	T11	-		D111/G-patch domain-containing protein;(source:Araport11)
e		AT4G34310		plus	plus	plus		T14	T11	-	T14	T11	-		alpha/beta-Hydrolases superfamily protein;(source:Araport11)
e		AT4G34390		plus	plus	plus		T14	T11	-	T14	T11	-		extra-large GTP-binding protein 2;(source:Araport11); EXTRA-LARGE GTP-BINDING PROTEIN 2 (XLG2)
e		AT4G34430		plus	plus	plus		T14	T11	-	T14	T11	-		Member of a small family of SWI3-like genes in Arabidopsis. Referred to as CHB4 in Zhou et al. (2002); (CHB3)
e		AT4G34910		plus	plus	plus		T14	T11	-	T14	T11	-		P-loop containing nucleoside triphosphate hydrolases superfamily protein;(source:Araport11)
e		AT4G35540		plus	plus	plus		T14	T11	-	T14	T11	-		Encodes a novel plant-specific TFIIB-related protein that can interact with TBP2 and bind DNA. It can also form a homodimer and interact with the subunits of RNA polymerases. Mutant pollen fails to germinate; POLLEN-EXPRESSED TRANSCRIPTION FACTOR 2 (PTF2)
e		AT4G35740		plus	plus	plus		T14	T11	-	T14	T11	-		Encodes RECQ3, an ATP-dependent helicase; (RecQl3)
e		AT4G35790		plus	plus	plus		T14	T11	-	T14	T11	-		Encodes a protein with phospholipase D activity. Involved in phospolipase metabolism. Mutants are affected in hydrogen peroxide mediated cell death; PHOSPHOLIPASE D DELTA (PLDDELTA)
e		AT4G35800		plus	plus	plus		T14	T11	-	T14	T11	-		Encodes the unique largest subunit of nuclear DNA-dependent RNA polymerase II; the ortholog of budding yeast RPB1 and a homolog of the E. coli RNA polymerase beta prime subunit; RNA POLYMERASE II LARGE SUBUNIT (NRPB1)
e		AT4G35940		plus	plus	plus		T14	T11	-	T14	T11	-		hypothetical protein;(source:Araport11)
e		AT4G36050		plus	plus	plus		T14	T11	-	T14	T11	-		Encodes a base excision repair protein with 3'-phosphatase activity and strong 3'-5' exonuclease activity. Together with ZDP, it plays overlapping roles in the maintenance of epigenome and genome stability in plants; APURINIC/APYRIMIDINIC ENDONUCLEASE2 (APE2)
e		AT4G36630		plus	plus	plus		T14	T11	-	T14	T11	-		Vacuolar sorting protein 39;(source:Araport11); EMBRYO DEFECTIVE 2754 (EMB2754)
e		AT4G37210		plus	plus	plus		T14	T11	-	T14	T11	-		Tetratricopeptide repeat (TPR)-like superfamily protein;(source:Araport11)
e		AT4G37440		plus	plus	plus		T14	T11	-	T14	T11	-		hypothetical protein;(source:Araport11)
e		AT4G37460		plus	plus	plus		T14	T11	-	T14	T11	-		Encodes a tetratricopeptide repeat domain containing protein that shows sequence similarity to those of transcriptional repressors in other organisms. Involved in mediating effector-triggered immunity; SUPPRESSOR OF RPS4-RLD 1 (SRFR1)
e		AT4G37480		plus	plus	plus		T14	T11	-	T14	T11	-		Chaperone DnaJ-domain superfamily protein;(source:Araport11)
e		AT4G37920		plus	plus	plus		T14	T11	-	T14	T11	-		endoribonuclease E-like protein;(source:Araport11)
e		AT4G38200		plus	plus	plus		T14	T11	-	T14	T11	-		Encodes one of the functionally redundant ARF guanine-nucleotide exchange factors (ARF-GEFs). Functions as regulators of post-Golgi trafficking; BIG1 (BIG1)
e		AT4G38600		plus	plus	plus		T14	T11	-	T14	T11	-		encodes a member of HECT ubiquitin protein ligase family that is involved in trichome cell morphogenesis. Mutants in this gene exhibit supernumerary trichome branches and increased DNA content; KAKTUS (KAK)
e		AT4G38890		plus	plus	plus		T14	T11	-	T14	T11	-		FMN-linked oxidoreductases superfamily protein;(source:Araport11)
e		AT4G39140		plus	plus	plus		T14	T11	-	T14	T11	-		RING/U-box superfamily protein;(source:Araport11)
e		AT4G39170		plus	plus	plus		T14	T11	-	T14	T11	-		Sec14p-like phosphatidylinositol transfer family protein;(source:Araport11)
e		AT4G39690		plus	plus	plus		T14	T11	-	T14	T11	-		Encodes a homolog of the yeast mic60 protein that is localized in the inner membrane of the mitochondrion, interacts with Tom40 as part of a large lipid-enriched complex called the mitochondrial transmembrane lipoprotein complex (MTL) and is involved in mitochondrial lipid trafficking; (MIC60)
e		AT4G39850		plus	plus	plus		T14	T11	-	T14	T11	-		Encodes a peroxisomal protein of the ATP binding cassette (ABC) transporter class (PMP subfamily) with significant identity to the human X-linked adrenoleukodystrophy protein (ALDP). The gene product promotes germination and represses embryo dormancy. ABI3, ABA1, FUS3 and LEC1 are epistatic to this gene. Mutants accumulate fatty acyl CoA suggesting a defect in uptake of fatty acyl CoA into the pe…
e		AT4G39870		plus	plus	plus		T14	T11	-	T14	T11	-		TLD-domain containing nucleolar protein;(source:Araport11)
e		AT5G01030		plus	plus	plus		T14	T11	-	T14	T11	-		enolase, putative (DUF3527);(source:Araport11)
e		AT5G01260		plus	plus	plus		T14	T11	-	T14	T11	-		Carbohydrate-binding-like fold;(source:Araport11)
e		AT5G01270		plus	plus	plus		T14	T11	-	T14	T11	-		Encodes CPL2, a carboxyl-terminal domain (CTD) phosphatase that dephosphorylates CTD Ser5-PO4 of the RNA polymerase II complex. Regulates plant growth, stress and auxin responses; CARBOXYL-TERMINAL DOMAIN (CTD) PHOSPHATASE-LIKE 2 (CPL2)
e		AT5G01290		plus	plus	plus		T14	T11	-	T14	T11	-		mRNA capping enzyme family protein;(source:Araport11)
e		AT5G01310		plus	plus	plus		T14	T11	-	T14	T11	-		Encodes a protein that has adenylylsulfate sulfohydrolase activity (E.C. 3.6.2.1) in vitro; APRATAXIN-LIKE (APTX)
e		AT5G01400		plus	plus	plus		T14	T11	-	T14	T11	-		Encodes a Symplekin/Pta1 homologue which would have the potential to interact with either ESP1 or AtCstF64; ENHANCED SILENCING PHENOTYPE 4 (ESP4)
e		AT5G01730		plus	plus	plus		T14	T11	-	T14	T11	-		Encodes a member of the SCAR family.These proteins are part of a complex (WAVE) complex.The SCAR subunit activates the ARP2/3 complex which in turn act as a nucleator for actin filaments; SCAR FAMILY PROTEIN 4 (SCAR4)
e		AT5G02130		plus	plus	plus		T14	T11	-	T14	T11	-		SSR1 encodes a tetratricopeptide repeat- containing protein localized in mitochondria. It is involved in root development, possibly by through effects on auxin transport. In ssr1 mutants, the expression PIN genes and trafficking of PIN2 is altered which in turn affects distribution of auxin in the roots; (NDP1)
e		AT5G02320		plus	plus	plus		T14	T11	-	T14	T11	-		Encodes a putative c-MYB-like transcription factor of the MYB3R factor gene family (MYB3R5); MYB DOMAIN PROTEIN 3R-5 (MYB3R-5)
e		AT5G02810		plus	plus	plus		T14	T11	-	T14	T11	-		PRR7 and PRR9 are partially redundant essential components of a temperature-sensitive circadian system. CCA1 and LHY had a positive effect on PRR7 expression levels. Acts as transcriptional repressor of CCA1 and LHY; PSEUDO-RESPONSE REGULATOR 7 (PRR7)
e		AT5G02860		plus	plus	plus		T14	T11	-	T14	T11	-		Pentatricopeptide repeat (PPR) superfamily protein;(source:Araport11)
e		AT5G02880		plus	plus	plus		T14	T11	-	T14	T11	-		encodes a ubiquitin-protein ligase containing a HECT domain. There are six other HECT-domain UPLs in Arabidopsis. The mRNA is cell-to-cell mobile; UBIQUITIN-PROTEIN LIGASE 4 (UPL4)
e		AT5G03340		plus	plus	plus		T14	T11	-	T14	T11	-		ATPase, AAA-type, CDC48 protein;(source:Araport11); CELL DIVISION CYCLE 48C (ATCDC48C)
e		AT5G03450		plus	plus	plus		T14	T11	-	T14	T11	-		Transducin/WD40 repeat-like superfamily protein;(source:Araport11)
e		AT5G03560		plus	plus	plus		T14	T11	-	T14	T11	-		Tetratricopeptide repeat (TPR)-like superfamily protein;(source:Araport11)
e		AT5G03650		plus	plus	plus		T14	T11	-	T14	T11	-		Encodes starch branching enzyme (E.C.2.4.1.18) similar to SBE2 from maize and rice. Expressed throughout the plant and highest in seedlings and cauline leaves; STARCH BRANCHING ENZYME 2.2 (SBE2.2)
e		AT5G04040		plus	plus	plus		T14	T11	-	T14	T11	-		Encodes a triacylglycerol lipase that is involved in storage lipid breakdown during seed germination. The mutant plant exhibits a much slower rate of postgerminative growth than the wild type; SUGAR-DEPENDENT1 (SDP1)
e		AT5G04110		plus	plus	plus		T14	T11	-	T14	T11	-		DNA GYRASE B3;(source:Araport11); DNA GYRASE B3 (GYRB3)
e		AT5G04480		plus	plus	plus		T14	T11	-	T14	T11	-		Encodes a protein with sequence similarity to glycosyltransferases that is localized to the golgi apparatus and is involved in pollen tube development; BURSTING POLLEN (BUP)
e		AT5G04540		plus	plus	plus		T14	T11	-	T14	T11	-		Myotubularin-like phosphatases II superfamily;(source:Araport11); MYOTUBULARIN 2 (MTM2)
e		AT5G04670		plus	plus	plus		T14	T11	-	T14	T11	-		Polycomb related protein that is part of a protein complex involved in histone deacetylation and heterochromatin silencing; (EPCR2)
e		AT5G04720		plus	plus	plus		T14	T11	-	T14	T11	-		Encodes a member of the ADR1 family nucleotide-binding leucine-rich repeat (NB-LRR) immune receptors. The mRNA is cell-to-cell mobile; ADR1-LIKE 2 (ADR1-L2)
e		AT5G05140		plus	plus	plus		T14	T11	-	T14	T11	-		Transcription elongation factor (TFIIS) family protein;(source:Araport11)
e		AT5G05800		plus	plus	plus		T14	T11	-	T14	T11	-		Myb/SANT-like DNA-binding domain protein;(source:Araport11)
e		AT5G05870		plus	plus	minus		T14	T11	-	T14	T11	-		UDP-glucosyl transferase 76C1;(source:Araport11); UDP-GLUCOSYL TRANSFERASE 76C1 (UGT76C1)
e		AT5G05980		plus	plus	plus		T14	T11	-	T14	T11	-		Encodes one of the three folylpolyglutamate synthetase isoforms (FPGSs): FPGS1 (At5g05980, plastidic), FPGS2 (At3g10160, mitochondrial) and FPGS3 (At3g55630, cytosolic); DHFS-FPGS HOMOLOG B (DFB)
e		AT5G06110		plus	plus	plus		T14	T11	-	T14	T11	-		Encodes a ZRF1 chromatin regulator. Functions in regulating plant growth and development; GONIDIALESS A/ZUOTIN RELATED FACTOR A2 (ATGLSA2)
e		AT5G06260		plus	plus	plus		T14	T11	-	T14	T11	-		TLD-domain containing nucleolar protein;(source:Araport11)
e		AT5G06440		plus	plus	plus		T14	T11	-	T14	T11	-		polyketide cyclase/dehydrase/lipid transport superfamily protein;(source:Araport11)
e		AT5G06600		plus	plus	plus		T14	T11	-	T14	T11	-		Encodes a ubiquitin-specific protease; UBIQUITIN-SPECIFIC PROTEASE 12 (UBP12)
e		AT5G06830		plus	plus	plus		T14	T11	-	T14	T11	-		hypothetical protein;(source:Araport11)
e		AT5G06960		plus	plus	plus		T14	T11	-	T14	T11	-		Encodes a basic leucine zipper (B-ZIP) containing protein that interacts with NPR1 to promote expression of salicylic acid induced genes. Binds the ocs-element; OCS-ELEMENT BINDING FACTOR 5 (OBF5)
e		AT5G07070		plus	plus	plus		T14	T11	-	T14	T11	-		Encodes CBL-interacting protein kinase 2 (CIPK2); CBL-INTERACTING PROTEIN KINASE 2 (CIPK2)
e		AT5G07080		plus	plus	plus		T14	T11	-	T14	T11	-		HXXXD-type acyl-transferase family protein;(source:Araport11)
e		AT5G07290		plus	plus	plus		T14	T11	-	T14	T11	-		AML4 A member of mei2-like gene family, predominantly plant-based family of genes encoding RNA binding proteins with characteristic presence of a highly conserved RNA binding motif first described in the mei2 gene of the fission yeast S. pombe. In silico analyses reveal nine mei2 -like genes in A. thaliana. They were grouped into four distinct clades, based on overall sequence similarity and subf…
e		AT5G07350		plus	plus	plus		T14	T11	-	T14	T11	-		RNA binding protein with nuclease activity essential for stress response. Involved in mechanisms acting on mRNAs entering the secretory pathway. Functionally redundant with TSN2; TUDOR-SN PROTEIN 1 (TUDOR1)
e		AT5G07820		plus	plus	plus		T14	T11	-	T14	T11	-		Plant calmodulin-binding protein-like protein;(source:Araport11)
e		AT5G07890		plus	plus	plus		T14	T11	-	T14	T11	-		myosin heavy chain-like protein;(source:Araport11)
e		AT5G07920		plus	plus	plus		T14	T11	-	T14	T11	-		Encodes a putative diacylglycerol kinase that is mainly expressed in roots, shoots and leaves, but its enzyme product was not active in vitro; DIACYLGLYCEROL KINASE1 (DGK1)
e		AT5G07980		plus	plus	plus		T14	T11	-	T14	T11	-		dentin sialophosphoprotein-like protein;(source:Araport11)
e		AT5G08010		plus	plus	plus		T14	T11	-	T14	T11	-		hypothetical protein;(source:Araport11)
e		AT5G08230		plus	plus	plus		T14	T11	-	T14	T11	-		HUA and HUA-LIKE (HULK) genes act redundantly to regulate a subset of essential genes, with some (or all) family members also having specific functions; HUA2 LIKE 1 (HULK1)
e		AT5G08450		plus	plus	plus		T14	T11	-	T14	T11	-		Component of histone-deacetylase complexes. Interacts with HDA6 and HDA19 and facilitates histone deacetylation. Several salt-inducible genes are de-repressed in hdc1 mutants. Mutants are hypersensitive to ABA during germination, grow less and flower later than wildtype. HDC1-overexpressing plants display opposite phenotypes; HISTONE DEACETYLATION COMPLEX 1 (HDC1)
e		AT5G08500		plus	plus	plus		T14	T11	-	T14	T11	-		Transmembrane CLPTM1 family protein;(source:Araport11)
e		AT5G08550		plus	plus	plus		T14	T11	-	T14	T11	-		Encodes a transcriptional repressor that is homologous to the C-terminal region of mammalian GC binding factor. It regulates endoreduplication through control of CYC2A expression; INCREASED LEVEL OF POLYPLOIDY1-1D (ILP1)
e		AT5G08660		plus	plus	plus		T14	T11	-	T14	T11	-		D-lactate dehydrogenase (DUF668);(source:Araport11); PSK SIMULATOR 3 (PSI3)
e		AT5G08780		plus	plus	plus		T14	T11	-	T14	T11	-		winged-helix DNA-binding transcription factor family protein;(source:Araport11)
e		AT5G09410		plus	plus	plus		T14	T11	-	T14	T11	-		calmodulin-binding protein, similar to another ethylene-upregulated calmodulin-binding protein ER1 GI:11612392 from (Nicotiana tabacum); ETHYLENE INDUCED CALMODULIN BINDING PROTEIN (EICBP.B)
e		AT5G09620		plus	plus	plus		T14	T11	-	T14	T11	-		Octicosapeptide/Phox/Bem1p family protein;(source:Araport11)
e		AT5G10370		plus	plus	plus		T14	T11	-	T14	T11	-		helicase domain-containing protein / IBR domain-containing protein / zinc finger protein-like protein;(source:Araport11)
e		AT5G10490		plus	plus	plus		T14	T11	-	T14	T11	-		A member of MscS-like gene family, structurally very similar to MSL3, comprising of an N-terminal chloroplast transit peptide, five trans-membrane helices and a C-terminal cytoplasmic domain. Mutant plants showed abnormalities in the size and shape of plastids. MSL2-GFP was localized to discrete foci on the plastid envelope and co-localize with the plastid division protein AtMinE; MSCS-LIKE 2 (MS…
e		AT5G10940		plus	plus	plus		T14	T11	-	T14	T11	-		ASG2 is farnesylated protein and this post-translational modification impacts its subcellular localization. It is the homolog of the human anti-obesity factor WDTC1 and is involved in the negative regulation of fatty acid biosynthesis. The non-farnesylated form displays a nucleo-cytosolic subcellular localization. The farnesylated form displays a cytosolic subcellular localization. Interaction wi…
e		AT5G11700		plus	plus	plus		T14	T11	-	T14	T11	-		ephrin type-B receptor;(source:Araport11)
e		AT5G12080		plus	plus	plus		T14	T11	-	T14	T11	-		Encodes a mechanosensitive (or stretch-activated) ion channel in the plasma membrane with a moderate preference for anions.Cell death activity is negatively regulated by phosphorylation while mechanosensitive properties are unaffected; MECHANOSENSITIVE CHANNEL OF SMALL CONDUCTANCE-LIKE 10 (MSL10)
e		AT5G12220		plus	plus	plus		T14	T11	-	T14	T11	-		las1-like family protein;(source:Araport11)
e		AT5G12350		plus	plus	plus		T14	T11	-	T14	T11	-		Regulator of chromosome condensation (RCC1) family with FYVE zinc finger domain-containing protein;(source:Araport11)
e		AT5G12430		plus	plus	plus		T14	T11	-	T14	T11	-		Encodes one of the 36 carboxylate clamp (CC)-tetratricopeptide repeat (TPR) proteins (Prasad 2010, Pubmed ID: 20856808) with potential to interact with Hsp90/Hsp70 as co-chaperones; TETRATRICOPEPTIDE REPEAT 16 (TPR16)
e		AT5G12480		plus	plus	plus		T14	T11	-	T14	T11	-		calmodulin-domain protein kinase CDPK isoform 7 (CPK7); CALMODULIN-DOMAIN PROTEIN KINASE 7 (CPK7)
e		AT5G12840		plus	plus	plus		T14	T11	-	T14	T11	-		Encodes a subunit of CCAAT-binding complex, binds to CCAAT box motif present in some plant promoter sequences. One of three members of this class (HAP2A, HAP2B, HAP2C), it is expressed in vegetative and reproductive tissues; NUCLEAR FACTOR Y, SUBUNIT A1 (NF-YA1)
e		AT5G12950		plus	plus	plus		T14	T11	-	T14	T11	-		proline-tRNA ligase (DUF1680);(source:Araport11)
e		AT5G13310		plus	plus	plus		T14	T11	-	T14	T11	-		hypothetical protein;(source:Araport11)
e		AT5G13570		plus	plus	plus		T14	T11	-	T14	T11	-		Encodes DCP2 with mRNA decapping activity. DCP2 forms a mRNA decapping complex with DCP1 (At1g08370) and VCS (VARICOSE) (At3g13300). Recombinant DCP2 is enzymatically active in vitro, generating from capped mRNAs m7GDP, and 5?-phosphorylated mRNAs. DCP1, DCP2 and VCS colocalize in cytoplasmic loci, which are putative Arabidopsis mRNA processing bodies. Null mutants of DCP1, DCP2, and VCS accumula…
e		AT5G13800		plus	plus	plus		T14	T11	-	T14	T11	-		Encodes a pheophytinase that is involved in chlorophyll breakdown. Its transcript levels increase during senescence and pph-1 mutants have a stay-green phenotype; PHEOPHYTINASE (PPH)
e		AT5G13880		plus	plus	plus		T14	T11	-	T14	T11	-		cotton fiber protein;(source:Araport11)
e		AT5G13950		plus	plus	plus		T14	T11	-	T14	T11	-		nuclear factor kappa-B-binding protein;(source:Araport11)
e		AT5G14950		plus	plus	plus		T14	T11	-	T14	T11	-		Encodes a golgi alpha-mannosidase, an enzyme responsible for the formation of major complex-type N-glycans; GOLGI ALPHA-MANNOSIDASE II (GMII)
e		AT5G15020		plus	plus	plus		T14	T11	-	T14	T11	-		Encodes a homolog of the transcriptional repressor SIN3 (AT1G24190); SIN3-LIKE 2 (SNL2)
e		AT5G15260		plus	plus	plus		T14	T11	-	T14	T11	-		ribosomal protein L34e superfamily protein;(source:Araport11)
e		AT5G15400		plus	plus	plus		T14	T11	-	T14	T11	-		U-box domain-containing protein;(source:Araport11); MUTANT, SNC1 -ENHANCING 3 (MUSE3)
e		AT5G15730		plus	plus	plus		T14	T11	-	T14	T11	-		Protein kinase superfamily protein;(source:Araport11); CALCIUM/CALMODULIN-REGULATED RECEPTOR-LIKE KINASE 2 (CRLK2)
e		AT5G16210		plus	plus	plus		T14	T11	-	T14	T11	-		HEAT repeat-containing protein;(source:Araport11)
e		AT5G16260		plus	plus	plus		T14	T11	-	T14	T11	-		Encodes a RNA binding protein ELF9 (EARLY FLOWERING9). Loss of ELF9 function in the Wassilewskija ecotype causes early flowering in short days. ELF9 reduces SOC1 (SUPPRESSOR OF OVEREXPRESSION OF CO1) transcript levels, possibly via nonsense-mediated mRNA decay. The mRNA is cell-to-cell mobile; EARLY FLOWERING 9 (ELF9)
e		AT5G16270		plus	plus	plus		T14	T11	-	T14	T11	-		Encodes a SCC1/REC8 ortholog that may be involved in mitosis and may represent a mitotic cohesin. Plays a role in somatic DNA double strand break damage repair. The mRNA is cell-to-cell mobile; SISTER CHROMATID COHESION 1 PROTEIN 4 (SYN4)
e		AT5G16280		plus	plus	plus		T14	T11	-	T14	T11	-		Tetratricopeptide repeat (TPR)-like superfamily protein;(source:Araport11)
e		AT5G16300		plus	plus	plus		T14	T11	-	T14	T11	-		Vps51/Vps67 family (components of vesicular transport) protein;(source:Araport11); CONSERVED OLIGOMERIC GOLGI COMPLEX 1 (COG1)
e		AT5G16360		plus	plus	plus		T14	T11	-	T14	T11	-		NC domain-containing protein-like protein;(source:Araport11)
e		AT5G16420		plus	plus	plus		T14	T11	-	T14	T11	-		Pentatricopeptide repeat (PPR-like) superfamily protein;(source:Araport11)
e		AT5G16610		plus	plus	plus		T14	T11	-	T14	T11	-		hypothetical protein;(source:Araport11)
e		AT5G16820		plus	plus	plus		T14	T11	-	T14	T11	-		Encodes a putative transcription factor whose expression is not induced by heat but whose stable overexpression leads to expression of HSP. Required early in the stress response for transient expression of heat shock genes; HEAT SHOCK FACTOR 3 (HSF3)
e		AT5G16840		plus	plus	plus		T14	T11	-	T14	T11	-		binding partner of acd11 1;(source:Araport11); BINDING PARTNER OF ACD11 1 (BPA1)
e		AT5G17020		plus	plus	plus		T14	T11	-	T14	T11	-		Encodes a member of the exportin protein family (XPO1A) which functions as receptors for nuclear export. Binds to a variety of proteins having leucine rich export signals.Along with XPO1B involved with development of the male and female gametophytes; EXPORTIN 1A (XPO1A)
e		AT5G18410		plus	plus	plus		T14	T11	-	T14	T11	-		distorted trichomes and exhibits a diffuse actin cytoskeleton; PIROGI 121 (PIR121)
e		AT5G18440		plus	plus	plus		T14	T11	-	T14	T11	-		Encodes NUFIP that directs assembly of C/D snoRNP (small nucleolar ribonucleoprotein); NUCLEAR FMRP-INTERACTING PROTEIN (NUFIP)
e		AT5G18525		plus	plus	plus		T14	T11	-	T14	T11	-		Encodes a BEACH domain containing protein that is involved in targeting storage proteins to the protein storage vacuoles and effector triggered immunity to Psuedomonas syringae; GREEN FLUORESCENT SEED 12 (GFS12)
e		AT5G18670		plus	plus	plus		T14	T11	-	T14	T11	-		putative beta-amylase BMY3 (BMY3); BETA-AMYLASE 3 (BMY3)
e		AT5G18770		plus	plus	plus		T14	T11	-	T14	T11	-		F-box/FBD-like domains containing protein;(source:Araport11)
e		AT5G18980		plus	plus	plus		T14	T11	-	T14	T11	-		ARM repeat superfamily protein;(source:Araport11)
e		AT5G19280		plus	plus	plus		T14	T11	-	T14	T11	-		kinase associated protein phosphatase composed of three domains: an amino-terminal signal anchor, a kinase interaction (KI) domain, and a type 2C protein phosphatase catalytic region; KINASE ASSOCIATED PROTEIN PHOSPHATASE (KAPP)
e		AT5G19400		plus	plus	plus		T14	T11	-	T14	T11	-		Encodes SMG7, a protein that possesses an evolutionarily conserved EST1 domain and exhibits strong homology to human SMG6 (EST1A) and SMG7 (EST1C) proteins. SMG7 plays an evolutionarily conserved role in nonsense-mediated RNA decay (NMD). Required for exit from meiosis. Hypomorphic smg7 alleles render mutant plants sterile by causing an unusual cell-cycle arrest in anaphase II that is characteriz…
e		AT5G19450		plus	plus	plus		T14	T11	-	T14	T11	-		calcium-dependent protein kinase (CDPK19) mRNA, complete; CALCIUM-DEPENDENT PROTEIN KINASE 19 (CDPK19)
e		AT5G19660		plus	plus	plus		T14	T11	-	T14	T11	-		S1P appears to function as a Golgi-localized subtilase and to help protect seedlings against salt and osmotic stress. The roots of s1p-3 mutants are hypersensitive to NaCl, KCl, LiCl, and mannitol. Several salt-stress responsive genes show weaker induction in an s1P-3 mutant background. The proteolytic cleavage of the bZIP17 transcription factor depends on S1P in vitro. And there is evidence that…
e		AT5G19740		plus	plus	plus		T14	T11	-	T14	T11	-		LAMP is an AMP paralog that overlaps in expression within the vascular system. Along with LAMP it suppresses meristem activity within the peripheral zone of the shoot apical meristem. LAMP is localized to the endoplasmic reticulum; LIKE AMP 1 (LAMP1)
e		AT5G20150		plus	plus	plus		T14	T11	-	T14	T11	-		Expression is upregulated in the shoot of cax1/cax3 mutant. Additionally, its expression is responsive to both phosphate (Pi) and phosphite (Phi) in both roots and shoots. The mRNA is cell-to-cell mobile; SPX DOMAIN GENE 1 (SPX1)
e		AT5G20170		plus	plus	plus		T14	T11	-	T14	T11	-		RNA polymerase II transcription mediator;(source:Araport11); MEDIATOR 17 (MED17)
e		AT5G20510		plus	plus	plus		T14	T11	-	T14	T11	-		Encodes a member of the Alfin1-like family of nuclear-localized PHD (plant homeodomain) domain containing proteins. All AL proteins except AL3 bind to di- or trimethylated histone H3 (H3K4me3/2). Members of this family include: AT5G05610 (AL1), AT3G11200 (AL2), AT3G42790 (AL3), AT5G26210 (AL4), AT5G20510 (AL5), AT2G02470 (AL6), AT1G14510 (AL7); ALFIN-LIKE 5 (AL5)
e		AT5G20620		plus	plus	plus		T14	T11	-	T14	T11	-		encodes a ubiquitin polyprotein; UBIQUITIN 4 (UBQ4)
e		AT5G20660		plus	plus	plus		T14	T11	-	T14	T11	-		Zn-dependent exopeptidases superfamily protein;(source:Araport11)
e		AT5G20680		plus	plus	plus		T14	T11	-	T14	T11	-		Encodes a member of the TBL (TRICHOME BIREFRINGENCE-LIKE) gene family containing a plant-specific DUF231 (domain of unknown function) domain. TBL gene family has 46 members, two of which (TBR/AT5G06700 and TBL3/AT5G01360) have been shown to be involved in the synthesis and deposition of secondary wall cellulose, presumably by influencing the esterification state of pectic polymers. A nomenclature…
e		AT5G20840		plus	plus	plus		T14	T11	-	T14	T11	-		Phosphoinositide phosphatase family protein;(source:Araport11); SUPPRESSOR OF ACTIN 4 (SAC4)
e		AT5G20930		plus	plus	plus		T14	T11	-	T14	T11	-		Nuclear serine/threonine protein kinase that requires a coiled-coil region for oligomerization and catalytic activity. Required for leaf and flower development and is involved in the regulation of RNA interference. Expression localized to the developing style by stage 13; TOUSLED (TSL)
e		AT5G21970		plus	plus	plus		T14	T11	-	T14	T11	-		Ubiquitin carboxyl-terminal hydrolase family protein;(source:Araport11)
e		AT5G22040		plus	plus	plus		T14	T11	-	T14	T11	-		ubiquitin carboxyl-terminal hydrolase;(source:Araport11)
e		AT5G22060		plus	plus	plus		T14	T11	-	T14	T11	-		Co-chaperonin similar to E. coli DnaJ; DNAJ HOMOLOGUE 2 (J2)
e		AT5G22510		plus	plus	plus		T14	T11	-	T14	T11	-		Encodes a chloroplast-targeted alkaline/neutral invertase that is implicated in the development of the photosynthetic apparatus and nitrogen assimilation in seedlings to control the sucrose to hexose ratio; ALKALINE/NEUTRAL INVERTASE E (INV-E)
e		AT5G22690		plus	plus	plus		T14	T11	-	T14	T11	-		Disease resistance protein (TIR-NBS-LRR class) family;(source:Araport11)
e		AT5G22800		plus	plus	plus		T14	T11	-	T14	T11	-		A locus involved in embryogenesis. Mutations in this locus result in embryo lethality; EMBRYO DEFECTIVE 1030 (EMB1030)
e		AT5G23450		plus	plus	plus		T14	T11	-	T14	T11	-		Encodes a sphingosine kinase that specifically phosphorylates D-erythro-dihydrosphingosine (DHS), but not N-acetyl-DHS or D-threo-DHS. It also also phosphorylates D-erythro-sphingosine, trans-4, trans-8-sphingadienine and phytosphingosine; LONG-CHAIN BASE (LCB) KINASE 1 (LCBK1)
e		AT5G23630		plus	plus	plus		T14	T11	-	T14	T11	-		A member of the eukaryotic type V subfamily (P5) of P-type ATPase cation pumps; MIA is most similar to the human P5 ATPase ATY2(44% identity) and to Spf1p from S. cerevisiae (41% identity). Highly abundant in the endoplasmic reticulum and small vesicles of developing pollen grains and tapetum cells. T-DNA insertional mutants of MIA suffer from imbalances in cation homeostasis and exhibit a severe…
e		AT5G23720		plus	plus	plus		T14	T11	-	T14	T11	-		Encodes a protein tyrosine phosphatase Propyzamide-Hypersensitive 1 (PHS1). One of the mutant alleles, phs1-1, is hypersensitive to the microtubule-destabilizing drug propyzamide, suggesting that PHS1 may be involved in phosphorylation cascades that control the dynamics of cortical microtubules in plant cells. A second allele, phs1-3, is hypersensitive to abscisic acid, indicating a possible invo…
e		AT5G24120		plus	plus	plus		T14	T11	-	T14	T11	-		Encodes a specialized sigma factor that functions in regulation of plastid genes and is responsible for the light-dependent transcription at the psbD LRP. Activation of SIG5 is dependent upon blue light and mediated by cryptochromes; SIGMA FACTOR E (SIGE)
e		AT5G24320		plus	plus	plus		T14	T11	-	T14	T11	-		Transducin/WD40 repeat-like superfamily protein;(source:Araport11)
e		AT5G24590		plus	plus	plus		T14	T11	-	T14	T11	-		Member of NAc protein family. Interacts with turnip crinkle virus (TCV) capsid protein. Transcription factor involved in regulating the defense response of Arabidopsis to TCV; TCV-INTERACTING PROTEIN (TIP)
e		AT5G24970		plus	plus	plus		T14	T11	-	T14	T11	-		Protein kinase superfamily protein;(source:Araport11)
e		AT5G25060		plus	plus	plus		T14	T11	-	T14	T11	-		RNA recognition motif (RRM)-containing protein;(source:Araport11); REDUCED RED-LIGHT RESPONSES IN CRY1CRY2 BACKGROUND 1 (RRC1)
e		AT5G25070		plus	plus	plus		T14	T11	-	T14	T11	-		neurofilament light protein;(source:Araport11)
e		AT5G25280		plus	plus	plus		T14	T11	-	T14	T11	-		serine-rich protein-like protein;(source:Araport11)
e		AT5G25630		plus	plus	plus		T14	T11	-	T14	T11	-		Tetratricopeptide repeat (TPR)-like superfamily protein;(source:Araport11)
e		AT5G25790		plus	plus	plus		T14	T11	-	T14	T11	-		Tesmin/TSO1-like CXC domain-containing protein;(source:Araport11)
e		AT5G26610		plus	plus	plus		T14	T11	-	T14	T11	-		D111/G-patch domain-containing protein;(source:Araport11)
e		AT5G26770		plus	plus	plus		T14	T11	-	T14	T11	-		NEAP2 is a member of a small family containing coiled-coil domains, a nuclear localization signal and a C-terminal predicted transmembrane domain. It localizes to the nuclear periphery. Mutants have altered nuclear morphology and chromatin structure; (ATNEAP2)
e		AT5G27970		plus	plus	plus		T14	T11	-	T14	T11	-		ARM repeat superfamily protein;(source:Araport11)
e		AT5G28300		plus	plus	plus		T14	T11	-	T14	T11	-		Encodes a Ca(2+)-dependent CaM-binding protein. AtGT2L specifically targets the nucleus and possesses both transcriptional activation and DNA-binding abilities, implicating its function as a nuclear transcription factor; GT-2LIKE PROTEIN (GT2L)
e		AT5G28350		plus	plus	plus		T14	T11	-	T14	T11	-		Quinoprotein amine dehydrogenase, beta chain-like;(source:Araport11)
e		AT5G28530		plus	plus	plus		T14	T11	-	T14	T11	-		FAR1-related sequence 10;(source:Araport11); FAR1-RELATED SEQUENCE 10 (FRS10)
e		AT5G35690		plus	plus	plus		T14	T11	-	T14	T11	-		zinc metalloproteinase-like protein;(source:Araport11)
e		AT5G35840		plus	plus	plus		T14	T11	-	T14	T11	-		Encodes the apoprotein of phytochrome;one of a family of photoreceptors that modulate plant growth and development. The mRNA is cell-to-cell mobile; PHYTOCHROME C (PHYC)
e		AT5G35910		plus	plus	plus		T14	T11	-	T14	T11	-		Encodes a nuclear-localized RRP6-like protein whose mutation leads to accumulation of an rRNA maturation by-product; RRP6-LIKE 2 (RRP6L2)
e		AT5G37340		plus	plus	plus		T14	T11	-	T14	T11	-		ZPR1 zinc-finger domain protein;(source:Araport11)
e		AT5G37380		plus	plus	plus		T14	T11	-	T14	T11	-		Chaperone DnaJ-domain superfamily protein;(source:Araport11)
e		AT5G38050		plus	plus	plus		T14	T11	-	T14	T11	-		RNA polymerase II transcription elongation factor;(source:Araport11)
e		AT5G38860		plus	plus	plus		T14	T11	-	T14	T11	-		Encodes BES1-INTERACTING MYC-LIKE 3 (BIM3), a PAR1 (PHYTOCHROME RAPIDLY REGULATED 1)-interacting protein that positively modulates the shade avoidance syndrome in Arabidopsis seedlings; BES1-INTERACTING MYC-LIKE PROTEIN 3 (BIM3)
e		AT5G39570		plus	plus	plus		T14	T11	-	T14	T11	-		Protein of unknown function. Binds phosphatidic acid and acts downstream of PLDalpha; PLD REGULATED PROTEIN1 (PLDRP1)
e		AT5G39710		plus	plus	plus		T14	T11	-	T14	T11	-		Tetratricopeptide repeat (TPR)-like superfamily protein;(source:Araport11); EMBRYO DEFECTIVE 2745 (EMB2745)
e		AT5G40200		plus	plus	plus		T14	T11	-	T14	T11	-		Encodes a putative DegP protease. The mRNA is cell-to-cell mobile; DEGRADATION OF PERIPLASMIC PROTEINS 9 (DEG9)
e		AT5G40440		plus	plus	plus		T14	T11	-	T14	T11	-		Encodes a mitogen-activated protein kinase kinase. Activates MPK8 and is a target of MPKKK20. Mutant root growth is sensitive oryzalin and suggestive of a role in signaling during microtubule organization; MITOGEN-ACTIVATED PROTEIN KINASE KINASE 3 (MKK3)
e		AT5G40570		plus	plus	plus		T14	T11	-	T14	T11	-		Surfeit locus protein 2 (SURF2);(source:Araport11)
e		AT5G40760		plus	plus	plus		T14	T11	-	T14	T11	-		Encodes a cytosolic glucose-6-phosphate dehydrogenase that is insensitive to reduction by DTT and whose mRNA is expressed ubiquitously. The mRNA is cell-to-cell mobile; GLUCOSE-6-PHOSPHATE DEHYDROGENASE 6 (G6PD6)
e		AT5G41100		plus	plus	plus		T14	T11	-	T14	T11	-		hydroxyproline-rich glycoprotein family protein;(source:Araport11)
e		AT5G41150		plus	plus	plus		T14	T11	-	T14	T11	-		Confers resistance to UV radiation. Homolog of the human xeroderma pigmentosum group F DNA repair and yeast Rad1 proteins; ULTRAVIOLET HYPERSENSITIVE 1 (UVH1)
e		AT5G41330		plus	plus	plus		T14	T11	-	T14	T11	-		BTB/POZ domain with WD40/YVTN repeat-like protein;(source:Araport11)
e		AT5G41350		plus	plus	plus		T14	T11	-	T14	T11	-		RING/U-box superfamily protein;(source:Araport11)
e		AT5G41480		plus	plus	plus		T14	T11	-	T14	T11	-		Encodes a dihydrofolate synthetase based on yeast complementation experiments. This protein is involved in folate biosynthesis; GLOBULAR ARREST1 (GLA1)
e		AT5G41580		plus	plus	plus		T14	T11	-	T14	T11	-		Encodes an SP-RING domain containing protein that functions in sumolaytion and is involved in positive regulation of sulfur metabolism and stress response; PROTEIN INHIBITOR OF ACTIVATED STAT LIKE 2 (PIAL2)
e		AT5G41770		plus	plus	plus		T14	T11	-	T14	T11	-		crooked neck protein, putative / cell cycle protein;(source:Araport11)
e		AT5G41990		plus	plus	plus		T14	T11	-	T14	T11	-		Encodes a member of the WNK family (9 members in all) of protein kinases, the structural design of which is clearly distinct from those of other known protein kinases, such as receptor-like kinases and mitogen-activated protein kinases. Interacts specifically with and phosphorylates AtVHA-C, subunit C of the vacuolar H+-ATPase; WITH NO LYSINE (K) KINASE 8 (WNK8)
e		AT5G42390		plus	plus	plus		T14	T11	-	T14	T11	-		Encodes a chloroplast-localized metalloprotease that is essential for embryo development. Mutants do not progress normally beyond the 16-cell stage. The mRNA is cell-to-cell mobile; STROMAL PROCESSING PEPTIDASE (SPP)
e		AT5G42950		plus	plus	plus		T14	T11	-	T14	T11	-		EXA1 is a GYF domain-containing gene of the SMY2 subgroup. Mutants exhibit resistance to potexviruses; ESSENTIAL FOR POTEXVIRUS ACCUMULATION 1 (EXA1)
e		AT5G43130		plus	plus	plus		T14	T11	-	T14	T11	-		TBP-associated factor 4;(source:Araport11); TBP-ASSOCIATED FACTOR 4 (TAF4)
e		AT5G43880		plus	plus	plus		T14	T11	-	T14	T11	-		methyl-coenzyme M reductase II subunit gamma, putative (DUF3741);(source:Araport11); TON1 RECRUITING MOTIF 21 (TRM21)
e		AT5G43900		plus	plus	plus		T14	T11	-	T14	T11	-		Encodes a member of the type XI myosin protein family that binds F-actin and co-localizes with actin filaments and peroxisomes. Homozygous mutants are reported to have pleiotropic effects in growth and fertility and may also be lethal. This protein is also involved in root hair growth and organelle trafficking. This protein interacts with RabC2a and RabD1 in a GTP-dependent manner; MYOSIN 2 (MYA2)
e		AT5G44080		plus	plus	plus		T14	T11	-	T14	T11	-		Basic-leucine zipper (bZIP) transcription factor family protein;(source:Araport11)
e		AT5G44240		plus	plus	plus		T14	T11	-	T14	T11	-		Expression is upregulated in the shoot of cax1/cax3 mutant. The mRNA is cell-to-cell mobile; AMINOPHOSPHOLIPID ATPASE 2 (ALA2)
e		AT5G45190		plus	plus	plus		T14	T11	-	T14	T11	-		Encodes a cyclin T partner CYCT1;5. Plays important roles in infection with Cauliflower mosaic virus (CaMV).
e		AT5G45710		plus	plus	plus		T14	T11	-	T14	T11	-		member of Heat Stress Transcription Factor (Hsf) family; ROOT HANDEDNESS 1 (RHA1)
e		AT5G46210		plus	plus	plus		T14	T11	-	T14	T11	-		Arabidopsis CULLIN4 (CUL4) forms an E3 ubiquitin ligase with the CDD complex and a common catalytic subunit RBX1 in mediating light control of development. This CUL4-based E3 ligase is essential for the repression of photomorphogenesis. The partial loss of CUL4 function resulted in a constitutive photomorphogenic phenotype with respect to morphogenesis and light-regulated gene expression. CUL4 ex…
e		AT5G46410		plus	plus	plus		T14	T11	-	T14	T11	-		Encodes a SCP1-like small phosphatase (SSP). Three SSPs form a unique group with long N-terminal extensions: AT5G46410 (SSP4), AT5G11860 (SSP5), AT4G18140 (SSP4b). SSP4 and SSP4b were localized exclusively in the nuclei, whereas SSP5 accumulated in both nuclei and cytoplasm. All three SSPs encodes active CTD phosphatases like animal SCP1 family proteins, with distinct substrate specificities: SSP…
e		AT5G46420		plus	plus	plus		T14	T11	-	T14	T11	-		16S rRNA processing protein RimM family;(source:Araport11)
e		AT5G46550		plus	plus	plus		T14	T11	-	T14	T11	-		DNA-binding bromodomain-containing protein;(source:Araport11)
e		AT5G46860		plus	plus	plus		T14	T11	-	T14	T11	-		Syntaxin-related protein required for vacuolar assembly. A member of t-SNARE superfamily, homologous to yest Vam3p. Localized in the vacuolar membranes. The protein has a heptad repeat structure (residues164?220) in which hydrophobic amino acid residues appear at seven amino acid intervals. Such regions have a high potential to form an amphiphilic a-helix, intriguing for the intermolecular intera…
e		AT5G47020		plus	plus	plus		T14	T11	-	T14	T11	-		MraZ;(source:Araport11)
e		AT5G47480		plus	plus	plus		T14	T11	-	T14	T11	-		RGPR-like protein;(source:Araport11); MAIGO 5 (MAG5)
e		AT5G47820		plus	plus	plus		T14	T11	-	T14	T11	-		encodes a kinesin-like protein with an N-terminal microtubule binding motor domain. Protein is localized to the periphery of the cytoplasm and mutants in the gene exhibit altered orientation of cellulose microfibrils and reduced mechanical strength of fibers; FRAGILE FIBER 1 (FRA1)
e		AT5G49580		plus	plus	plus		T14	T11	-	T14	T11	-		Chaperone DnaJ-domain superfamily protein;(source:Araport11)
e		AT5G49660		plus	plus	plus		T14	T11	-	T14	T11	-		The gene encodes receptorlike kinase (RLK). Involved in the maintenance organization of cell files or cell morphology in conductive elements. Functions as a receptor for CEP1 peptide. Mediates nitrate uptake signaling; XYLEM INTERMIXED WITH PHLOEM 1 (XIP1)
e		AT5G49810		plus	plus	plus		T14	T11	-	T14	T11	-		Arabidopsis thaliana methionine S-methyltransferase, an enzyme that catalyzes S -methylmethionine formation. The mRNA is cell-to-cell mobile; METHIONINE S-METHYLTRANSFERASE (MMT)
e		AT5G49880		plus	plus	plus		T14	T11	-	T14	T11	-		Encodes a spindle assembly checkpoint protein MAD1. The mRNA is cell-to-cell mobile; MITOTIC ARREST DEFICIENT 1 (MAD1)
e		AT5G50170		plus	plus	plus		T14	T11	-	T14	T11	-		C2 calcium/lipid-binding and GRAM domain containing protein;(source:Araport11)
e		AT5G50230		plus	plus	plus		T14	T11	-	T14	T11	-		Transducin/WD40 repeat-like superfamily protein;(source:Araport11)
e		AT5G50310		plus	plus	plus		T14	T11	-	T14	T11	-		Galactose oxidase/kelch repeat superfamily protein;(source:Araport11)
e		AT5G50330		plus	plus	plus		T14	T11	-	T14	T11	-		Protein kinase superfamily protein;(source:Araport11)
e		AT5G50350		plus	plus	plus		T14	T11	-	T14	T11	-		hypothetical protein;(source:Araport11)
e		AT5G51200		plus	plus	plus		T14	T11	-	T14	T11	-		nuclear pore complex protein (DUF3414);(source:Araport11); EMBRYO DEFECTIVE 3142 (EMB3142)
e		AT5G51280		plus	plus	plus		T14	T11	-	T14	T11	-		DEAD-box protein abstrakt;(source:Araport11)
e		AT5G51290		plus	plus	plus		T14	T11	-	T14	T11	-		Encodes a ceramide kinase that plays a role in modulating cell death; ACCELERATED CELL DEATH 5 (ACD5)
e		AT5G51430		plus	plus	plus		T14	T11	-	T14	T11	-		Encodes a protein that is homologous to Cog7, a subunit of the conserved oligomeric Golgi (COG) complex, which is required for the normal morphology and function of the Golgi apparatus. It is likely to be involved in transport or retention of Golgi-localized proteins and in maintenance of Golgi morphology; EMBRYO YELLOW (EYE)
e		AT5G51680		minus	plus	plus		T14	T11	-	T14	T11	-		hydroxyproline-rich glycoprotein family protein;(source:Araport11)
e		AT5G52530		plus	plus	plus		T14	T11	-	T14	T11	-		dentin sialophosphoprotein-like protein;(source:Araport11)
e		AT5G52920		plus	plus	plus		T14	T11	-	T14	T11	-		encodes a dominant chloroplast pyruvate kinase beta subunit. Important for seed oil biosynthesis. Ubiquitously expressed, with significantly increased expression in maturing seeds. The mutant plant has wrinkled seeds, with a 50-70% reduction in seed fatty acid content. The mRNA is cell-to-cell mobile; PLASTIDIC PYRUVATE KINASE BETA SUBUNIT 1 (PKP-BETA1)
e		AT5G53130		plus	plus	plus		T14	T11	-	T14	T11	-		member of Cyclic nucleotide gated channel family; CYCLIC NUCLEOTIDE GATED CHANNEL 1 (CNGC1)
e		AT5G53430		plus	plus	plus		T14	T11	-	T14	T11	-		Homology Subgroup III; Orthology Group 2 - A putative histone methyltransferase (predicted to methylate H3K4) related to the Drosophila trithorax group proteins TRX and TRR and the yeast gene SET1. A plant line expressing an RNAi construct directed against this gene has reduced agrobacterium-mediated tumor formation; SET DOMAIN GROUP 29 (SDG29)
e		AT5G53620		plus	plus	plus		T14	T11	-	T14	T11	-		RNA polymerase II degradation factor;(source:Araport11)
e		AT5G53660		minus	plus	minus		T14	T11	-	T14	T11	-		Growth regulating factor encoding transcription activator. One of the nine members of a GRF gene family, containing nuclear targeting domain. Involved in leaf development and expressed in shoot and flower; GROWTH-REGULATING FACTOR 7 (GRF7)
e		AT5G53760		plus	plus	plus		T14	T11	-	T14	T11	-		A member of a large family of seven-transmembrane domain proteins specific to plants, homologs of the barley mildew resistance locus o (MLO) protein. The Arabidopsis genome contains 15 genes encoding MLO proteins, with localization in plasma membrane. Phylogenetic analysis revealed four clades of closely-related AtMLO genes. ATMLO11 belongs to the clade I, with AtMLO4 and AtMLO14. The gene is exp…
e		AT5G53850		plus	plus	plus		T14	T11	-	T14	T11	-		Encodes a trifunctional dehydratase / enolase / phosphatase involved in the methionine salvage; DEHYDRATASE-ENOLASE-PHOSPHATASE-COMPLEX 1 (DEP1)
e		AT5G53970		plus	plus	plus		T14	T11	-	T14	T11	-		Encodes a cytosolic tyrosine aminotransferase which is strongly induced upon aging and coronatine treatment. AtTAT1 prefers Tyr as an amino donor but can also use Phe, Trp, His, Met, and Leu. The mRNA is cell-to-cell mobile; TYROSINE AMINOTRANSFERASE 7 (TAT7)
e		AT5G54090		plus	plus	plus		T14	T11	-	T14	T11	-		DNA mismatch repair protein MutS, type 2;(source:Araport11)
e		AT5G54440		plus	plus	plus		T14	T11	-	T14	T11	-		Encodes a putative TRAPPII tethering factor required for cell plate assembly during cytokinesis; CLUB (CLUB)
e		AT5G54730		plus	plus	plus		T14	T11	-	T14	T11	-		yeast autophagy 18 F-like protein;(source:Araport11); HOMOLOG OF YEAST AUTOPHAGY 18 (ATG18) F (G18F)
e		AT5G54840		plus	plus	plus		T14	T11	-	T14	T11	-		Monomeric G protein. Expressed in the root quiescent center, flowers, and leaf guard cells and hydathodes; (SGP1)
e		AT5G54910		plus	plus	plus		T14	T11	-	T14	T11	-		DEA(D/H)-box RNA helicase family protein;(source:Araport11)
e		AT5G55040		plus	plus	minus		T14	T11	-	T14	T11	-		DNA-binding bromodomain-containing protein;(source:Araport11)
e		AT5G55400		plus	plus	plus		T14	T11	-	T14	T11	-		Encodes a member of the fimbrin family. Different members of the fimbrin/plastin family have diverged biochemically during evolution to generate either tight actin bundles or loose networks with distinct biochemical and biophysical properties. FIM4 generates both actin bundles and branched actin filaments whereas FIM5 only generates actin bundles; (ATFIM4)
e		AT5G55410		minus	minus	plus		T14	T11	-	T14	T11	-		Bifunctional inhibitor/lipid-transfer protein/seed storage 2S albumin superfamily protein;(source:Araport11)
e		AT5G55470		plus	plus	minus		T14	T11	-	T14	T11	-		member of Sodium proton exchanger family; NA+/H+ (SODIUM HYDROGEN) EXCHANGER 3 (NHX3)
e		AT5G55600		plus	plus	plus		T14	T11	-	T14	T11	-		Agenet and bromo-adjacent homology (BAH) domain-containing protein;(source:Araport11)
e		AT5G56150		plus	plus	plus		T14	T11	-	T14	T11	-		ubiquitin-conjugating enzyme 30;(source:Araport11); UBIQUITIN-CONJUGATING ENZYME 30 (UBC30)
e		AT5G56190		plus	plus	plus		T14	T11	-	T14	T11	-		Transducin/WD40 repeat-like superfamily protein;(source:Araport11)
e		AT5G56210		plus	plus	plus		T14	T11	-	T14	T11	-		Encodes an outer nuclear membrane protein that anchors RanGAP1 to the nuclear envelope. It interacts with SUN proteins and is required for maintaining the elongated nuclear shape of epidermal cells; WPP DOMAIN INTERACTING PROTEIN 2 (WIP2)
e		AT5G56730		plus	plus	plus		T14	T11	-	T14	T11	-		Insulinase (Peptidase family M16) protein;(source:Araport11)
e		AT5G56900		plus	plus	plus		T14	T11	-	T14	T11	-		CwfJ-like family protein / zinc finger (CCCH-type) family protein;(source:Araport11)
e		AT5G56930		plus	plus	plus		T14	T11	-	T14	T11	-		CCCH-type zinc finger family protein;(source:Araport11); EMBRYO DEFECTIVE 1789 (emb1789)
e		AT5G57250		plus	plus	plus		T14	T11	-	T14	T11	-		Pentatricopeptide repeat (PPR) superfamily protein;(source:Araport11)
e		AT5G58100		plus	plus	plus		T14	T11	-	T14	T11	-		transmembrane protein;(source:Araport11)
e		AT5G58130		plus	plus	plus		T14	T11	-	T14	T11	-		Encodes ROS3 (repressor of silencing 3), a RNA-binding protein required for DNA demethylation; REPRESSOR OF SILENCING 3 (ROS3)
e		AT5G58160		plus	plus	minus		T14	T11	-	T14	T11	-		actin binding protein;(source:Araport11)
e		AT5G58350		plus	plus	plus		T14	T11	-	T14	T11	-		Encodes a member of the WNK family (9 members in all) of protein kinases, the structural design of which is clearly distinct from those of other known protein kinases, such as receptor-like kinases and mitogen-activated protein kinases. Its transcription is under the control of circadian rhythms; WITH NO LYSINE (K) KINASE 4 (WNK4)
e		AT5G58380		plus	plus	plus		T14	T11	-	T14	T11	-		Encodes a CBL-interacting protein kinase with similarity to SOS protein kinase; SOS3-INTERACTING PROTEIN 1 (SIP1)
e		AT5G58410		plus	plus	plus		T14	T11	-	T14	T11	-		HEAT/U-box domain-containing protein;(source:Araport11)
e		AT5G58720		plus	plus	plus		T14	T11	-	T14	T11	-		smr (Small MutS Related) domain-containing protein;(source:Araport11)
e		AT5G59430		plus	plus	plus		T14	T11	-	T14	T11	-		Encodes a telomeric repeat binding protein with a DNA binding domain at its C terminus. The DNA binding domain has a preference for GGTTTAG sequences and at least five of these repeats are required for recognition by a nearly full-length TRP1 protein; TELOMERIC REPEAT BINDING PROTEIN 1 (TRP1)
e		AT5G59800		plus	plus	plus		T14	T11	-	T14	T11	-		Encodes a protein containing a methyl-CpG-binding domain that acts as an anti-silencing factor that prevent gene repression and DNA hypermethylation by tethering other anti-silencing factors to methylated DNA, which enables the function of DNA demethylases that in turn limit DNA methylation and prevent transcriptional gene silencing; METHYL-CPG-BINDING DOMAIN 7 (MBD7)
e		AT5G60160		plus	plus	plus		T14	T11	-	T14	T11	-		Vacuolar aspartyl aminopeptidase which also functions as a molecular chaperone; M18 ASPARTYL AMINOPEPTIDASE2 (DAP1)
e		AT5G60170		plus	plus	plus		T14	T11	-	T14	T11	-		RNA binding (RRM/RBD/RNP motifs) family protein;(source:Araport11)
e		AT5G60410		plus	plus	plus		T14	T11	-	T14	T11	-		Encodes a plant small ubiquitin-like modifier (SUMO) E3 ligase that is a focal controller of Pi starvation-dependent responses. Also required for SA and PAD4-mediated R gene signalling, which in turn confers innate immunity in Arabidopsis. Also involved in the regulation of plant growth, drought responses and freezing tolerance. This latter effect is most likely due to SIZ1 dependent ABI5 sumoyla…
e		AT5G60580		plus	plus	plus		T14	T11	-	T14	T11	-		RING/U-box superfamily protein;(source:Araport11)
e		AT5G60940		plus	plus	plus		T14	T11	-	T14	T11	-		Transducin/WD40 repeat-like superfamily protein;(source:Araport11)
e		AT5G61040		plus	plus	plus		T14	T11	-	T14	T11	-		hypothetical protein;(source:Araport11)
e		AT5G61150		plus	plus	plus		T14	T11	-	T14	T11	-		Encodes highly hydrophilic protein involved in positively regulating FLC expression. Mutants are early flowering and show a loss of FLC expression in the absence of cold; VERNALIZATION INDEPENDENCE 4 (VIP4)
e		AT5G61450		plus	plus	plus		T14	T11	-	T14	T11	-		P-loop containing nucleoside triphosphate hydrolases superfamily protein;(source:Araport11)
e		AT5G61580		plus	plus	plus		T14	T11	-	T14	T11	-		phosphofructokinase 4;(source:Araport11); PHOSPHOFRUCTOKINASE 4 (PFK4)
e		AT5G61960		plus	plus	plus		T14	T11	-	T14	T11	-		A member of mei2-like gene family, predominantly plant-based family of genes encoding RNA binding proteins with characteristic presence of a highly conserved RNA binding motif first described in the mei2 gene of the fission yeast S. pombe. In silico analyses reveal nine mei2 -like genes in A. thaliana. They were grouped into four distinct clades, based on overall sequence similarity and subfamily…
e		AT5G61970		plus	plus	plus		T14	T11	-	T14	T11	-		signal recognition particle-related / SRP-like protein;(source:Araport11)
e		AT5G62090		plus	plus	plus		T14	T11	-	T14	T11	-		Encodes a protein that functions with LUH to promote Al binding to the root cell wall; SEUSS-LIKE 2 (SLK2)
e		AT5G62190		plus	plus	plus		T14	T11	-	T14	T11	-		DEAD/DEAH box RNA helicase PRH75; (PRH75)
e		AT5G62570		plus	plus	plus		T14	T11	-	T14	T11	-		Calmodulin binding protein-like protein;(source:Araport11); CALMODULIN-BINDING PROTEIN 60A (CBP60A)
e		AT5G62620		plus	plus	plus		T14	T11	-	T14	T11	-		Encodes a Golgi-localized hydroxyproline-O-galactosyltransferase. Mutants display multiple phenotypes including reduced seed coat mucilage and accelerated leaf senescence; (GALT6)
e		AT5G62990		plus	plus	plus		T14	T11	-	T14	T11	-		Ubiquitin carboxyl-terminal hydrolase family protein;(source:Araport11); EMBRYO DEFECTIVE 1692 (emb1692)
e		AT5G63370		plus	plus	plus		T14	T11	-	T14	T11	-		CDKG1 interacts with the splicing factor RSZ33 to regulate proper splicing of Cals5 Pre-mRNA; CYCLIN-DEPENDENT KINASE G1 (CDKG1)
e		AT5G63420		plus	plus	plus		T14	T11	-	T14	T11	-		Encodes a member of the metallo-beta-lactamase protein family that plays a vital role in embryo morphogenesis and apical-basal pattern formation by regulating chloroplast development. In bacteria, RNase J plays an important role in rRNA maturation and in the 5&#8242; stability of mRNA; EMBRYO DEFECTIVE 2746 (emb2746)
e		AT5G63490		plus	plus	plus		T14	T11	-	T14	T11	-		CBS / octicosapeptide/Phox/Bemp1 (PB1) domains-containing protein;(source:Araport11)
e		AT5G63630		plus	plus	plus		T14	T11	-	T14	T11	-		P-loop containing nucleoside triphosphate hydrolases superfamily protein;(source:Araport11)
e		AT5G63830		plus	plus	plus		T14	T11	-	T14	T11	-		HIT-type Zinc finger family protein;(source:Araport11)
e		AT5G63840		plus	plus	plus		T14	T11	-	T14	T11	-		radial swelling mutant shown to be specifically impaired in cellulose production. Encodes the alpha-subunit of a glucosidase II enzyme; RADIAL SWELLING 3 (RSW3)
e		AT5G64170		plus	plus	plus		T14	T11	-	T14	T11	-		dentin sialophosphoprotein-like protein;(source:Araport11); NIGHT LIGHT-INDUCIBLE AND CLOCK-REGULATED 1 (LNK1)
e		AT5G64270		plus	plus	plus		T14	T11	-	T14	T11	-		splicing factor;(source:Araport11)
e		AT5G64600		plus	plus	plus		T14	T11	-	T14	T11	-		O-fucosyltransferase family protein;(source:Araport11)
e		AT5G64840		plus	plus	plus		T14	T11	-	T14	T11	-		member of GCN subfamily; ATP-BINDING CASSETTE F5 (ABCF5)
e		AT5G65110		plus	plus	plus		T14	T11	-	T14	T11	-		Encodes an acyl-CoA oxidase presumably involved in long chain fatty acid biosynthesis; ACYL-COA OXIDASE 2 (ACX2)
e		AT5G65140		plus	plus	plus		T14	T11	-	T14	T11	-		Haloacid dehalogenase-like hydrolase (HAD) superfamily protein;(source:Araport11); TREHALOSE-6-PHOSPHATE PHOSPHATASE J (TPPJ)
e		AT5G65180		plus	plus	plus		T14	T11	-	T14	T11	-		ENTH/VHS family protein;(source:Araport11)
e		AT5G65240		plus	plus	plus		T14	T11	-	T14	T11	-		Leucine-rich repeat protein kinase family protein;(source:Araport11)
e		AT5G65290		plus	plus	plus		T14	T11	-	T14	T11	-		LMBR1-like membrane protein;(source:Araport11)
e		AT5G65910		plus	plus	plus		T14	T11	-	T14	T11	-		BSD domain-containing protein;(source:Araport11)
e		AT5G65930		plus	plus	plus		T14	T11	-	T14	T11	-		encodes a novel member of the kinesin superfamily of motor proteins. recessive mutations have reduced number of trichome branches; ZWICHEL (ZWI)
e		AT5G65950		plus	plus	plus		T14	T11	-	T14	T11	-		trafficking protein particle complex subunit-like protein;(source:Araport11); (ROG2)
e		AT5G66900		plus	plus	plus		T14	T11	-	T14	T11	-		Disease resistance protein (CC-NBS-LRR class) family;(source:Araport11)
e		AT5G66950		plus	plus	plus		T14	T11	-	T14	T11	-		Pyridoxal phosphate (PLP)-dependent transferases superfamily protein;(source:Araport11)
e		AT5G67240		plus	plus	plus		T14	T11	-	T14	T11	-		small RNA degrading nuclease 3;(source:Araport11); SMALL RNA DEGRADING NUCLEASE 3 (SDN3)
e		AT5G67320		plus	plus	plus		T14	T11	-	T14	T11	-		Encodes a WD-40 protein involved in histone deacetylation in response to abiotic stress.Identified in a screen for mutations with altered expression of stress induced genes. Functions as a repressor of cold tolerance induced genes. Loss of function mutants are hypersensitive to freezing; HIGH EXPRESSION OF OSMOTICALLY RESPONSIVE GENES 15 (HOS15)
e		AT5G67330		plus	plus	plus		T14	T11	-	T14	T11	-		Encodes a member of the Nramp2 metal transporter family; like its homolog Atnramp3, localized in vacuolar membrane. Seedlings of double mutant, atnramp3-1 atnramp4-1, were arrested at early germination. The mRNA is cell-to-cell mobile; NATURAL RESISTANCE ASSOCIATED MACROPHAGE PROTEIN 4 (NRAMP4)
e		AT5G67470		plus	plus	plus		T14	T11	-	T14	T11	-		formin homolog 6;(source:Araport11); FORMIN HOMOLOG 6 (FH6)
e		AT5G67530		plus	plus	plus		T14	T11	-	T14	T11	-		plant U-box 49;(source:Araport11); PLANT U-BOX 49 (PUB49)
e		ATCG00900		plus	plus	plus		T14	T11	-	T14	T11	-		encodes a chloroplast ribosomal protein S7, a constituent of the small subunit of the ribosomal complex; (RPS7.1)
f		AT1G01040		plus	plus	plus		T14	-	-	T14	-	-		Encodes a Dicer homolog. Dicer is a RNA helicase involved in microRNA processing. Mutations in this locus can result in embryo lethality. Embryo shape at seed maturity is globular-elongate. Other mutants convert the floral meristems to an indeterminate state, others yet show defects in ovule development. mRNA is expressed in all shoot tissues. DCL1 is able to produce miRNAs and siRNAs. The mRNA i…
f		AT1G01060		minus	minus	minus		T14	-	-	T14	-	-		LHY encodes a myb-related putative transcription factor involved in circadian rhythm along with another myb transcription factor CCA1; LATE ELONGATED HYPOCOTYL (LHY)
f		AT1G01260		plus	plus	plus		T14	-	-	T14	-	-		bHLH13 interacts with JAZ proteins, and functions redundantly with bHLH3, bHLH14 and bHLH17 to negatively regulate jasmonate responses; JASMONATE ASSOCIATED MYC2 LIKE 2 (JAM2)
f		AT1G01440		plus	plus	plus		T14	-	-	T14	-	-		hypothetical protein (DUF3133);(source:Araport11)
f		AT1G01480		minus	minus	minus		T14	-	-	T14	-	-		a member of the 1-aminocyclopropane-1-carboxylate (ACC) synthase (S-adenosyl-L-methionine methylthioadenosine-lyase, EC 4.4.1.14) gene family, isolated from a flower-specific cDNA library; 1-AMINO-CYCLOPROPANE-1-CARBOXYLATE SYNTHASE 2 (ACS2)
f		AT1G01680		plus	minus	plus		T14	-	-	T14	-	-		plant U-box 54;(source:Araport11); PLANT U-BOX 54 (PUB54)
f		AT1G01810		minus	plus	plus		T14	-	-	T14	-	-		hypothetical protein;(source:Araport11)
f		AT1G01920		plus	plus	plus		T14	-	-	T14	-	-		SET domain-containing protein;(source:Araport11)
f		AT1G01960		plus	plus	plus		T14	-	-	T14	-	-		Encodes one of the functionally redundant ARF guanine-nucleotide exchange factors (ARF-GEFs). Functions as regulators of post-Golgi trafficking; EMBRYO SAC DEVELOPMENT ARREST 10 (EDA10)
f		AT1G02330		plus	plus	plus		T14	-	-	T14	-	-		Encodes a nuclear coiled-coil domain-containing protein that interacts with and negatively regulates COP1's E3 ubiquitin ligase activity, and represses COP1 mediated HY5 degradation in cell-free extracts; COP1 SUPPRESSOR 2 (CSU2)
f		AT1G02370		plus	plus	plus		T14	-	-	T14	-	-		Tetratricopeptide repeat (TPR)-like superfamily protein;(source:Araport11)
f		AT1G02400		plus	plus	plus		T14	-	-	T14	-	-		Encodes a gibberellin 2-oxidase that acts on C19 gibberellins but not C20 gibberellins; GIBBERELLIN 2-OXIDASE 6 (GA2OX6)
f		AT1G02430		minus	plus	plus		T14	-	-	T14	-	-		A member of ARF GTPase family. A thaliana has 21 members of this family, known to be essential for vesicle coating and uncoating and functions in GTP-binding. Gene encoding ADP-ribosylation factor and similar to other ARFs and ARF-like proteins; ADP-RIBOSYLATION FACTOR D1B (ARFD1B)
f		AT1G02660		plus	plus	plus		T14	-	-	T14	-	-		PLIP2 is a glycerolipid A1 lipase with substrate preference for monogalactosyldiacylglycerol. Expression is induced by ABA; PLASTID LIPASE2 (PLIP2)
f		AT1G03060		plus	plus	plus		T14	-	-	T14	-	-		Encodes a WD/BEACH domain protein involved in cell morphogenesis and ribonucleoprotein particle formation. It interacts with the P-body core component DCP2, associates to mRNA processing bodies (P-bodies), and regulates their assembly upon salt stress; SPIRRIG (SPI)
f		AT1G03100		plus	plus	plus		T14	-	-	T14	-	-		Pentatricopeptide repeat (PPR) superfamily protein;(source:Araport11)
f		AT1G03110		plus	plus	plus		T14	-	-	T14	-	-		Encodes a gene involved in the modification of nucleosides in tRNA. Mutants have no 7-methylguanosine; TRNA MODIFICATION 82 (TRM82)
f		AT1G03180		plus	minus	plus		T14	-	-	T14	-	-		non-structural protein;(source:Araport11)
f		AT1G03190		plus	plus	plus		T14	-	-	T14	-	-		UV damage and heat induce a common stress response in plants that leads to tissue death and reduced chloroplast function. The UVH6 product is suggested to be a negative regulator of this response; ULTRAVIOLET HYPERSENSITIVE 6 (UVH6)
f		AT1G03220		plus	plus	plus		T14	-	-	T14	-	-		Eukaryotic aspartyl protease family protein;(source:Araport11)
f		AT1G03340		plus	plus	plus		T14	-	-	T14	-	-		hypothetical protein;(source:Araport11)
f		AT1G03350		plus	plus	plus		T14	-	-	T14	-	-		BSD domain-containing protein;(source:Araport11)
f		AT1G03360		plus	plus	plus		T14	-	-	T14	-	-		Encodes a core subunit of the RNA exosome required for the processing of rRNA, several snoRNA and the degradation of aberrant transcripts; RIBOSOMAL RNA PROCESSING 4 (RRP4)
f		AT1G03370		plus	plus	plus		T14	-	-	T14	-	-		C2 calcium/lipid-binding and GRAM domain containing protein;(source:Araport11)
f		AT1G03530		plus	plus	plus		T14	-	-	T14	-	-		nuclear assembly factor 1;(source:Araport11); NUCLEAR ASSEMBLY FACTOR 1 (NAF1)
f		AT1G03550		plus	plus	plus		T14	-	-	T14	-	-		Secretory carrier membrane protein (SCAMP) family protein;(source:Araport11); SECRETORY CARRIER MEMBRANE PROTEIN 4 (SCAMP4)
f		AT1G03560		plus	plus	plus		T14	-	-	T14	-	-		Pentatricopeptide repeat (PPR-like) superfamily protein;(source:Araport11)
f		AT1G03770		plus	plus	plus		T14	-	-	T14	-	-		Encodes a nuclear localized protein with similarity to animal polycomb repressive core complex1 (PRC1) core component RING.Appears to function redundantly with ATRING1a, a close paralog. Both interact physically with CLF and LHP1 and appear to function together to repress class I KNOX gene expression; RING 1B (RING1B)
f		AT1G03860		plus	plus	plus		T14	-	-	T14	-	-		prohibitin 2; PROHIBITIN 2 (PHB2)
f		AT1G03905		plus	plus	plus		T14	-	-	T14	-	-		P-loop containing nucleoside triphosphate hydrolases superfamily protein;(source:Araport11); ATP-BINDING CASSETTE I19 (ABCI19)
f		AT1G03910		plus	plus	plus		T14	-	-	T14	-	-		Encodes the Arabidopsis homolog of a conserved eukaryotic protein without known functional domains. The protein that localizes to nuclear speckles and colocalizes with known splicing proteins; CACTIN (CTN)
f		AT1G03970		plus	plus	plus		T14	-	-	T14	-	-		encodes a basic leucine zipper G-box binding factor that can bind to G-box motifs only as heterodimers with GBF2 or GBF3. A single amino acid change can confer G-box binding as homodimers; G-BOX BINDING FACTOR 4 (GBF4)
f		AT1G03990		minus	minus	minus		T14	-	-	T14	-	-		Long-chain fatty alcohol dehydrogenase family protein;(source:Araport11)
f		AT1G04030		plus	plus	plus		T14	-	-	T14	-	-		eisosome protein;(source:Araport11)
f		AT1G04080		plus	plus	plus		T14	-	-	T14	-	-		Encodes a U1 small nuclear ribonucleoprotein (snRNP) factor involved in alternative splicing; (PRP39A)
f		AT1G04130		plus	plus	plus		T14	-	-	T14	-	-		Encodes one of the 36 carboxylate clamp (CC)-tetratricopeptide repeat (TPR) proteins (Prasad 2010, Pubmed ID: 20856808). Interacts with Hsp90/Hsp70 as co-chaperone; TETRATRICOPEPTIDE REPEAT 2 (TPR2)
f		AT1G04200		plus	plus	plus		T14	-	-	T14	-	-		dyggve-melchior-clausen syndrome protein;(source:Araport11)
f		AT1G04690		plus	plus	plus		T14	-	-	T14	-	-		potassium channel beta subunit 1;(source:Araport11); POTASSIUM CHANNEL BETA SUBUNIT 1 (KAB1)
f		AT1G04810		plus	plus	plus		T14	-	-	T14	-	-		26S proteasome regulatory complex, non-ATPase subcomplex, Rpn2/Psmd1 subunit;(source:Araport11)
f		AT1G04830		plus	plus	plus		T14	-	-	T14	-	-		Ypt/Rab-GAP domain of gyp1p superfamily protein;(source:Araport11)
f		AT1G04850		plus	plus	plus		T14	-	-	T14	-	-		ubiquitin-associated (UBA)/TS-N domain-containing protein;(source:Araport11)
f		AT1G04900		plus	plus	plus		T14	-	-	T14	-	-		NADH dehydrogenase ubiquinone complex I, assembly factor-like protein (DUF185);(source:Araport11)
f		AT1G04945		plus	plus	plus		T14	-	-	T14	-	-		HIT-type Zinc finger family protein;(source:Araport11)
f		AT1G04970		plus	plus	plus		T14	-	-	T14	-	-		Encodes one of the two LBP/BPI related proteins (AT1G04970/LBR-1, AT3G20270/LBR-2) that bind to LPS directly and regulate PR1 expression; (LBR-1)
f		AT1G04980		plus	plus	plus		T14	-	-	T14	-	-		Encodes a protein disulfide isomerase-like (PDIL) protein, a member of a multigene family within the thioredoxin (TRX) superfamily. Transcript levels for this gene are up-regulated in response to three different chemical inducers of ER stress (dithiothreitol, beta-mercaptoethanol, and tunicamycin). AtIRE1-2 does not appear to be required for this response, but the atbzip60 mutant has a diminished…
f		AT1G05000		plus	plus	plus		T14	-	-	T14	-	-		Encodes an atypical dual-speci&#64257;city phosphatase; PLANT AND FUNGI ATYPICAL DUAL-SPECI&#64257;CITY PHOSPHATASE 1 (PFA-DSP1)
f		AT1G05060		plus	plus	plus		T14	-	-	T14	-	-		coiled-coil protein;(source:Araport11)
f		AT1G05170		plus	plus	plus		T14	-	-	T14	-	-		Galactosyltransferase family protein;(source:Araport11)
f		AT1G05520		plus	plus	plus		T14	-	-	T14	-	-		Sec23/Sec24 protein transport family protein;(source:Araport11); (ATSEC23B)
f		AT1G05670		plus	plus	plus		T14	-	-	T14	-	-		Pentatricopeptide repeat (PPR-like) superfamily protein;(source:Araport11)
f		AT1G05690		plus	plus	plus		T14	-	-	T14	-	-		BTB and TAZ domain protein. Acts redunantly with BT1 and BT2 during female gametophyte development. Acts with BT2 during male gametophyte development; BTB AND TAZ DOMAIN PROTEIN 3 (bt3)
f		AT1G05730		plus	plus	plus		T14	-	-	T14	-	-		FAM136A-like protein (DUF842);(source:Araport11)
f		AT1G05750		plus	plus	plus		T14	-	-	T14	-	-		Encodes a pentatricopeptide repeat protein required for editing of rpoA and clpP chloroplast transcripts; PIGMENT DEFECTIVE 247 (PDE247)
f		AT1G06050		plus	plus	plus		T14	-	-	T14	-	-		ENHANCED DISEASE RESISTANCE-like protein (DUF1336);(source:Araport11)
f		AT1G06220		plus	plus	plus		T14	-	-	T14	-	-		Encodes a protein with similarity to splicing factor Snu114. Snu114 is thought to be involved in activation of the splicosome. Loss of GFA1 function results in reduced female fertility. Approximately 50% of ovules abort due to defects in the female gametophyte. In mutant gametophytes antipodal cells express egg cell markers suggesting a defect in specification of cell fate.GFA1 is also required t…
f		AT1G06270		plus	plus	plus		T14	-	-	T14	-	-		Pentatricopeptide repeat (PPR) superfamily protein;(source:Araport11)
f		AT1G06380		plus	plus	plus		T14	-	-	T14	-	-		Ribosomal protein L1p/L10e family;(source:Araport11)
f		AT1G06440		plus	plus	plus		T14	-	-	T14	-	-		Ubiquitin carboxyl-terminal hydrolase family protein;(source:Araport11)
f		AT1G06450		plus	plus	plus		T14	-	-	T14	-	-		Polynucleotidyl transferase, ribonuclease H-like superfamily protein;(source:Araport11)
f		AT1G06520		plus	plus	plus		T14	-	-	T14	-	-		sn-glycerol-3-phosphate 2-O-acyltransferase. Expressed in flower buds and siliques. Homozygous mutant plants are male sterile; GLYCEROL-3-PHOSPHATE SN-2-ACYLTRANSFERASE 1 (GPAT1)
f		AT1G06530		plus	plus	plus		T14	-	-	T14	-	-		Encodes PEROXISOMAL AND MITOCHONDRIAL DIVISION FACTOR2. Involved in mitochondrial morphogenesis; PEROXISOMAL AND MITOCHONDRIAL DIVISION FACTOR 2 (PMD2)
f		AT1G06560		plus	plus	plus		T14	-	-	T14	-	-		NOL1/NOP2/sun family protein;(source:Araport11); (NOP2C)
f		AT1G06570		plus	plus	plus		T14	-	-	T14	-	-		Mutation of the PDS1 locus disrupts the activity of p-hydroxyphenylpyruvate dioxygenase (HPPDase), the first committed step in the synthesis of both plastoquinone and tocopherols in plants; PHYTOENE DESATURATION 1 (PDS1)
f		AT1G06580		plus	minus	plus		T14	-	-	T14	-	-		Pentatricopeptide repeat (PPR) superfamily protein;(source:Araport11); PENTATRICOPEPTIDE REPEAT 1 (PPR1)
f		AT1G06710		plus	plus	plus		T14	-	-	T14	-	-		Tetratricopeptide repeat (TPR)-like superfamily protein;(source:Araport11); MITOCHONDRIAL STABILITY FACTOR 1 (MTSF1)
f		AT1G06720		plus	plus	plus		T14	-	-	T14	-	-		P-loop containing nucleoside triphosphate hydrolases superfamily protein;(source:Araport11)
f		AT1G06770		plus	plus	plus		T14	-	-	T14	-	-		Encodes a C3HC4 RING-domain-containing ubiquitin E3 ligase capable of interacting with DREB2A. The DRIP1-GFP fusion protein is nuclear-localized. DRIP1 seems to be involved in regulating stress-related transcriptional changes and drought tolerance; DREB2A-INTERACTING PROTEIN 1 (DRIP1)
f		AT1G06900		plus	plus	plus		T14	-	-	T14	-	-		Insulinase (Peptidase family M16) family protein;(source:Araport11)
f		AT1G06950		plus	plus	plus		T14	-	-	T14	-	-		Encodes a protein thought to be a part of the translocon at the chloroplast inner envelope. Involved in protein import into the chloroplast and chloroplast biogenesis. C-terminal half of Tic110 functions as scaffolds for protein-protein interactions; TRANSLOCON AT THE INNER ENVELOPE MEMBRANE OF CHLOROPLASTS 110 (TIC110)
f		AT1G07120		plus	plus	plus		T14	-	-	T14	-	-		CHUP1-like protein;(source:Araport11)
f		AT1G07210		plus	plus	plus		T14	-	-	T14	-	-		Ribosomal protein S18;(source:Araport11)
f		AT1G07530		plus	plus	plus		T14	-	-	T14	-	-		Encodes a member of the GRAS family of transcription factors. The protein interacts with the TGA2 transcription factor and affects the transcription of stress-responsive genes. The protein is found in the nucleus and is also exported to the cytoplasm; SCARECROW-LIKE 14 (SCL14)
f		AT1G07615		plus	plus	plus		T14	-	-	T14	-	-		GTP-binding protein Obg/CgtA;(source:Araport11); (OBG A-1)
f		AT1G07620		minus	plus	plus		T14	-	-	T14	-	-		GTP-binding protein Obg/CgtA;(source:Araport11); (ATOBGM)
f		AT1G07670		plus	plus	plus		T14	-	-	T14	-	-		TPLATE complex protein involved in clathrin-mediated endocytosis; ENDOMEMBRANE-TYPE CA-ATPASE 4 (ECA4)
f		AT1G07720		plus	plus	plus		T14	-	-	T14	-	-		Encodes KCS3, a member of the 3-ketoacyl-CoA synthase family involved in the biosynthesis of VLCFA (very long chain fatty acids); 3-KETOACYL-COA SYNTHASE 3 (KCS3)
f		AT1G07870		plus	plus	plus		T14	-	-	T14	-	-		Protein kinase superfamily protein;(source:Araport11)
f		AT1G07890		plus	plus	plus		T14	-	-	T14	-	-		Encodes a cytosolic ascorbate peroxidase APX1. Ascorbate peroxidases are enzymes that scavenge hydrogen peroxide in plant cells. Eight types of APX have been described for Arabidopsis: three cytosolic (APX1, APX2, APX6), two chloroplastic types (stromal sAPX, thylakoid tAPX), and three microsomal (APX3, APX4, APX5) isoforms. At least part of the induction of heat shock proteins during light stres…
f		AT1G07980		plus	plus	plus		T14	-	-	T14	-	-		nuclear factor Y, subunit C10;(source:Araport11); NUCLEAR FACTOR Y, SUBUNIT C10 (NF-YC10)
f		AT1G08035		minus	plus	plus		T14	-	-	T14	-	-		hypothetical protein;(source:Araport11)
f		AT1G08130		plus	plus	plus		T14	-	-	T14	-	-		Encodes the Arabidopsis DNA ligase 1 that provides the major DNA ligase activity in cells and plays a key role in both DNA replication and excision repair pathways. In addition, it is an important component of the active DNA demethylation machinery and is indispensable for cell viability. AtLIG1 expresses one major and two minor mRNA transcripts differing only in the length of the 5' untranslated…
f		AT1G08410		plus	plus	plus		T14	-	-	T14	-	-		Encodes a large 60S subunit nuclear export GTPase 1 that is required for 40S maturation and is involved in ribosome biogenesis and affects multiple auxin-regulated development processes; YEAST LSG1 ORTHOLOGUE 2 (LSG1-2)
f		AT1G08420		plus	plus	plus		T14	-	-	T14	-	-		BRI1 suppressor 1 (BSU1)-like 2;(source:Araport11); BRI1 SUPPRESSOR 1 (BSU1)-LIKE 2 (BSL2)
f		AT1G08650		plus	plus	plus		T14	-	-	T14	-	-		Encodes a phosphoenolpyruvate carboxylase kinase that is expressed at highest levels in leaves. Expression is induced by light. The mRNA is cell-to-cell mobile; PHOSPHOENOLPYRUVATE CARBOXYLASE KINASE 1 (PPCK1)
f		AT1G08680		plus	plus	plus		T14	-	-	T14	-	-		A member of ARF GAP domain (AGD), A thaliana has 15 members, grouped into four classes. AGD14 belongs to the class 4, together with AGD15; ARF GAP-LIKE ZINC FINGER-CONTAINING PROTEIN ZIGA4 (ZIGA4)
f		AT1G08710		plus	plus	plus		T14	-	-	T14	-	-		F-box family protein;(source:Araport11)
f		AT1G08800		plus	plus	plus		T14	-	-	T14	-	-		myosin-binding protein (Protein of unknown function, DUF593);(source:Araport11); MYOSIN BINDING PROTEIN 1 (MYOB1)
f		AT1G08940		plus	plus	plus		T14	-	-	T14	-	-		Phosphoglycerate mutase family protein;(source:Araport11)
f		AT1G09060		plus	plus	plus		T14	-	-	T14	-	-		JMJ24 is a nuclear localized JmjC domain containing protein. It has been shown to bind to transcribed regions AtSN1 and solo LTR and the promoter of SDC. JMJ24 appears to regulate basal levels of transcription of silenced loci in part by controlling methylation in heterochromatic regions; (JMJ24)
f		AT1G09190		plus	plus	plus		T14	-	-	T14	-	-		Tetratricopeptide repeat (TPR)-like superfamily protein;(source:Araport11)
f		AT1G09220		plus	minus	plus		T14	-	-	T14	-	-		Pentatricopeptide repeat (PPR) superfamily protein;(source:Araport11)
f		AT1G09280		plus	plus	plus		T14	-	-	T14	-	-		rhodanese-like domain protein;(source:Araport11)
f		AT1G09300		plus	plus	plus		T14	-	-	T14	-	-		Encodes a mitochondrial protease ICP55. Alters the stability of proteins by removal of a single amino acid from their sequence; (ATICP55)
f		AT1G09560		plus	plus	plus		T14	-	-	T14	-	-		Encodes a plasodesmata-located protein involved in regulating primary root growth by controlling phloem-mediated allocation of resources between the primary and lateral root meristems. The mRNA is cell-to-cell mobile; GERMIN-LIKE PROTEIN 5 (GLP5)
f		AT1G09620		plus	plus	plus		T14	-	-	T14	-	-		ATP binding/leucine-tRNA ligases/aminoacyl-tRNA ligase;(source:Araport11)
f		AT1G09680		plus	plus	plus		T14	-	-	T14	-	-		Pentatricopeptide repeat (PPR) superfamily protein;(source:Araport11)
f		AT1G09700		plus	plus	plus		T14	-	-	T14	-	-		Encodes a nuclear dsRNA binding protein. Involved in mRNA cleavage. The mutant is characterized by shorter stature, delayed flowering, leaf hyponasty, reduced fertility, decreased rate of root growth, and an altered root gravitropic response. It also exhibits less sensitivity to auxin and cytokinin; HYPONASTIC LEAVES 1 (HYL1)
f		AT1G09810		plus	plus	plus		T14	-	-	T14	-	-		evolutionarily conserved C-terminal region 11;(source:Araport11); EVOLUTIONARILY CONSERVED C-TERMINAL REGION 11 (ECT11)
f		AT1G09820		plus	plus	plus		T14	-	-	T14	-	-		Pentatricopeptide repeat (PPR-like) superfamily protein;(source:Araport11)
f		AT1G09850		plus	plus	plus		T14	-	-	T14	-	-		Arabidopsis thaliana papain-like cysteine peptidase; XYLEM BARK CYSTEINE PEPTIDASE 3 (XBCP3)
f		AT1G09940		plus	plus	plus		T14	-	-	T14	-	-		Encodes glutamyl-tRNA reductase. Involved in heme biosynthesis in non-photosynthetic tissues and induced by oxidative stress in photosynthetic tissues to supply heme for defensive hemoproteins; (HEMA2)
f		AT1G09950		plus	minus	plus		T14	-	-	T14	-	-		RESPONSE TO ABA AND SALT 1;(source:Araport11); RESPONSE TO ABA AND SALT 1 (RAS1)
f		AT1G10170		plus	plus	plus		T14	-	-	T14	-	-		Encodes AtNFXL1, a homologue of the putative human transcription repressor NF-X1. Functions as a negative regulator of the trichothecene phytotoxin-induced defense response; NF-X-LIKE 1 (NFXL1)
f		AT1G10240		plus	plus	plus		T14	-	-	T14	-	-		FAR1-related sequence 11;(source:Araport11); FAR1-RELATED SEQUENCE 11 (FRS11)
f		AT1G10270		plus	plus	plus		T14	-	-	T14	-	-		glutamine-rich protein 23;(source:Araport11); GLUTAMINE-RICH PROTEIN 23 (GRP23)
f		AT1G10490		plus	plus	plus		T14	-	-	T14	-	-		GNAT acetyltransferase (DUF699);(source:Araport11)
f		AT1G10580		plus	plus	plus		T14	-	-	T14	-	-		Transducin/WD40 repeat-like superfamily protein;(source:Araport11)
f		AT1G10650		plus	plus	plus		T14	-	-	T14	-	-		SBP (S-ribonuclease binding protein) family protein;(source:Araport11)
f		AT1G10890		plus	plus	plus		T14	-	-	T14	-	-		arginine/glutamate-rich 1 protein;(source:Araport11)
f		AT1G10930		plus	plus	plus		T14	-	-	T14	-	-		DNA helicase involved in the maintenance of genome stability by modulation of the DNA damage response and suppression of homologous recombination; (RECQ4A)
f		AT1G11190		plus	plus	plus		T14	-	-	T14	-	-		Encodes a bifunctional nuclease that acts on both RNA and DNA involved in nucleic acid degradation to facilitate nucleotide and phosphate recovery during senescence. It has mismatch-specific endonuclease activity with wide recognition of single base mismatches as well as the ability to cleave indel types of mismatches (heteroduplexes with loops); BIFUNCTIONAL NUCLEASE I (BFN1)
f		AT1G11300		minus	plus	plus		T14	-	-	T14	-	-		The annotation for At1g11300 in TAIR10 is incorrect. This locus has been split into two At1g11300 (symbol: EGM1) and At1g11305 (symbol: EGM2) (Olivier Loudet, personal communication, 2013-04-03). See Comment field for revised annotation; ENHANCED SHOOT GROWTH UNDER MANNITOL STRESS 1 (EGM1)
f		AT1G11390		plus	plus	plus		T14	-	-	T14	-	-		Protein kinase superfamily protein;(source:Araport11)
f		AT1G11400		plus	plus	plus		T14	-	-	T14	-	-		The PYM gene encodes a protein capable of interacting with MAGO, and Y14, whose orthologs form part of the exon junction complex in animal cells. In vitro binding assays indicate that PYM can bind to MAGO and Y14 either individually, or when they are together. But, MAGO-Y14-PYM ternary complexes are difficult to detect in vivo in Arabidopsis based on pull-down experiments. However there is some e…
f		AT1G11660		plus	plus	plus		T14	-	-	T14	-	-		heat shock protein 70 (Hsp 70) family protein;(source:Araport11); HEAT SHOCK PROTEIN 70-16 (HSP70-16)
f		AT1G11710		plus	plus	plus		T14	-	-	T14	-	-		Pentatricopeptide repeat (PPR) superfamily protein;(source:Araport11)
f		AT1G11940		plus	plus	plus		T14	-	-	T14	-	-		Core-2/I-branching beta-1,6-N-acetylglucosaminyltransferase family protein;(source:Araport11)
f		AT1G12270		plus	plus	plus		T14	-	-	T14	-	-		Encodes one of the 36 carboxylate clamp (CC)-tetratricopeptide repeat (TPR) proteins (Prasad 2010, Pubmed ID: 20856808) with potential to interact with Hsp90/Hsp70 as co-chaperones; HOP1 (Hop1)
f		AT1G12290		minus	plus	plus		T14	-	-	T14	-	-		Disease resistance protein (CC-NBS-LRR class) family;(source:Araport11)
f		AT1G12420		plus	plus	plus		T14	-	-	T14	-	-		ACT domain repeat 8;(source:Araport11); ACT DOMAIN REPEAT 8 (ACR8)
f		AT1G12620		plus	plus	plus		T14	-	-	T14	-	-		Pentatricopeptide repeat (PPR) superfamily protein;(source:Araport11)
f		AT1G12650		plus	plus	plus		T14	-	-	T14	-	-		rRNA biogenesis RRP36-like protein;(source:Araport11)
f		AT1G12770		plus	plus	plus		T14	-	-	T14	-	-		Encodes a DEAD-box RNA helicase that localizes to mitochondria and is essential for regulating cell-to-cell transport via plasmodesmata. The mRNA is cell-to-cell mobile; EMBRYO DEFECTIVE 1586 (EMB1586)
f		AT1G12800		plus	plus	plus		T14	-	-	T14	-	-		SDP is a chloroplast localized RNA binding protein that is required for plastid rRNA processing. Plants harboring a mutation in SDP have numerous defects including reduced chlorophyll content, poor growth, yellow leaves and abnormal chloroplasts; S1 DOMAIN-CONTAINING RBP (SDP)
f		AT1G12805		minus	plus	minus		T14	-	-	T14	-	-		nucleotide binding protein;(source:Araport11)
f		AT1G12920		plus	plus	plus		T14	-	-	T14	-	-		Encodes a eukaryotic release factor one homolog; EUKARYOTIC RELEASE FACTOR 1-2 (ERF1-2)
f		AT1G13030		plus	plus	plus		T14	-	-	T14	-	-		Encodes a plant coilin, a protein that in other organisms is a major structural scaffolding protein necessary for Cajal body formation, composition and activity. It has been shown to bind both U1 and U1 snRNAs in vitro; COILIN (COILIN)
f		AT1G13040		plus	plus	plus		T14	-	-	T14	-	-		Pentatricopeptide repeat (PPR-like) superfamily protein;(source:Araport11)
f		AT1G13050		plus	plus	plus		T14	-	-	T14	-	-		proline-rich receptor-like kinase;(source:Araport11)
f		AT1G13410		plus	plus	plus		T14	-	-	T14	-	-		Tetratricopeptide repeat (TPR)-like superfamily protein;(source:Araport11)
f		AT1G13690		plus	plus	plus		T14	-	-	T14	-	-		AtE1 - stimulates the ATPase activity of DnaK/DnaJ; ATPASE E1 (ATE1)
f		AT1G13730		plus	plus	plus		T14	-	-	T14	-	-		Nuclear transport factor 2 (NTF2) family protein with RNA binding (RRM-RBD-RNP motifs) domain-containing protein;(source:Araport11)
f		AT1G13810		plus	plus	plus		T14	-	-	T14	-	-		Restriction endonuclease, type II-like superfamily protein;(source:Araport11)
f		AT1G14360		plus	plus	plus		T14	-	-	T14	-	-		UDP-galactose transporter 3;(source:Araport11); UDP-GALACTOSE TRANSPORTER 3 (UTR3)
f		AT1G14370		plus	plus	plus		T14	-	-	T14	-	-		Encodes protein kinase APK2a. Protein is N-myristoylated; PROTEIN KINASE 2A (APK2A)
f		AT1G14610		plus	plus	plus		T14	-	-	T14	-	-		Required for proper proliferation of basal cells; TWIN 2 (TWN2)
f		AT1G14620		plus	plus	plus		T14	-	-	T14	-	-		decoy;(source:Araport11); DECOY (DECOY)
f		AT1G14650		plus	plus	plus		T14	-	-	T14	-	-		SWAP (Suppressor-of-White-APricot)/surp domain-containing protein / ubiquitin family protein;(source:Araport11)
f		AT1G14720		plus	plus	plus		T14	-	-	T14	-	-		member of Glycoside Hydrolase Family 16; XYLOGLUCAN ENDOTRANSGLUCOSYLASE/HYDROLASE 28 (XTH28)
f		AT1G14830		plus	plus	plus		T14	-	-	T14	-	-		Encodes a dynamin-like protein that is involved in mitochondrial morphogenesis and pollen development. Protein is localized as speckles in the cytoplasm, partially co-localizes with mitochondrial markers, cell plate of dividing cells, and the tip of root hairs, root cap cells, and expanding part of trichoblasts; DYNAMIN-LIKE 1C (DL1C)
f		AT1G14850		plus	plus	plus		T14	-	-	T14	-	-		Encodes a protein similar to nucleoporin, a a major component of the nuclear pore complex (NPC) involved in cellular nucleo-cytoplasmic transport; NUCLEOPORIN 155 (NUP155)
f		AT1G14870		plus	plus	plus		T14	-	-	T14	-	-		PCR2 encodes a membrane protein involved in zinc transport and detoxification; PLANT CADMIUM RESISTANCE 2 (PCR2)
f		AT1G15110		plus	plus	plus		T14	-	-	T14	-	-		PSS1 encodes a base-exchange-type Phosphatidylserine (PS) synthase. Mutant analysis revealed its role in pollen maturation; PHOSPHATIDYLSERINE SYNTHASE 1 (PSS1)
f		AT1G15130		plus	plus	plus		T14	-	-	T14	-	-		Endosomal targeting BRO1-like domain-containing protein;(source:Araport11)
f		AT1G15280		plus	plus	plus		T14	-	-	T14	-	-		CASC3/Barentsz eIF4AIII binding protein;(source:Araport11)
f		AT1G15430		plus	plus	plus		T14	-	-	T14	-	-		hypothetical protein (DUF1644);(source:Araport11)
f		AT1G15440		plus	plus	plus		T14	-	-	T14	-	-		Encodes a nucleolar protein that is a ribosome biogenesis co-factor. Mutants display aberrant RNA processing and female gametophyte development; PERIODIC TRYPTOPHAN PROTEIN 2 (PWP2)
f		AT1G15550		plus	plus	plus		T14	-	-	T14	-	-		Involved in later steps of the gibberellic acid biosynthetic pathway. Activated by AGAMOUS in a cal-1, ap1-1 background. Deletion of 208 bp from -1016 to -809 (&#916;-808) resulted in loss of GA-negative feedback (this sequence, which contains a 43-bp sequence GNFEI, was shown to be sufficient for GA-negative feedback); GIBBERELLIN 3-OXIDASE 1 (GA3OX1)
f		AT1G15670		plus	plus	plus		T14	-	-	T14	-	-		Encodes a member of a family of F-box proteins, called the KISS ME DEADLY (KMD) family, that targets type-B ARR proteins for degradation and is involved in the negative regulation of the cytokinin response. Also named as KFB1, a member of a group of Kelch repeat F-box proteins that negatively regulate phenylpropanoid biosynthesis by targeting the phenypropanoid biosynthesis enzyme phenylalanine a…
f		AT1G15700		plus	plus	plus		T14	-	-	T14	-	-		One of two genes that encode the gamma subunit of Arabidopsis chloroplast ATP synthase. It is thought to be involved in the regulation of the ATP synthase activity; (ATPC2)
f		AT1G15750		plus	plus	plus		T14	-	-	T14	-	-		Encodes a protein with several WD40 repeats at the C-terminus and predicted protein-protein interaction domains at the N-terminus. Together with the TOPLESS-RELATED PROTEINS (TPRs), it is thought to be involved in transcriptional repression of root-promoting genes in the top half of the embryo during the transition stage of embryogenesis. It can also interact with IAA12 through the EAR domain of …
f		AT1G15870		plus	plus	plus		T14	-	-	T14	-	-		Mitochondrial glycoprotein family protein;(source:Araport11)
f		AT1G15960		plus	minus	plus		T14	-	-	T14	-	-		member of Nramp2 family; NRAMP METAL ION TRANSPORTER 6 (NRAMP6)
f		AT1G16010		plus	plus	plus		T14	-	-	T14	-	-		Transmembrane magnesium transporter. One of nine family members; MAGNESIUM TRANSPORTER 2 (MGT2)
f		AT1G16040		plus	plus	plus		T14	-	-	T14	-	-		phosphatidylinositol-glycan biosynthesis class F-like protein;(source:Araport11)
f		AT1G16280		plus	plus	plus		T14	-	-	T14	-	-		Encodes a putative DEAD-box RNA helicase. Essential for female gametogenesis; RNA HELICASE 36 (RH36)
f		AT1G16350		plus	plus	plus		T14	-	-	T14	-	-		Aldolase-type TIM barrel family protein;(source:Araport11)
f		AT1G16445		plus	plus	plus		T14	-	-	T14	-	-		S-adenosyl-L-methionine-dependent methyltransferases superfamily protein;(source:Araport11)
f		AT1G16520		plus	plus	plus		T14	-	-	T14	-	-		interactor of constitutive active ROPs protein;(source:Araport11)
f		AT1G16650		plus	plus	plus		T14	-	-	T14	-	-		S-adenosyl-L-methionine-dependent methyltransferases superfamily protein;(source:Araport11)
f		AT1G16740		plus	plus	plus		T14	-	-	T14	-	-		Ribosomal protein L20;(source:Araport11)
f		AT1G16870		plus	plus	plus		T14	-	-	T14	-	-		mitochondrial 28S ribosomal protein S29-like protein;(source:Araport11)
f		AT1G17130		plus	plus	plus		T14	-	-	T14	-	-		DUF572 domain protein involved in alternative splicing; (CWC16B)
f		AT1G17420		plus	plus	plus		T14	-	-	T14	-	-		LOX3 encode a Lipoxygenase. Lipoxygenases (LOXs) catalyze the oxygenation of fatty acids (FAs); LIPOXYGENASE 3 (LOX3)
f		AT1G17520		plus	plus	plus		T14	-	-	T14	-	-		Single Myb Histone (SMH) gene family member. Contains terminal acidic SANT domain.
f		AT1G17640		plus	plus	plus		T14	-	-	T14	-	-		Belongs to a member of the RNA-binding glycine-rich (RBG) gene superfamily; RNA-BINDING GLYCINE-RICH PROTEIN D1 (RBGD1)
f		AT1G17710		minus	minus	plus		T14	-	-	T14	-	-		Encodes a phosphoethanolamine/phosphocholine phosphatase. It is likely to be involved in the liberation of inorganic phosphate from intracellular sources. Expression is upregulated in the shoot of cax1/cax3 mutant; PHOSPHOETHANOLAMINE/PHOSPHOCHOLINE PHOSPHATASE 1 (PEPC1)
f		AT1G17720		plus	plus	plus		T14	-	-	T14	-	-		type 2A protein serine/threonine phosphatase 55 kDa B; (ATB BETA)
f		AT1G17760		plus	plus	plus		T14	-	-	T14	-	-		Encodes a homolog of the mammalian protein CstF77, a polyadenylation factor subunit. RNA 3&#8242;-end?processing factor of antisense FLC transcript. Mediates silencing of the floral repressor gene FLC; (CSTF77)
f		AT1G17920		plus	plus	plus		T14	-	-	T14	-	-		Encodes a homeobox-leucine zipper family protein belonging to the HD-ZIP IV family. Together with HDG11, it is involved in trichome branching; HOMEODOMAIN GLABROUS 12 (HDG12)
f		AT1G17980		plus	plus	plus		T14	-	-	T14	-	-		Encodes a poly(A) polymerase. Located in the nucleus. It limits founder-cell recruitment to organ primordia and suppresses the salicylic acid-independent immune response downstream of EDS1/PAD4; POLY(A) POLYMERASE 1 (PAPS1)
f		AT1G18070		plus	plus	plus		T14	-	-	T14	-	-		Translation elongation factor EF1A/initiation factor IF2gamma family protein;(source:Araport11)
f		AT1G18335		plus	plus	plus		T14	-	-	T14	-	-		Acyl-CoA N-acyltransferases (NAT) superfamily protein;(source:Araport11)
f		AT1G18390		plus	plus	plus		T14	-	-	T14	-	-		Serine/Threonine kinase family catalytic domain protein;(source:Araport11); LEAF RUST 10 DISEASE-RESISTANCE LOCUS RECEPTOR- LIKE PROTEIN KINASE-LIKE 1.2 (LRK10L1.2)
f		AT1G18450		plus	plus	plus		T14	-	-	T14	-	-		Encodes a gene similar to actin-related proteins in other organisms. Member of nuclear ARP family of genes. Component of chromatin remodeling complexes, involved in chromatin-mediated gene regulation. Phenotype of the arp4-1 mutant allele revealed partial sterility due to defects in anther development. Targeting the distinct, 3' UTR of AtARP4 transcripts with RNA interference caused a drastic red…
f		AT1G18580		plus	plus	plus		T14	-	-	T14	-	-		Encodes a protein with putative galacturonosyltransferase activity.GAUT11 is required for pectin synthesis in seed coat epidermal cells and normal mucilage release; GALACTURONOSYLTRANSFERASE 11 (GAUT11)
f		AT1G18660		plus	plus	plus		T14	-	-	T14	-	-		Membrane localized protein of unknown function. Involved in negative regulation of immune response. Mutants have increased resistance to pathogens; IAN9-ASSOCIATED PROTEIN1 (IAP1)
f		AT1G18750		plus	plus	plus		T14	-	-	T14	-	-		Encodes a member of the MIKC (MADS box, Keratin binding domain, and C terminal domain containing )family of transcriptional regulators. AGL65 is expressed in pollen.It forms heterodimers with other MICK family members (AGL104). Involved in late stages of pollen development and pollen tube growth; AGAMOUS-LIKE 65 (AGL65)
f		AT1G18850		plus	plus	plus		T14	-	-	T14	-	-		PCP2 encodes a novel plant specific protein that is co-expressed with components of pre-rRNA processing complex. Co-localizes with NuGWD1 and SWA1; LANT-SPECIFIC COMPONENT OF THE PRE- RRNA PROCESSING COMPLEX2 (PCP2)
f		AT1G18870		plus	plus	plus		T14	-	-	T14	-	-		Encodes a protein with isochorismate synthase activity involved in phylloquinone biosynthesis. Mutant studies of this gene's function suggest that its function is redundant with that of ICS1 (AT1G7410); ISOCHORISMATE SYNTHASE 2 (ICS2)
f		AT1G19140		plus	plus	plus		T14	-	-	T14	-	-		ubiquinone biosynthesis COQ9-like protein;(source:Araport11); (COQ9)
f		AT1G19200		plus	minus	minus		T14	-	-	T14	-	-		cyclin-dependent kinase, putative (DUF581);(source:Araport11)
f		AT1G19270		plus	plus	plus		T14	-	-	T14	-	-		Encodes a ubiquitin-activated peptidase that is a member of a small (7 member) ubiquitin binding protein family. It appears to play a role in regulation of endoreduplication in leaf epidermal tissue; DA (LARGE IN CHINESE) 1 (DA1)
f		AT1G19440		plus	plus	plus		T14	-	-	T14	-	-		Encodes KCS4, a member of the 3-ketoacyl-CoA synthase family involved in the biosynthesis of VLCFA (very long chain fatty acids); 3-KETOACYL-COA SYNTHASE 4 (KCS4)
f		AT1G19520		plus	plus	plus		T14	-	-	T14	-	-		pentatricopeptide (PPR) repeat-containing protein;(source:Araport11); NUCLEAR FUSION DEFECTIVE 5 (NFD5)
f		AT1G20100		plus	plus	plus		T14	-	-	T14	-	-		DNA ligase-like protein;(source:Araport11)
f		AT1G20180		minus	minus	minus		T14	-	-	T14	-	-		transmembrane protein (DUF677);(source:Araport11)
f		AT1G20230		plus	plus	plus		T14	-	-	T14	-	-		Pentatricopeptide repeat (PPR) superfamily protein;(source:Araport11)
f		AT1G20260		plus	plus	plus		T14	-	-	T14	-	-		One of three genes encoding the vacuolar ATP synthase subunit B1. The protein binds to and co-localizes with F-actin, bundles F-actin to form higher-order structure, and stabilizes actin filaments in vitro. The mRNA is cell-to-cell mobile; V-ATPASE B SUBUNIT 3 (VAB3)
f		AT1G20380		plus	plus	plus		T14	-	-	T14	-	-		Prolyl oligopeptidase family protein;(source:Araport11); PROLYL-OLIGOPEPTIDASE ASSOCIATED WITH QUANTITATIVE RESISTANCE (POQR)
f		AT1G21170		plus	plus	plus		T14	-	-	T14	-	-		Exocyst complex component SEC5;(source:Araport11); (SEC5B)
f		AT1G21280		minus	plus	plus		T14	-	-	T14	-	-		Copia-like polyprotein/retrotransposon;(source:Araport11)
f		AT1G21370		plus	plus	plus		T14	-	-	T14	-	-		transmembrane protein;(source:Araport11)
f		AT1G21630		plus	plus	plus		T14	-	-	T14	-	-		TPLATE Adaptor complex subunit; ARABIDOPSIS THALIANA EH DOMAIN CONTAINING PROTEIN 2 (ATEH2)
f		AT1G21750		plus	plus	plus		T14	-	-	T14	-	-		Encodes a protein disulfide isomerase-like (PDIL) protein, a member of a multigene family within the thioredoxin (TRX) superfamily; isoform contains non-consensus GA donor splice site at intron 9. Transcript levels for this gene are up-regulated in response to three different chemical inducers of ER stress (dithiothreitol, beta-mercaptoethanol, and tunicamycin). Neither AtIRE1-2 nor AtbZIP60 appe…
f		AT1G21790		plus	plus	plus		T14	-	-	T14	-	-		TRAM, LAG1 and CLN8 (TLC) lipid-sensing domain containing protein;(source:Araport11)
f		AT1G21980		plus	plus	plus		T14	-	-	T14	-	-		Type I phosphatidylinositol-4-phosphate 5-kinase. Preferentially phosphorylates PtdIns4P. Induced by water stress and abscisic acid in Arabidopsis thaliana. Expressed in procambial cells of leaves, flowers and roots. A N-terminal Membrane Occupation and Recognition Nexus (MORN)affects enzyme activity and distribution; PHOSPHATIDYLINOSITOL-4-PHOSPHATE 5-KINASE 1 (PIP5K1)
f		AT1G22020		plus	plus	plus		T14	-	-	T14	-	-		Encodes a putative serine hydroxymethyltransferase; SERINE HYDROXYMETHYLTRANSFERASE 6 (SHM6)
f		AT1G22310		plus	plus	plus		T14	-	-	T14	-	-		Protein containing methyl-CpG-binding domain.Has sequence similarity to human MBD proteins; METHYL-CPG-BINDING DOMAIN 8 (MBD8)
f		AT1G22400		plus	plus	plus		T14	-	-	T14	-	-		UDP-Glycosyltransferase superfamily protein;(source:Araport11); (UGT85A1)
f		AT1G22570		plus	plus	plus		T14	-	-	T14	-	-		Major facilitator superfamily protein;(source:Araport11)
f		AT1G22660		plus	plus	plus		T14	-	-	T14	-	-		Polynucleotide adenylyltransferase family protein;(source:Araport11)
f		AT1G22830		plus	plus	minus		T14	-	-	T14	-	-		Tetratricopeptide repeat (TPR)-like superfamily protein;(source:Araport11)
f		AT1G22860		plus	plus	plus		T14	-	-	T14	-	-		Vacuolar sorting protein 39;(source:Araport11); VACUOLAR PROTEIN SORTING 3 (VPS3)
f		AT1G22960		plus	plus	plus		T14	-	-	T14	-	-		Pentatricopeptide repeat (PPR) superfamily protein;(source:Araport11)
f		AT1G23190		plus	plus	plus		T14	-	-	T14	-	-		Encodes a cytosolic phosphoglucomutase (PGM). Two Arabidopsis PGM proteins (AT1G70730/PGM2 and AT1G23190/PGM3) have high sequence similarities and redundant functions. Mature plants possessing a single cPGM allele had a major reduction in cPGM activity. Whereas pgm2 and pgm3 single mutants are undistinguishable from the wild type, loss of both PGM2 and PGM3 severely impairs male and female gameto…
f		AT1G23280		plus	plus	plus		T14	-	-	T14	-	-		MAK16 protein-like protein;(source:Araport11)
f		AT1G23550		plus	plus	plus		T14	-	-	T14	-	-		Encodes a protein with similarity to RCD1 but without the WWE domain. The protein does have a PARP signature upstream of the C-terminal protein interaction domain. The PARP signature may bind NAD+ and attach the ADP-ribose-moiety from NAD+ to the target molecule. Its presence suggests a role for the protein in ADP ribosylation. Its transcript level is up-regulated by tunicamycin (N-linked glycosy…
f		AT1G24510		plus	plus	plus		T14	-	-	T14	-	-		TCP-1/cpn60 chaperonin family protein;(source:Araport11)
f		AT1G25250		plus	plus	plus		T14	-	-	T14	-	-		Encodes a transcription factor that, together with IDD14 and IDD15, regulates auxin biosynthesis and transport and thus aerial organ morphogenesis and gravitropic responses; INDETERMINATE(ID)-DOMAIN 16 (IDD16)
f		AT1G25350		plus	plus	plus		T14	-	-	T14	-	-		glutamine-tRNA ligase, putative / glutaminyl-tRNA synthetase, putative / GlnRS;(source:Araport11); OVULE ABORTION 9 (OVA9)
f		AT1G25400		plus	plus	plus		T14	-	-	T14	-	-		transmembrane protein;(source:Araport11)
f		AT1G25520		plus	plus	plus		T14	-	-	T14	-	-		Uncharacterized protein family (UPF0016);(source:Araport11)
f		AT1G25580		plus	plus	plus		T14	-	-	T14	-	-		Encodes suppressor of gamma response 1 (SOG1), a putative transcription factor governing multiple responses to DNA damage; SUPPRESSOR OF GAMMA RADIATION 1 (SOG1)
f		AT1G26170		plus	plus	plus		T14	-	-	T14	-	-		ARM repeat superfamily protein;(source:Araport11)
f		AT1G26460		plus	plus	plus		T14	-	-	T14	-	-		Tetratricopeptide repeat (TPR)-like superfamily protein;(source:Araport11)
f		AT1G26520		plus	plus	plus		T14	-	-	T14	-	-		Cobalamin biosynthesis CobW-like protein;(source:Araport11)
f		AT1G26660		plus	plus	plus		T14	-	-	T14	-	-		Prefoldin chaperone subunit family protein;(source:Araport11)
f		AT1G26850		plus	plus	plus		T14	-	-	T14	-	-		S-adenosyl-L-methionine-dependent methyltransferases superfamily protein;(source:Araport11)
f		AT1G26900		plus	plus	plus		T14	-	-	T14	-	-		Pentatricopeptide repeat (PPR) superfamily protein;(source:Araport11)
f		AT1G27470		plus	plus	plus		T14	-	-	T14	-	-		transducin family protein / WD-40 repeat family protein;(source:Araport11)
f		AT1G27760		plus	plus	plus		T14	-	-	T14	-	-		Encodes a protein with similarity to human interferon-related developmental regulator (IFRD)that is involved in salt tolerance. Loss of function mutations are hypersensitive to salt stress and have reduced fertility. SAT32 is found in the cytoplasm but appears to translocate to the nucleus when plants are subject to salt stress; SALT-TOLERANCE 32 (SAT32)
f		AT1G27770		plus	plus	plus		T14	-	-	T14	-	-		Encodes a chloroplast envelope Ca2+-ATPase with an N-terminal autoinhibitor; AUTOINHIBITED CA2+-ATPASE 1 (ACA1)
f		AT1G27980		plus	plus	plus		T14	-	-	T14	-	-		dihydrosphingosine phosphate lyase;(source:Araport11); DIHYDROSPHINGOSINE PHOSPHATE LYASE (DPL1)
f		AT1G28060		plus	plus	plus		T14	-	-	T14	-	-		Pre-mRNA-splicing factor 3;(source:Araport11); RNA-DIRECTED DNA METHYLATION 16 (RDM16)
f		AT1G28190		plus	plus	plus		T14	-	-	T14	-	-		hypothetical protein;(source:Araport11)
f		AT1G28210		plus	plus	plus		T14	-	-	T14	-	-		DnaJ homolog AtJ1 (atj); (ATJ1)
f		AT1G28360		minus	minus	minus		T14	-	-	T14	-	-		encodes a member of the ERF (ethylene response factor) subfamily B-1 of ERF/AP2 transcription factor family (ERF12). The protein contains one AP2 domain. There are 15 members in this subfamily including ATERF-3, ATERF-4, ATERF-7, and leafy petiole; ERF DOMAIN PROTEIN 12 (ERF12)
f		AT1G28530		plus	plus	plus		T14	-	-	T14	-	-		Encodes a protein that localizes to both chloroplasts and amyloplasts and is required for both chloroplast and mesophyll development; ANGULATA 10 (ANU10)
f		AT1G28710		plus	plus	plus		T14	-	-	T14	-	-		Nucleotide-diphospho-sugar transferase family protein;(source:Araport11)
f		AT1G29220		plus	plus	plus		T14	-	-	T14	-	-		transcriptional regulator family protein;(source:Araport11)
f		AT1G29320		plus	plus	plus		T14	-	-	T14	-	-		Transducin/WD40 repeat-like superfamily protein;(source:Araport11)
f		AT1G29330		plus	plus	plus		T14	-	-	T14	-	-		Encodes a protein similar in sequence to animal and yeast endoplasmic reticulum retention signal receptor. This protein can functionally complement the yeast homologue. Transcript is detected in flower buds, stems, root, and leaves; ENDOPLASMIC RETICULUM RETENTION DEFECTIVE 2 (ERD2)
f		AT1G29340		plus	plus	plus		T14	-	-	T14	-	-		Encodes a protein containing a UND, a U-box, and an ARM domain. This protein has E3 ubiquitin ligase activity. It is required for cell death and full resistance specified by Arabidopsis RPM1 and RPS4 resistance proteins against Pseudomonas syringae pv tomato. The mRNA is cell-to-cell mobile; PLANT U-BOX 17 (PUB17)
f		AT1G29590		plus	plus	plus		T14	-	-	T14	-	-		translation initiation factor;(source:Araport11); EUKARYOTIC TRANSLATION INITIATION FACTOR 4E3 (eIF4E3); (EIF4E1C)
f		AT1G29690		plus	plus	plus		T14	-	-	T14	-	-		Encodes a protein containing a domain with significant homology to the MACPF (membrane attack complex and perforin) domain of complements and perforin proteins that are involved in innate immunity in animals. Transgenic <i>cad1-1</i> mutant plants show lesions seen in the hypersensitive response, as well as a spontaneous activation of expression of pathogenesis-related genes and leading to a 32-f…
f		AT1G29760		plus	plus	plus		T14	-	-	T14	-	-		Membrane protein involved in lipid droplet biogenesis primarily in pollen; SEIPIN2 (SEIPIN2)
f		AT1G29820		plus	plus	plus		T14	-	-	T14	-	-		Magnesium transporter CorA-like family protein;(source:Araport11)
f		AT1G29850		plus	plus	plus		T14	-	-	T14	-	-		Encodes a protein that by its interaction with HAM acetyltransferases plays an important role during DNA damage responses induced by UV-B radiation and participates in programmed cell death programs; PROGRAMMED CELL DEATH PROTEIN 5 (PDCD5)
f		AT1G29900		plus	plus	plus		T14	-	-	T14	-	-		Encodes carbamoyl phosphate synthetase (CPS) large subunit (CARB), also named as VEN3. Heterologous expression of the Arabidopsis VEN3 and VEN6 genes in a CPS-deficient Escherichia coli strain fully restored bacterial growth in minimal medium, demonstrating the enzymatic activity of the VEN3 and VEN6 proteins; CARBAMOYL PHOSPHATE SYNTHETASE B (CARB)
f		AT1G30000		plus	plus	plus		T14	-	-	T14	-	-		alpha-mannosidase 3;(source:Araport11); ALPHA-MANNOSIDASE 3 (MNS3)
f		AT1G30070		plus	plus	minus		T14	-	-	T14	-	-		SGS domain-containing protein;(source:Araport11)
f		AT1G30290		plus	plus	plus		T14	-	-	T14	-	-		unknown protein
f		AT1G30450		plus	plus	plus		T14	-	-	T14	-	-		member of Cation-chloride co-transporter family; CATION-CHLORIDE CO-TRANSPORTER 1 (CCC1)
f		AT1G30470		plus	plus	plus		T14	-	-	T14	-	-		SIT4 phosphatase-associated family protein;(source:Araport11)
f		AT1G30510		plus	plus	plus		T14	-	-	T14	-	-		Encodes a root-type ferredoxin:NADP(H) oxidoreductase; ROOT FNR 2 (RFNR2)
f		AT1G30580		plus	plus	plus		T14	-	-	T14	-	-		GTP binding protein;(source:Araport11); (ENGD-1)
f		AT1G30680		plus	plus	plus		T14	-	-	T14	-	-		Twinkle is a dual localized (mitochondria and chloroplast) DNA primase-helicase. It synthesizes RNA primers from a 5&#8242; -(G/C)GGA-3&#8242; template, where the last two 3' nucleotides are cryptic; ARABIDOPSIS TWINKLE HOMOLOG (ATH)
f		AT1G31010		plus	plus	plus		T14	-	-	T14	-	-		organellar single-stranded DNA binding protein 4;(source:Araport11); ORGANELLAR SINGLE-STRANDED DNA BINDING PROTEIN 4 (OSB4)
f		AT1G31070		plus	plus	plus		T14	-	-	T14	-	-		Encodes a protein that functions as an N-acetylglucosamine-1-phosphate uridylyltransferase that catalyzes the formation of UDP-N-acetylglucosamine (UDP-GlcNAc). This is an essential precursor for glycolipid and glycoprotein synthesis and is also used for regulatory protein modification in signaling pathways. The enzyme can also catalyze the reverse reaction using both UDP-GlcNAc and the less comm…
f		AT1G31120		plus	plus	plus		T14	-	-	T14	-	-		potassium transporter; K+ UPTAKE PERMEASE 10 (KUP10)
f		AT1G31360		plus	plus	plus		T14	-	-	T14	-	-		Encodes a (d)NTP-dependent 3'->5' DNA helicase. This protein can also disrupt D loop structures and may mediate branch migration of Holliday junctions when tested in vitro. The unwinding activity of the enzyme depends on the presence of divalent cations (Mg2+, Mn2+, or Ca2+, but not Zn2+).(d)NTPs are also required with ATP and dATP supporting the greatest amount of DNA unwinding in vitro; RECQ HE…
f		AT1G31830		plus	plus	plus		T14	-	-	T14	-	-		Encodes POLYAMINE UPTAKE TRANSPORTER 2, an amino acid permease family protein; POLYAMINE UPTAKE TRANSPORTER 2 (PUT2)
f		AT1G31870		plus	plus	plus		T14	-	-	T14	-	-		pre-mRNA-splicing factor of RES complex protein;(source:Araport11)
f		AT1G31910		plus	plus	plus		T14	-	-	T14	-	-		GHMP kinase family protein;(source:Araport11)
f		AT1G31930		plus	plus	plus		T14	-	-	T14	-	-		Encodes XLG3 (extra-large G protein 3) that shows significant similarity to the G protein alpha subunit in its C terminal region. Involved in the regulation of root morphological and growth responses; EXTRA-LARGE GTP-BINDING PROTEIN 3 (XLG3)
f		AT1G31970		plus	plus	plus		T14	-	-	T14	-	-		DEA(D/H)-box RNA helicase family protein;(source:Araport11); STRESS RESPONSE SUPPRESSOR 1 (STRS1)
f		AT1G32130		plus	plus	plus		T14	-	-	T14	-	-		The C-terminal portion of this protein has high homology to the C-termini of the IWS1 (Interacts With Spt6) proteins found in yeast and humans. Interacts with transcription factor BES1. Involved in brassinosteroid-regulated gene expression; (IWS1)
f		AT1G32330		plus	plus	plus		T14	-	-	T14	-	-		Member of Heat Stress Transcription Factor (Hsf) family. Negatively regulated by HSP90.2; HEAT SHOCK TRANSCRIPTION FACTOR A1D (HSFA1D)
f		AT1G32380		plus	plus	plus		T14	-	-	T14	-	-		Encodes a P-dependent phosphoribosyl pyrophosphate (PRPP) synthase; PHOSPHORIBOSYL PYROPHOSPHATE (PRPP) SYNTHASE 2 (PRS2)
f		AT1G32690		plus	plus	plus		T14	-	-	T14	-	-		DUF740 family protein;(source:Araport11)
f		AT1G32920		plus	plus	plus		T14	-	-	T14	-	-		hypothetical protein;(source:Araport11)
f		AT1G33030		minus	minus	plus		T14	-	-	T14	-	-		O-methyltransferase family protein;(source:Araport11)
f		AT1G33110		plus	plus	plus		T14	-	-	T14	-	-		MATE efflux family protein;(source:Araport11)
f		AT1G33270		plus	plus	plus		T14	-	-	T14	-	-		Acyl transferase/acyl hydrolase/lysophospholipase superfamily protein;(source:Araport11)
f		AT1G33350		minus	minus	plus		T14	-	-	T14	-	-		Pentatricopeptide repeat (PPR) superfamily protein;(source:Araport11)
f		AT1G33360		plus	plus	plus		T14	-	-	T14	-	-		Encodes ClpX3, a subunit of the Clp protease complex.
f		AT1G33390		plus	plus	plus		T14	-	-	T14	-	-		Over-expression of this gene results in stem fasciation. The predicted amino acid sequence reveals the presence of two domains (DEXH-box or DEAD-box helicase and DUF1065 domain) and fragments of two more domains (HrpA domain and HA2 domain); FASCIATED STEM 4 (FAS4)
f		AT1G33400		plus	plus	plus		T14	-	-	T14	-	-		Encodes one of the 36 carboxylate clamp (CC)-tetratricopeptide repeat (TPR) proteins (Prasad 2010, Pubmed ID: 20856808) with potential to interact with Hsp90/Hsp70 as co-chaperones; TETRATRICOPEPTIDE REPEAT 9 (TPR9)
f		AT1G33420		plus	plus	plus		T14	-	-	T14	-	-		RING/FYVE/PHD zinc finger superfamily protein;(source:Araport11)
f		AT1G33680		plus	plus	plus		T14	-	-	T14	-	-		KH domain-containing protein;(source:Araport11)
f		AT1G33970		plus	plus	plus		T14	-	-	T14	-	-		IAN9 is a member of a small family of proteins. It's expression is repressed upon pathogen infection and loss of function mutants show increased resistance to bacterial pathogens; IMMUNE ASSOCIATED NUCLEOTIDE BINDING 9 (IAN9)
f		AT1G33980		plus	plus	plus		T14	-	-	T14	-	-		Involved in mRNA surveillance, detects exported mRNAs with truncated open reading frames and initiates nonsense-mediated mRNA decay (NMD); (UPF3)
f		AT1G34160		plus	plus	plus		T14	-	-	T14	-	-		Tetratricopeptide repeat (TPR)-like superfamily protein;(source:Araport11)
f		AT1G34180		minus	plus	plus		T14	-	-	T14	-	-		NAC domain containing protein 16;(source:Araport11); NAC DOMAIN CONTAINING PROTEIN 16 (NAC016)
f		AT1G34340		plus	plus	plus		T14	-	-	T14	-	-		alpha/beta-Hydrolases superfamily protein;(source:Araport11)
f		AT1G34360		plus	plus	plus		T14	-	-	T14	-	-		translation initiation factor 3 (IF-3) family protein;(source:Araport11); (ATINFC-1)
f		AT1G34550		plus	plus	plus		T14	-	-	T14	-	-		transmembrane protein (DUF616);(source:Araport11); EMBRYO DEFECTIVE 2756 (EMB2756)
f		AT1G34630		plus	plus	plus		T14	-	-	T14	-	-		transmembrane protein;(source:Araport11)
f		AT1G34770		plus	plus	plus		T14	-	-	T14	-	-		Encodes a nuclear localized, structural subunit of the SMC 5/6 complex and a non- SMC element. Loss of function results in abnormal cell division and embryo lethality. Analysis of partially rescued lines indicates a role in double strand break DNA repair. Similar phenotype to NSE1 which it also interacts with; (NSE3)
f		AT1G35210		plus	plus	plus		T14	-	-	T14	-	-		hypothetical protein;(source:Araport11)
f		AT1G35220		plus	plus	plus		T14	-	-	T14	-	-		FAM91 carboxy-terminus protein;(source:Araport11)
f		AT1G36280		plus	plus	plus		T14	-	-	T14	-	-		L-Aspartase-like family protein;(source:Araport11)
f		AT1G36320		plus	plus	plus		T14	-	-	T14	-	-		hypothetical protein;(source:Araport11)
f		AT1G36990		plus	plus	plus		T14	-	-	T14	-	-		C-jun-amino-terminal kinase-interacting protein;(source:Araport11)
f		AT1G42440		plus	plus	plus		T14	-	-	T14	-	-		pre-rRNA-processing TSR1-like protein;(source:Araport11)
f		AT1G42540		plus	plus	plus		T14	-	-	T14	-	-		member of Putative ligand-gated ion channel subunit family; GLUTAMATE RECEPTOR 3.3 (GLR3.3)
f		AT1G43170		plus	plus	plus		T14	-	-	T14	-	-		Encodes a cytoplasmic ribosomal protein. The mRNA is cell-to-cell mobile; RIBOSOMAL PROTEIN 1 (RP1)
f		AT1G43620		plus	plus	plus		T14	-	-	T14	-	-		Encodes a UDP-glucose:sterol-glucosyltransferase. Mutants produce pale greenish-brown seeds whose dormancy was slightly reduced; (UGT80B1)
f		AT1G43910		plus	plus	plus		T14	-	-	T14	-	-		P-loop containing nucleoside triphosphate hydrolases superfamily protein;(source:Araport11)
f		AT1G44760		plus	plus	plus		T14	-	-	T14	-	-		Adenine nucleotide alpha hydrolases-like superfamily protein;(source:Araport11)
f		AT1G45110		plus	plus	plus		T14	-	-	T14	-	-		Tetrapyrrole (Corrin/Porphyrin) Methylase;(source:Araport11)
f		AT1G47128		plus	plus	plus		T14	-	-	T14	-	-		cysteine proteinase precursor-like protein/ dehydration stress-responsive gene (RD21). Has been shown to have peptide ligase activity and protease activity in vitro. RD21 is involved in immunity to the necrotrophic fungal pathogen Botrytis cinerea.Activity detected in root, leaf, flower and cell culture; RESPONSIVE TO DEHYDRATION 21A (RD21A)
f		AT1G47510		minus	plus	minus		T14	-	-	T14	-	-		Encodes a phosphatidylinositol polyphosphate 5-phosphatase. It can dephosphorylate PI(4,5)P2, PI(3,5)P2, and PI(3,4,5)P3, but, it is not active against PI(5)P or the water soluble inositol(1,4,5)P3 or inositol(1,3,4,5)P4. The transcript levels for this gene rise in response to auxin, ABA, and JA; INOSITOL POLYPHOSPHATE 5-PHOSPHATASE 11 (5PTASE11)
f		AT1G47750		plus	plus	plus		T14	-	-	T14	-	-		member of the peroxin11 (PEX11) gene family, integral to peroxisome membrane, controls peroxisome proliferation; PEROXIN 11A (PEX11A)
f		AT1G48040		plus	plus	plus		T14	-	-	T14	-	-		Protein phosphatase 2C family protein;(source:Araport11)
f		AT1G48120		plus	plus	plus		T14	-	-	T14	-	-		Encodes a nuclear localized aminotransferase-like protein containing a plant mobile domain; MAIN-LIKE 3 (MAIL3)
f		AT1G48320		plus	plus	plus		T14	-	-	T14	-	-		Encodes one of the two functional DHNA-CoA (1,4-dihydroxy-2-naphthoyl-CoA) thioesterases found in Arabidopsis; DHNA-COA THIOESTERASE 1 (DHNAT1)
f		AT1G48360		plus	plus	plus		T14	-	-	T14	-	-		Encodes a FAN1 homolog that is involved in interstrand crosslink repair. FAN1 appears to act in in a different pathway from MUS81 but in similar pathway with RECQ4A, RAD5A and MFH1; FANCONI/FANCD2 ASSOCI- ATED NUCLEASE I (FAN1)
f		AT1G48370		plus	plus	plus		T14	-	-	T14	-	-		Arabidopsis thaliana metal-nicotianamine transporter YSL4; YELLOW STRIPE LIKE 8 (YSL8)
f		AT1G48460		plus	plus	plus		T14	-	-	T14	-	-		tRNA-processing ribonuclease BN;(source:Araport11)
f		AT1G48520		plus	plus	plus		T14	-	-	T14	-	-		Encodes Glu-tRNA(Gln) amidotransferase subunit B (from Genbank record AF239836); GLU-ADT SUBUNIT B (GATB)
f		AT1G48560		minus	minus	plus		T14	-	-	T14	-	-		hypothetical protein;(source:Araport11)
f		AT1G48570		plus	plus	plus		T14	-	-	T14	-	-		zinc finger (Ran-binding) family protein;(source:Araport11)
f		AT1G48635		plus	plus	plus		T14	-	-	T14	-	-		peroxin 3;(source:Araport11); PEROXIN 3 (PEX3)
f		AT1G48650		plus	plus	plus		T14	-	-	T14	-	-		DEA(D/H)-box RNA helicase family protein;(source:Araport11)
f		AT1G48900		plus	plus	plus		T14	-	-	T14	-	-		Signal recognition particle, SRP54 subunit protein;(source:Araport11)
f		AT1G48920		plus	plus	plus		T14	-	-	T14	-	-		Encodes ATNUC-L1 (NUCLEOLIN LIKE 1), the predominant form of the two nucleolin proteins found in Arabidopsis. This protein is involved in rRNA processing, ribosome biosynthesis, and vascular pattern formation. PARL1 localizes to the nucleolus and parl1 mutants accumulate elevated levels of the unspliced 35S pre-rRNA. parl1 mutants also have defects in cotyledon, leaf, sepal, and petal vein patter…
f		AT1G49040		plus	plus	plus		T14	-	-	T14	-	-		Encodes soluble protein containing N-terminal DENN domain and eight C-terminal WD-40 repeats. Involved in cytokinesis of guard mother cells and leaf epidermal cells. The overall growth and development of mutant plants is severely affected, they are smaller than wt, with defects in seedling development, leaf expansion and flower morphology which renders the mutant conditionally sterile; STOMATAL C…
f		AT1G49350		plus	plus	plus		T14	-	-	T14	-	-		pfkB-like carbohydrate kinase family protein;(source:Araport11)
f		AT1G49540		plus	plus	plus		T14	-	-	T14	-	-		elongator protein 2;(source:Araport11); ELONGATOR PROTEIN 2 (ELP2)
f		AT1G50270		plus	plus	plus		T14	-	-	T14	-	-		Pentatricopeptide repeat (PPR) superfamily protein;(source:Araport11)
f		AT1G50380		plus	plus	plus		T14	-	-	T14	-	-		Prolyl oligopeptidase family protein;(source:Araport11)
f		AT1G50400		minus	minus	minus		T14	-	-	T14	-	-		Eukaryotic porin family protein;(source:Araport11)
f		AT1G50410		plus	plus	plus		T14	-	-	T14	-	-		Encodes a member of the SNF2 family of helicase-like proteins and is involved in RNA-directed DNA methylation. It is functionally redundant with FRG1; SNF2-RING-HELICASE?LIKE 2 (FRG2)
f		AT1G50840		plus	plus	plus		T14	-	-	T14	-	-		DNA Polymerase gamma2. Dual targeting to mitochondria and plastids due to alternative translation initiation; POLYMERASE GAMMA 2 (POLGAMMA2)
f		AT1G50910		plus	plus	plus		T14	-	-	T14	-	-		hypothetical protein;(source:Araport11)
f		AT1G50920		plus	plus	plus		T14	-	-	T14	-	-		Putative GTPase involved in HA - and ABA-mediated signaling pathways, particularly during defense respnses to pathogens. Has paralog NOG1-2; (NOG1-1)
f		AT1G51130		plus	plus	plus		T14	-	-	T14	-	-		Nse4, component of Smc5/6 DNA repair complex;(source:Araport11)
f		AT1G51310		plus	plus	plus		T14	-	-	T14	-	-		tRNA (5-methylaminomethyl-2-thiouridylate)-methyltransferase;(source:Araport11)
f		AT1G51340		plus	plus	plus		T14	-	-	T14	-	-		Encodes a root citrate transporter which together with the root malate transporter ALMT1 are the primary mechanism of aluminum tolerance; MULTI-DRUG AND TOXIC COMPOUND EXTRUSION (MATE)
f		AT1G51380		plus	plus	plus		T14	-	-	T14	-	-		DEA(D/H)-box RNA helicase family protein;(source:Araport11)
f		AT1G51710		plus	plus	plus		T14	-	-	T14	-	-		Ubiquitin-specific protease 6 (UBP6). Deubiquinating enzyme. Interacts with calmodulin; UBIQUITIN-SPECIFIC PROTEASE 6 (UBP6)
f		AT1G52160		plus	plus	plus		T14	-	-	T14	-	-		Encodes a tRNase Z; TRNASE Z3 (TRZ3)
f		AT1G52310		plus	plus	plus		T14	-	-	T14	-	-		protein kinase family protein / C-type lectin domain-containing protein;(source:Araport11)
f		AT1G52500		plus	plus	plus		T14	-	-	T14	-	-		Encodes one of the splice variants of Arabidopsis thaliana MutM homolog. Encodes a formamidopyrimidine-DNA glycosylase that has abasic lyase activity and is able to nick double- stranded oligonucleotides containing 8-oxo-7,8-dihydroguanine (8-oxoG) in vitro; MUTM HOMOLOG-1 (MMH-1)
f		AT1G52565		plus	plus	plus		T14	-	-	T14	-	-		cytochrome P450 family protein;(source:Araport11)
f		AT1G52620		plus	plus	plus		T14	-	-	T14	-	-		Mitochondrial pentatricopeptide repeat protein required for stabilizing nad1 transcripts; PENTATRICOPEPTIDE REPEAT PROTEIN 19 (PPR19)
f		AT1G52880		plus	plus	plus		T14	-	-	T14	-	-		Transcription factor with a NAC domain. Homologous to the petunia gene NAM which is required for the development of the shoot. Expressed in the embryo; NO APICAL MERISTEM (NAM)
f		AT1G52980		plus	plus	plus		T14	-	-	T14	-	-		Encodes a GTPase that belongs to the subfamily of YlqF/YawG GTPases. Functions in Pre-60S ribosomal subunit maturation. The mRNA is cell-to-cell mobile; NUCLEAR/NUCLEOLAR GTPASE 2 (AtNug2)
f		AT1G53025		plus	plus	plus		T14	-	-	T14	-	-		Ubiquitin-conjugating enzyme family protein;(source:Araport11); UBIQUITIN-CONJUGATING ENZYME 26 (UBC26)
f		AT1G53090		plus	plus	plus		T14	-	-	T14	-	-		Encodes a member of the SPA (suppressor of phyA-105) protein family (SPA1-SPA4). SPA proteins contain an N-terminal serine/threonine kinase-like motif followed by a coiled-coil structure and a C-terminal WD-repeat domain. SPA proteins function redundantly in suppressing photomorphogenesis in dark- and light-grown seedlings. SPA4 (and SPA3) predominantly regulates elongation growth in adult plants…
f		AT1G53330		plus	plus	plus		T14	-	-	T14	-	-		encodes a member of the pentatricopeptide repeat (PPR) gene family. T-DNA insertion mutants had a complex phenotypic expression, ranging from embryo lethal to seedling lethal, to just subtle changes.
f		AT1G53460		plus	plus	plus		T14	-	-	T14	-	-		craniofacial development protein;(source:Araport11)
f		AT1G53500		plus	plus	plus		T14	-	-	T14	-	-		encodes a putative NDP-L-rhamnose synthase, an enzyme required for the synthesis of the pectin rhamnogalacturonan I, the major component of Arabidopsis mucilage. Gene is involved in seed coat mucilage cell development. Mutant analyses suggest that MUM4 is required for complete mucilage synthesis, cytoplasmic rearrangement and seed coat development; MUCILAGE-MODIFIED 4 (MUM4)
f		AT1G53540		minus	plus	plus		T14	-	-	T14	-	-		HSP20-like chaperones superfamily protein;(source:Araport11)
f		AT1G53570		plus	plus	plus		T14	-	-	T14	-	-		Encodes a member of the MEKK subfamily that functions redundantly with MAPKKK3 to activate MPK3/6 downstream of multiple pattern recognition receptors and confer resistance to both bacterial and fungal pathogens; MITOGEN-ACTIVATED PROTEIN KINASE KINASE KINASE 3 (MAP3KA)
f		AT1G53645		plus	plus	plus		T14	-	-	T14	-	-		hydroxyproline-rich glycoprotein family protein;(source:Araport11)
f		AT1G53680		plus	plus	minus		T14	-	-	T14	-	-		Encodes glutathione transferase belonging to the tau class of GSTs. Naming convention according to Wagner et al. (2002); GLUTATHIONE S-TRANSFERASE TAU 28 (GSTU28)
f		AT1G53750		plus	minus	plus		T14	-	-	T14	-	-		26S proteasome AAA-ATPase subunit RPT1a (RPT1a) mRNA,; REGULATORY PARTICLE TRIPLE-A 1A (RPT1A)
f		AT1G53910		plus	plus	plus		T14	-	-	T14	-	-		Encodes a member of the ERF (ethylene response factor) subfamily B-2 of ERF/AP2 transcription factor family (RAP2.12). The protein contains one AP2 domain. There are 5 members in this subfamily including RAP2.2 AND RAP2.12. Involved in oxygen sensing. It plays a key role in controlling root bending in response to hypoxia; RELATED TO AP2 12 (RAP2.12)
f		AT1G54120		plus	plus	plus		T14	-	-	T14	-	-		hypothetical protein;(source:Araport11)
f		AT1G54170		plus	plus	plus		T14	-	-	T14	-	-		ataxin-2-related, similar to SCA2 (GI:1770390) (Homo sapiens); similar to ataxin-2 (GI:3005020) (Mus musculus). Member of a family of PAM2 motif containing proteins; CTC-INTERACTING DOMAIN 3 (CID3)
f		AT1G54220		plus	plus	plus		T14	-	-	T14	-	-		Encodes a subunit of the mitochondrial pyruvate dehydrogenase complex; MITOCHONDRIAL PYRUVATE DEHYDROGENASE SUBUNIT 2-3 (MTE2-3)
f		AT1G54260		plus	minus	plus		T14	-	-	T14	-	-		winged-helix DNA-binding transcription factor family protein;(source:Araport11)
f		AT1G54380		plus	plus	plus		T14	-	-	T14	-	-		Encodes GEMIN2, a spliceosomal small nuclear ribonucleoprotein assembly factor conserved from yeast to humans. GEMIN2 is a key component of a posttranscriptional regulatory mechanism that ensures the appropriate acclimation of plants to daily and seasonal changes in temperature conditions. It controls the alternative splicing of several circadian clock genes and attenuates the effects of temperat…
f		AT1G54490		plus	plus	plus		T14	-	-	T14	-	-		Involved in the ethylene response. XRN4 does not appear to regulate ethylene signaling via an RNA-INDUCED SILENCING COMPLEX-based RNA silencing mechanism but acts by independent means. Endogenous suppressor of posttranscriptional gene silencing. The mRNA is cell-to-cell mobile; EXORIBONUCLEASE 4 (XRN4)
f		AT1G54610		plus	plus	plus		T14	-	-	T14	-	-		Protein kinase superfamily protein;(source:Araport11)
f		AT1G54710		plus	plus	plus		T14	-	-	T14	-	-		autophagy 18h-like protein;(source:Araport11); HOMOLOG OF YEAST AUTOPHAGY 18 (ATG18) H (ATG18H)
f		AT1G54830		plus	plus	plus		T14	-	-	T14	-	-		Encodes a NUCLEAR FACTOR-Y C (NF-YC) homologue NF-YC3. NF-YC3., NF-YC4 and NF-YC9 redundantly modulate GA- and ABA-mediated seed germination; NUCLEAR FACTOR Y, SUBUNIT C3 (NF-YC3)
f		AT1G55170		plus	plus	plus		T14	-	-	T14	-	-		DNA double-strand break repair protein;(source:Araport11)
f		AT1G55180		plus	plus	plus		T14	-	-	T14	-	-		member of C2-PLD. subfamily Represents a phospholipase D (PLD) gene with four exons, hence it is a member of the alpha class. Its amino acid sequence is quite different from other PLDs, therefore it might possess unique structural and/or catalytic properties; PHOSPHOLIPASE D ALPHA 4 (PLDEPSILON)
f		AT1G55280		plus	plus	plus		T14	-	-	T14	-	-		Lipase/lipooxygenase, PLAT/LH2 family protein;(source:Araport11)
f		AT1G55310		plus	plus	plus		T14	-	-	T14	-	-		Encodes a SR spliceosome protein that is localized to nuclear specks, interacts with SR45 and the U1-70K protein of the U1 snRNP, has sequence similar to human SC35 protein. Barta et al (2010) have proposed a nomenclature for Serine/Arginine-Rich Protein Splicing Factors (SR proteins): Plant Cell. 2010, 22:2926; SC35-LIKE SPLICING FACTOR 33 (SCL33)
f		AT1G55460		plus	plus	plus		T14	-	-	T14	-	-		DNA/RNA-binding protein Kin17, conserved region;(source:Araport11); (KIN17)
f		AT1G55510		plus	plus	plus		T14	-	-	T14	-	-		branched-chain alpha-keto acid decarboxylase E1 beta; BRANCHED-CHAIN ALPHA-KETO ACID DECARBOXYLASE E1 BETA SUBUNIT (BCDH BETA1)
f		AT1G55530		plus	plus	plus		T14	-	-	T14	-	-		RING/U-box superfamily protein;(source:Araport11)
f		AT1G55680		plus	plus	plus		T14	-	-	T14	-	-		Transducin/WD40 repeat-like superfamily protein;(source:Araport11)
f		AT1G55730		plus	plus	plus		T14	-	-	T14	-	-		member of Low affinity calcium antiporter CAX2 family; CATION EXCHANGER 5 (CAX5)
f		AT1G55820		plus	plus	plus		T14	-	-	T14	-	-		lysine-specific demethylase, putative (DUF1296);(source:Araport11)
f		AT1G55870		plus	plus	plus		T14	-	-	T14	-	-		Encodes a poly(A)-specific ribonuclease, AtPARN. Expression of AtPARN is upregulated by ABA or stress treatment. Mutant is hypersensitivity to salicylic acid as well as ABA. Functions with AGS1 to regulate the poly(A) status of mitochondrial mRNA; ABA-HYPERSENSITIVE GERMINATION 2 (AHG2)
f		AT1G55900		plus	plus	plus		T14	-	-	T14	-	-		component of a translocase in the mitochondrial inner membrane; (TIM50)
f		AT1G55915		plus	plus	plus		T14	-	-	T14	-	-		zinc ion binding protein;(source:Araport11)
f		AT1G55920		plus	plus	plus		T14	-	-	T14	-	-		Encodes a chloroplast/cytosol localized serine O-acetyltransferase involved in sulfur assimilation and cysteine biosynthesis. Expressed in the vascular system. The mRNA is cell-to-cell mobile; SERINE ACETYLTRANSFERASE 2;1 (SERAT2;1)
f		AT1G55930		plus	plus	plus		T14	-	-	T14	-	-		CBS domain-containing protein / transporter associated domain-containing protein;(source:Araport11)
f		AT1G56060		plus	plus	plus		T14	-	-	T14	-	-		cysteine-rich/transmembrane domain protein B;(source:Araport11); CYSTEINE-RICH TRANSMEMBRANE MODULE 3 (ATHCYSTM3)
f		AT1G56070		plus	plus	plus		T14	-	-	T14	-	-		encodes a translation elongation factor 2-like protein that is involved in cold-induced translation. Mutations in this gene specifically blocks low temperature-induced transcription of cold-responsive genes but induces the expression of CBF genes and mutants carrying the recessive mutations fail to acclimate to cold and is freezing sensitive; LOW EXPRESSION OF OSMOTICALLY RESPONSIVE GENES 1 (LOS1)
f		AT1G56110		plus	plus	plus		T14	-	-	T14	-	-		NOP56-like protein; HOMOLOG OF NUCLEOLAR PROTEIN NOP56 (NOP56)
f		AT1G56140		plus	plus	plus		T14	-	-	T14	-	-		Leucine-rich repeat transmembrane protein kinase;(source:Araport11)
f		AT1G56350		plus	plus	plus		T14	-	-	T14	-	-		Peptide chain release factor 2;(source:Araport11)
f		AT1G56560		plus	plus	plus		T14	-	-	T14	-	-		A/N-InvA is a neutral invertase that breaks sucrose down into fructose and glucose. It is member of the larger family of alkaline/neutral invertases (GH100). GFP-tagged A/N-InvA localizes to the mitochondria. atinva mutants have reduced root growth, reduced invertase activity, and increased expression of antioxidant genes under basal conditions. The levels of A/N-InvA transcripts rise in response…
f		AT1G56570		plus	minus	plus		T14	-	-	T14	-	-		Encodes a mitochondria-localized pentatricopeptide repeat protein PGN. Functions in defense against necrotrophic fungi and abiotic stress tolerance; PENTATRICOPEPTIDE REPEAT PROTEIN FOR GERMINATION ON NACL (PGN)
f		AT1G56690		plus	plus	plus		T14	-	-	T14	-	-		Pentatricopeptide repeat (PPR) superfamily protein;(source:Araport11)
f		AT1G58220		plus	plus	plus		T14	-	-	T14	-	-		Plays an essential role in organ development by regulating cell expansion either directly by affecting cell wall architecture and/or cytoplasmic growth or indirectly through the ethylene and/or ABA signaling pathways; DEVELOPMENT RELATED MYB-LIKE1 (DRMY1)
f		AT1G58340		minus	plus	minus		T14	-	-	T14	-	-		Encodes a plant MATE (multidrug and toxic compound extrusion) transporter that is localized to the Golgi complex and small organelles and is involved in determining the rate of organ initiation. It is also involved in iron homeostasis when plants are under osmotic stress; (ZF14)
f		AT1G58360		plus	plus	plus		T14	-	-	T14	-	-		Encodes AAP1 (amino acid permease 1), a neutral amino acid transporter expressed in seeds. Functions in amino acid uptake into embryos. The transporter also functions in acquisition of glutamate and neutral amino acids by the root; AMINO ACID PERMEASE 1 (AAP1)
f		AT1G58470		plus	plus	plus		T14	-	-	T14	-	-		Encodes an mRNA-binding protein that contains two RNA recognition motifs (RRMs) and is expressed in proliferating tissues. Preferentially binds UUAGG, GUAGG and/or UUAGU. Loss of function of RBP1 causes decreased root length; RNA-BINDING PROTEIN 1 (RBP1)
f		AT1G59510		plus	plus	plus		T14	-	-	T14	-	-		Encodes CF9; (CF9)
f		AT1G59720		plus	plus	plus		T14	-	-	T14	-	-		Pentatricopeptide Repeat Protein containing the DYW motif. Required for editing of multiple plastid transcripts. Endonuclease activity; CHLORORESPIRATORY REDUCTION28 (CRR28)
f		AT1G59820		plus	plus	plus		T14	-	-	T14	-	-		Encodes a phospholipid translocase. Involved in secretory vesicle formation from trans-Golgi in peripheral columella cells at the root tip. Mutants have short primary roots and grow slower. The mRNA is cell-to-cell mobile; AMINOPHOSPHOLIPID ATPASE 3 (ALA3)
f		AT1G59990		plus	plus	plus		T14	-	-	T14	-	-		DEA(D/H)-box RNA helicase family protein;(source:Araport11); EMBRYO DEFECTIVE 3108 (EMB3108)
f		AT1G60560		plus	plus	plus		T14	-	-	T14	-	-		SWIM zinc finger family protein;(source:Araport11)
f		AT1G60620		plus	plus	plus		T14	-	-	T14	-	-		RNA polymerase I subunit 43;(source:Araport11); RNA POLYMERASE I SUBUNIT 43 (RPAC43)
f		AT1G60670		plus	plus	plus		T14	-	-	T14	-	-		hypothetical protein (DUF3755);(source:Araport11)
f		AT1G60730		plus	plus	plus		T14	-	-	T14	-	-		NAD(P)-linked oxidoreductase superfamily protein;(source:Araport11)
f		AT1G60780		plus	plus	plus		T14	-	-	T14	-	-		Clathrin adaptor complexes medium subunit family protein;(source:Araport11); HAPLESS 13 (HAP13)
f		AT1G60890		plus	plus	plus		T14	-	-	T14	-	-		Phosphatidylinositol-4-phosphate 5-kinase family protein;(source:Araport11)
f		AT1G60900		plus	plus	plus		T14	-	-	T14	-	-		U2 snRNP auxilliary factor, large subunit, splicing factor;(source:Araport11); (U2AF65B)
f		AT1G60970		minus	plus	plus		T14	-	-	T14	-	-		SNARE-like superfamily protein;(source:Araport11)
f		AT1G61100		plus	plus	plus		T14	-	-	T14	-	-		disease resistance protein (TIR class);(source:Araport11)
f		AT1G61260		plus	plus	plus		T14	-	-	T14	-	-		cotton fiber (DUF761);(source:Araport11)
f		AT1G61360		plus	plus	plus		T14	-	-	T14	-	-		S-locus lectin protein kinase family protein;(source:Araport11)
f		AT1G61370		plus	plus	plus		T14	-	-	T14	-	-		S-locus lectin protein kinase family protein;(source:Araport11)
f		AT1G61560		plus	plus	plus		T14	-	-	T14	-	-		A member of a large family of seven-transmembrane domain proteins specific to plants, homologs of the barley mildew resistance locus o (MLO) protein. The Arabidopsis genome contains 15 genes encoding MLO proteins, with localization in plasma membrane. Phylogenetic analysis revealed four clades of closely-related AtMLO genes. ATMLO6 belongs to the clade IV, with AtMLO2, AtMLO3 and AtMLO12. The gen…
f		AT1G61670		plus	plus	plus		T14	-	-	T14	-	-		Lung seven transmembrane receptor family protein;(source:Araport11)
f		AT1G61800		minus	plus	plus		T14	-	-	T14	-	-		glucose6-Phosphate/phosphate transporter 2. Expression is upregulated in the shoot of cax1/cax3 mutant. The mRNA is cell-to-cell mobile; GLUCOSE-6-PHOSPHATE/PHOSPHATE TRANSLOCATOR 2 (GPT2)
f		AT1G61870		plus	plus	plus		T14	-	-	T14	-	-		pentatricopeptide repeat 336;(source:Araport11); PENTATRICOPEPTIDE REPEAT 336 (PPR336)
f		AT1G61970		plus	plus	plus		T14	-	-	T14	-	-		Mitochondrial transcription termination factor family protein;(source:Araport11)
f		AT1G62020		plus	plus	plus		T14	-	-	T14	-	-		Coatomer, alpha subunit;(source:Araport11)
f		AT1G62180		plus	plus	plus		T14	-	-	T14	-	-		encodes a adenosine 5'-phosphosulfate reductase, involved in sulfate assimilation. Is a major effect locus for natural variation of shoot sulfate content in Arabidopsis; 5'ADENYLYLPHOSPHOSULFATE REDUCTASE 2 (APR2)
f		AT1G62260		plus	minus	plus		T14	-	-	T14	-	-		Encodes MITOCHONDRIAL EDITING FACTOR 9 (MEF9), an E subclass PPR protein required for RNA editing; MITOCHONDRIAL EDITING FACTOR 9 (MEF9)
f		AT1G62350		plus	plus	plus		T14	-	-	T14	-	-		Pentatricopeptide repeat (PPR) superfamily protein;(source:Araport11)
f		AT1G62370		plus	plus	plus		T14	-	-	T14	-	-		RING/U-box superfamily protein;(source:Araport11)
f		AT1G62390		plus	plus	plus		T14	-	-	T14	-	-		Encodes one of the 36 carboxylate clamp (CC)-tetratricopeptide repeat (TPR) proteins (Prasad 2010, Pubmed ID: 20856808) with potential to interact with Hsp90/Hsp70 as co-chaperones; PHOX2 (Phox2)
f		AT1G62590		plus	plus	plus		T14	-	-	T14	-	-		Encodes a functional adenylate cyclase; PENTATRICOPEPTIDE (PPR) ADENYLATE CYCLASE (PPR-AC)
f		AT1G62730		plus	plus	plus		T14	-	-	T14	-	-		Terpenoid synthases superfamily protein;(source:Araport11)
f		AT1G62740		plus	plus	plus		T14	-	-	T14	-	-		Encodes one of the 36 carboxylate clamp (CC)-tetratricopeptide repeat (TPR) proteins (Prasad 2010, Pubmed ID: 20856808) with potential to interact with Hsp90/Hsp70 as co-chaperones. The mRNA is cell-to-cell mobile; HOP2 (Hop2)
f		AT1G62830		plus	plus	plus		T14	-	-	T14	-	-		Encodes a homolog of human Lysine-Specific Demethylase1. Involved in H3K4 methylation of target genes including the flowering time loci FLC and FWA. Located in nucleus. Negatively regulates root elongation. Involved in repression of LRP1 via histone deacetylation; LSD1-LIKE 1 (LDL1)
f		AT1G62840		plus	minus	plus		T14	-	-	T14	-	-		ankyrin repeat/KH domain protein (DUF1442);(source:Araport11)
f		AT1G63160		plus	plus	plus		T14	-	-	T14	-	-		replication factor C 2;(source:Araport11); REPLICATION FACTOR C 2 (RFC2)
f		AT1G63250		plus	plus	plus		T14	-	-	T14	-	-		DEA(D/H)-box RNA helicase family protein;(source:Araport11)
f		AT1G63500		plus	plus	plus		T14	-	-	T14	-	-		kinase with tetratricopeptide repeat domain-containing protein;(source:Araport11); BRASSINOSTEROID-SIGNALING KINASE 7 (BSK7)
f		AT1G63660		plus	plus	plus		T14	-	-	T14	-	-		GMP synthase (glutamine-hydrolyzing), putative / glutamine amidotransferase;(source:Araport11)
f		AT1G63680		plus	plus	plus		T14	-	-	T14	-	-		Encodes AtMurE, a homolog of the bacterial MurE that catalyze the ATP-dependent formation of UDP-N-acetylmuramic acid-tripeptide in bacterial peptidoglycan biosynthesis. Localized to plastids. AtMurE is involved in chloroplast biogenesis; (MURE)
f		AT1G63700		plus	plus	minus		T14	-	-	T14	-	-		Member of MEKK subfamily, a component of the stomatal development regulatory pathway. Mutations in this locus result in embryo lethality; YODA (YDA)
f		AT1G63780		plus	plus	plus		T14	-	-	T14	-	-		Small nucleolar ribonucleoprotein protein involved in ribosomal RNA processing. Located in nucleolus and cajal bodies; (IMP4)
f		AT1G63810		plus	plus	plus		T14	-	-	T14	-	-		nucleolar protein;(source:Araport11)
f		AT1G64350		plus	plus	plus		T14	-	-	T14	-	-		seh1-like protein; (SEH1H)
f		AT1G64550		plus	plus	plus		T14	-	-	T14	-	-		Encodes a member of GCN subfamily. Predicted to be involved in stress-associated protein translation control. The mutant is affected in MAMP ((microbe-associated molecular patterns)-induced stomatal closure, but not other MAMP-induced responses in the leaves; ATP-BINDING CASSETTE F3 (ABCF3)
f		AT1G64600		plus	plus	plus		T14	-	-	T14	-	-		copper ion binding / methyltransferase;(source:Araport11)
f		AT1G64790		plus	plus	plus		T14	-	-	T14	-	-		ILITHYIA (ILA) is a HEAT repeat protein involved in plant immunity. The gene is also involved in systemic acquired resistance induced by P. syringae expressing avrRps4. Loss-of-function mutants of ILA caused pleiotropic defects in the mutant plants. The mutant plants are smaller in size and the leaves are serrated and yellow to light green in color. Required for bacterium-triggered stomatal closu…
f		AT1G64880		plus	plus	plus		T14	-	-	T14	-	-		Ribosomal protein S5 family protein;(source:Araport11)
f		AT1G65040		plus	plus	plus		T14	-	-	T14	-	-		Encodes one of the Arabidopsis homologs of the yeast/human Hrd1 protein: AT3G16090 (Hrd1A), AT1G65040 (Hrd1B). Involved in ERAD (Endoplasmic reticulum-associated degradation); HOMOLOG OF YEAST HRD1 (Hrd1B)
f		AT1G65060		plus	plus	plus		T14	-	-	T14	-	-		encodes an isoform of 4-coumarate:CoA ligase (4CL), which is involved in the last step of the general phenylpropanoid pathway. mRNA levels are not induced in response to wounding or to fungal infection by P. parasitica. mRNA is expressed in flowers, to a lesser degree in mature leaves and siliques and marginally in seedling roots and bolting stems of mature plants. The catalytic efficiency was in…
f		AT1G65540		plus	plus	plus		T14	-	-	T14	-	-		LETM1-like protein;(source:Araport11); LEUCINE ZIPPER-EF-HAND-CONTAINING TRANSMEMBRANE PROTEIN 2 (LETM2)
f		AT1G65580		plus	plus	plus		T14	-	-	T14	-	-		Endonuclease/exonuclease/phosphatase family protein;(source:Araport11); FRAGILE FIBER3 (FRA3)
f		AT1G65840		plus	plus	plus		T14	-	-	T14	-	-		encodes a peroxisomal polyamine oxidase, involved in the back-conversion polyamine degradation pathway. Among the five polyamine oxidases in the Arabidopsis genome, PAO4 is the major isoform in root peroxisomes. The mRNA is cell-to-cell mobile; POLYAMINE OXIDASE 4 (PAO4)
f		AT1G66070		plus	plus	plus		T14	-	-	T14	-	-		Translation initiation factor eIF3 subunit;(source:Araport11)
f		AT1G66260		plus	plus	plus		T14	-	-	T14	-	-		RNA-binding (RRM/RBD/RNP motifs) family protein;(source:Araport11); (ALY3)
f		AT1G66510		plus	plus	plus		T14	-	-	T14	-	-		AAR2 protein family;(source:Araport11)
f		AT1G66660		plus	plus	plus		T14	-	-	T14	-	-		Protein with RING/U-box and TRAF-like domain;(source:Araport11)
f		AT1G66830		minus	plus	plus		T14	-	-	T14	-	-		Leucine-rich repeat protein kinase family protein;(source:Araport11)
f		AT1G67210		plus	plus	plus		T14	-	-	T14	-	-		Proline-rich spliceosome-associated (PSP) family protein / zinc knuckle (CCHC-type) family protein;(source:Araport11)
f		AT1G67340		plus	plus	plus		T14	-	-	T14	-	-		HCP-like superfamily protein with MYND-type zinc finger;(source:Araport11)
f		AT1G67500		plus	plus	plus		T14	-	-	T14	-	-		Encodes the catalytic subunit of DNA polymerase zeta.Mutants are sensitive to UV-B radiation. Gene is involved in damage-tolerance mechanisms through translesion synthesis(TLS); RECOVERY PROTEIN 3 (REV3)
f		AT1G67530		plus	plus	plus		T14	-	-	T14	-	-		ARM repeat superfamily protein;(source:Araport11)
f		AT1G67570		plus	plus	plus		T14	-	-	T14	-	-		zinc finger CONSTANS-like protein (DUF3537);(source:Araport11)
f		AT1G67680		plus	plus	plus		T14	-	-	T14	-	-		SRP72 RNA-binding domain-containing protein;(source:Araport11)
f		AT1G67800		plus	plus	plus		T14	-	-	T14	-	-		Copine (Calcium-dependent phospholipid-binding protein) family;(source:Araport11); (RGLG5)
f		AT1G67820		plus	plus	plus		T14	-	-	T14	-	-		Protein phosphatase 2C family protein;(source:Araport11)
f		AT1G67850		plus	plus	plus		T14	-	-	T14	-	-		lysine ketoglutarate reductase trans-splicing protein (DUF707);(source:Araport11)
f		AT1G67880		plus	plus	plus		T14	-	-	T14	-	-		beta-1,4-N-acetylglucosaminyltransferase family protein;(source:Araport11)
f		AT1G68030		plus	plus	plus		T14	-	-	T14	-	-		RING/FYVE/PHD zinc finger superfamily protein;(source:Araport11)
f		AT1G68140		plus	plus	plus		T14	-	-	T14	-	-		zinc finger/BTB domain protein, putative (DUF1644);(source:Araport11)
f		AT1G68340		plus	plus	plus		T14	-	-	T14	-	-		hypothetical protein (DUF1639);(source:Araport11)
f		AT1G68360		plus	plus	plus		T14	-	-	T14	-	-		Encodes a nuclear localized member of the C2H2 family of TFIIIA transcription factors.GIS3 is involved in trichome initiation and development downstream of GA and cytokinin signaling. GIS regulates the expression GIS and GIS2; GLABROUS INFLORESCENCE STEMS 3 (GIS3)
f		AT1G68440		plus	plus	plus		T14	-	-	T14	-	-		transmembrane protein;(source:Araport11)
f		AT1G68450		minus	minus	minus		T14	-	-	T14	-	-		VQ motif-containing protein;(source:Araport11); PIGMENT DEFECTIVE 337 (PDE337)
f		AT1G68500		plus	plus	plus		T14	-	-	T14	-	-		hypothetical protein;(source:Araport11)
f		AT1G68550		plus	plus	plus		T14	-	-	T14	-	-		encodes a member of the ERF (ethylene response factor) subfamily B-6 of ERF/AP2 transcription factor family. The protein contains one AP2 domain. There are 12 members in this subfamily including RAP2.11; CYTOKININ RESPONSE FACTOR 10 (CRF10)
f		AT1G68580		plus	plus	plus		T14	-	-	T14	-	-		Agenet and bromo-adjacent homology (BAH) domain-containing protein;(source:Araport11)
f		AT1G68620		minus	plus	plus		T14	-	-	T14	-	-		alpha/beta-Hydrolases superfamily protein;(source:Araport11)
f		AT1G68640		plus	plus	plus		T14	-	-	T14	-	-		Encodes bZIP-transcription factor. Mutant plants have extra floral organs. PAN is essential for AG activation in early flowers of short-day-grown plants; PERIANTHIA (PAN)
f		AT1G68765		minus	minus	minus		T14	-	-	T14	-	-		Encodes a small protein of 77 amino acids. Loss of function mutations are defective in the process of ethylene independent floral organ abscission. Although the mutants have a normal appearing abscission zone, the floral organs do not abscisce. The peptide appears to be secreted and may function as a ligand. Arabidopsis 35S:IDA lines constitutively overexpressing IDA exhibit earlier abscission of…
f		AT1G68795		plus	plus	plus		T14	-	-	T14	-	-		Member of a large family of putative ligands homologous to the Clavata3 gene. Consists of a single exon; CLAVATA3/ESR-RELATED 12 (CLE12)
f		AT1G68820		plus	plus	plus		T14	-	-	T14	-	-		Transmembrane Fragile-X-F-associated protein;(source:Araport11)
f		AT1G68910		plus	plus	plus		T14	-	-	T14	-	-		Encodes one of the WPP domain-interacting proteins (WIT1/AT5G11390, WIT2/AT1G68910) required for RanGAP nuclear envelope association in root tip cells. Ran GTPase plays essential roles in multiple cellular processes, including nucleocytoplasmic transport, spindle formation, and postmitotic nuclear envelope reassembly. The cytoplasmic Ran GTPase activating protein RanGAP is critical to establish a…
f		AT1G68930		plus	minus	plus		T14	-	-	T14	-	-		pentatricopeptide (PPR) repeat-containing protein;(source:Araport11)
f		AT1G69070		plus	plus	plus		T14	-	-	T14	-	-		nucleolar-like protein;(source:Araport11)
f		AT1G69200		plus	plus	plus		T14	-	-	T14	-	-		Encodes a fructokinase-like protein (AT3G54090/FLN1, AT1G69200/FLN2), a member of the pfkB-carbohydrate kinase family. FLN1 and FLN2 are potential plastidial thioredoxin z (TRX z) targets. Mutants display mutant chloroplast development, general plant growth and development defects and defects in PEP-dependent transcription. The mRNA is cell-to-cell mobile; FRUCTOKINASE-LIKE 2 (FLN2)
f		AT1G69210		plus	plus	plus		T14	-	-	T14	-	-		Uncharacterized protein family UPF0090;(source:Araport11)
f		AT1G69250		plus	plus	plus		T14	-	-	T14	-	-		Nuclear transport factor 2 (NTF2) family protein with RNA binding (RRM-RBD-RNP motifs) domain-containing protein;(source:Araport11)
f		AT1G69310		plus	plus	plus		T14	-	-	T14	-	-		Encodes WRKY57, a member of the WRKY Transcription Factor. Activation of WRKY57 confers drought tolerance; WRKY DNA-BINDING PROTEIN 57 (WRKY57)
f		AT1G69380		plus	plus	plus		T14	-	-	T14	-	-		Encodes a mitochondria-localized protein that is required for cell division in the root meristem; RETARDED ROOT GROWTH (RRG)
f		AT1G69410		plus	plus	plus		T14	-	-	T14	-	-		Encodes eIF5A-2, a putative eukaryotic translation initiation factor. There are three eIF5A coding genes in Arabidopsis: eIF5A-1/At1g13950, eIF5A-2/At1g26630 and eIF5A-3/At1g69410; EUKARYOTIC ELONGATION FACTOR 5A-3 (ELF5A-3)
f		AT1G69430		minus	minus	plus		T14	-	-	T14	-	-		Son of sevenless protein;(source:Araport11)
f		AT1G69640		plus	plus	plus		T14	-	-	T14	-	-		Encodes one of the two redundant sphingoid base hydroxylases (SBH). Involved in sphingolipid trihydroxy long-chain base (4-hydroxysphinganine) biosynthesis. Double mutants of SBHs were dwarfed and not able to progress from vegetative to reproductive growth; SPHINGOID BASE HYDROXYLASE 1 (SBH1)
f		AT1G69760		plus	plus	plus		T14	-	-	T14	-	-		suppressor SRP40-like protein;(source:Araport11)
[truncated: 2,869 more rows]
