# Supplementary material for: Drought resistance is mediated by divergent strategies in closely related Brassicaceae
Source: New Phytol. 2019 Jun 18;223(2):783–97. doi: 10.1111/nph.15841 (PMC6771540; doi:10.1111/nph.15841)
Supplement: Supplementary file 6 — Table S5 Significant GO terms of dynamic transcriptional changes. [file NPH-223-783-s006.xlsx]

## Sheet: Title page
New Phytologist Supporting Information Table S5
Article title:	Drought resistance is mediated by divergent strategies in closely related Brassicaceae
Authors:	Nora Marín-de la Rosa, Chung-Wen Lin, Yang Jae Kang, Stijn Dhondt, Nathalie Gonzalez, Dirk Inzé and Pascal Falter-Braun
Article acceptance date:	29 March 2019.

## Sheet: Table S5
Table S5: Significant GO terms of dynamic transcriptional changes
Worksheet
GO analysis for basal minus (T0; log2TPM = 0 )	The topGO package (Alexa et al., 2006) was used for gene ontology biological processes enrichment analysis of the 5908 up-regulated genes. The multiple testing correction was further estimated via false discovery rate (FDR).
GO analysis for basal plus (T0; log2TPM > 0)
GO analysis for all up-regulated genes
GO analysis for sections "a" to "j"
Alexa A., Rahnenführer J. & Lengauer T. (2006) Improved scoring of functional groups from gene expression data by decorrelating GO graph structure. Bioinformatics 22, 1600–1607.

## Sheet: GO basal minus (-)
A. thaliana, basal minus (n = 328)
GO.ID	Term	Annotateda	Observedb	Expectedc	classicFisherd	FDRe
GO:0009651	response to salt stress	629	25	6.9	8.3e-08	0.000502912
GO:0009414	response to water deprivation	385	18	4.22	3.9e-07	0.00118117
GO:0009737	response to abscisic acid	651	26	7.14	7.9e-07	0.00119117
GO:1900057	positive regulation of leaf senescence	16	5	0.18	6.1e-07	0.00119117
GO:0009723	response to ethylene	325	11	3.56	2.1e-05	0.0223896
GO:0042542	response to hydrogen peroxide	77	7	0.84	2.2e-05	0.0223896
GO:0010150	leaf senescence	144	13	1.58	0.00017	0.148226
GO:0006970	response to osmotic stress	706	33	7.74	0.00042	0.259519
GO:0042754	negative regulation of circadian rhythm	3	2	0.03	0.00036	0.259519
GO:0051603	proteolysis involved in cellular protein catabolic process	568	7	6.23	0.00043	0.259519
A. lyrata, basal minus (n = 149)
GO.ID	Term	Annotateda	Observedb	Expectedc	classicFisherd	FDRe
GO:0009414	response to water deprivation	385	13	1.93	2.1e-07	0.00125744
GO:0010150	leaf senescence	144	7	0.72	1.7e-05	0.0525934
GO:0009737	response to abscisic acid	651	16	3.27	3.7e-05	0.0744907
GO:0006970	response to osmotic stress	706	16	3.54	0.00021	0.314037
GO:0009651	response to salt stress	629	11	3.16	0.00058	0.580485
GO:0010224	response to UV-B	74	4	0.37	0.00053	0.580485
GO:0009733	response to auxin	444	7	2.23	0.00082	0.665804
GO:0010344	seed oilbody biogenesis	9	2	0.05	0.00088	0.665804
E. salsugineum, basal minus (n = 134)
GO.ID	Term	Annotateda	Observedb	Expectedc	classicFisherd	FDRe
GO:0009414	response to water deprivation	385	13	1.75	2.3e-07	0.00141997
GO:0010150	leaf senescence	144	7	0.65	9.7e-06	0.0293738
GO:0006970	response to osmotic stress	706	14	3.2	0.0002	0.394475
GO:0050826	response to freezing	30	3	0.14	0.00034	0.409311
GO:0080187	floral organ senescence	6	2	0.03	0.0003	0.409311
GO:0007275	multicellular organism development	3279	29	14.87	0.00068	0.685197
a Number of genes mapped to the GO term from all annotated A. thaliana genes.
b Number of genes mapped to the GO term from the individual module.
c Expected number of these genes mapped to the GO term if they were randomly distributed over all GO terms.
d The p value with Fisher’s exact test.
e The adjust p value with FDR method.

## Sheet: GO basal plus (+)
A. thaliana, basal plus (n = 4368)
GO.ID	Term	Annotateda	Observedb	Expectedc	classicFisherd	FDRe
GO:0009451	RNA modification	430	125	60.97	1.6e-16	9.77e-13
GO:0006397	mRNA processing	398	138	56.44	6.1e-14	1.85e-10
GO:0006364	rRNA processing	281	85	39.85	3.9e-13	7.86e-10
GO:0046686	response to cadmium ion	348	99	49.35	2.9e-12	4.41e-09
GO:0008380	RNA splicing	294	109	41.69	6.4e-12	6.43e-09
GO:0009793	embryo development ending in seed dormancy	633	160	89.76	5.8e-12	6.43e-09
GO:0016579	protein deubiquitination	50	27	7.09	1.2e-11	1e-08
GO:0009737	response to abscisic acid	651	167	92.31	3.1e-11	2.36e-08
GO:0006457	protein folding	274	98	38.85	9.5e-11	6.37e-08
GO:0045892	negative regulation of transcription, DNA-templated	281	92	39.85	5e-09	3.02e-06
GO:0009651	response to salt stress	629	148	89.19	1e-08	5.65e-06
GO:0009414	response to water deprivation	385	101	54.59	1.3e-08	6.75e-06
GO:0009555	pollen development	353	87	50.06	2.3e-08	1.05e-05
GO:0006260	DNA replication	167	52	23.68	3.1e-08	1.34e-05
GO:0042026	protein refolding	49	23	6.95	3.9e-08	1.59e-05
GO:0009585	red, far-red light phototransduction	57	25	8.08	5.5e-08	2.09e-05
GO:0009611	response to wounding	224	62	31.76	2.6e-07	9.06e-05
GO:0009790	embryo development	723	193	102.52	2.7e-07	9.06e-05
GO:0009908	flower development	575	138	81.54	4.8e-07	0.000153046
GO:0000184	nuclear-transcribed mRNA catabolic process, nonsense-mediated decay	29	16	4.11	1.1e-06	0.000330164
GO:0006997	nucleus organization	68	26	9.64	1.3e-06	0.000361205
GO:0009408	response to heat	231	81	32.76	1.5e-06	0.000415294
GO:0046777	protein autophosphorylation	189	51	26.8	3.3e-06	0.000880431
GO:0009553	embryo sac development	162	51	22.97	8.8e-06	0.00220892
GO:0006606	protein import into nucleus	57	22	8.08	1.7e-05	0.004081
GO:0010228	vegetative to reproductive phase transition of meristem	224	65	31.76	1.8e-05	0.00409298
GO:0016973	poly(A)+ mRNA export from nucleus	11	8	1.56	1.8e-05	0.00409298
GO:0006281	DNA repair	328	99	46.51	2.2e-05	0.00462284
GO:0009639	response to red or far red light	265	64	37.58	2.2e-05	0.00462284
GO:0006338	chromatin remodeling	43	21	6.1	3.3e-05	0.00636843
GO:0007033	vacuole organization	69	30	9.78	3.2e-05	0.00636843
GO:0006406	mRNA export from nucleus	29	18	4.11	4.7e-05	0.00820886
GO:0006893	Golgi to plasma membrane transport	10	7	1.42	5e-05	0.00820886
GO:0007005	mitochondrion organization	172	61	24.39	5.2e-05	0.00820886
GO:0033169	histone H3-K9 demethylation	7	6	0.99	5e-05	0.00820886
GO:0034605	cellular response to heat	74	34	10.49	5.1e-05	0.00820886
GO:0045332	phospholipid translocation	12	8	1.7	4.7e-05	0.00820886
GO:0060321	acceptance of pollen	12	8	1.7	4.7e-05	0.00820886
GO:0009584	detection of visible light	5	5	0.71	5.7e-05	0.00844767
GO:0045037	protein import into chloroplast stroma	28	13	3.97	5.5e-05	0.00844767
GO:0060149	negative regulation of posttranscriptional gene silencing	5	5	0.71	5.7e-05	0.00844767
GO:0000373	Group II intron splicing	22	11	3.12	7.1e-05	0.0102509
GO:0006342	chromatin silencing	67	27	9.5	8.6e-05	0.0120564
GO:0000398	mRNA splicing, via spliceosome	196	61	27.79	9.6e-05	0.0132597
GO:0006974	cellular response to DNA damage stimulus	359	115	50.91	0.0001	0.0139039
GO:0035556	intracellular signal transduction	637	122	90.33	0.00011	0.0139722
GO:0009911	positive regulation of flower development	42	16	5.96	0.00011	0.0140495
GO:0048364	root development	546	114	77.42	0.00013	0.0158765
GO:0010090	trichome morphogenesis	82	23	11.63	0.00016	0.0188912
GO:0080188	RNA-directed DNA methylation	20	10	2.84	0.00015	0.0188912
GO:0000055	ribosomal large subunit export from nucleus	8	6	1.13	0.00018	0.0196448
GO:0006264	mitochondrial DNA replication	8	6	1.13	0.00018	0.0196448
GO:0006458	'de novo' protein folding	57	22	8.08	0.00017	0.0196448
GO:0009658	chloroplast organization	230	61	32.61	0.00017	0.0196448
GO:0015031	protein transport	775	204	109.9	0.00019	0.0210027
GO:0080111	DNA demethylation	17	9	2.41	0.00022	0.0241192
GO:0009791	post-embryonic development	1882	450	266.87	0.00029	0.0303601
GO:0051301	cell division	387	91	54.88	0.0003	0.0309801
GO:0018105	peptidyl-serine phosphorylation	82	24	11.63	0.00031	0.0319722
GO:0006265	DNA topological change	18	9	2.55	0.00033	0.033367
GO:0010267	production of ta-siRNAs involved in RNA interference	15	8	2.13	0.00041	0.0381987
GO:0010272	response to silver ion	4	4	0.57	0.0004	0.0381987
GO:0032012	regulation of ARF protein signal transduction	4	4	0.57	0.0004	0.0381987
GO:0051127	positive regulation of actin nucleation	4	4	0.57	0.0004	0.0381987
GO:0051646	mitochondrion localization	8	6	1.13	0.0004	0.0381987
GO:0006979	response to oxidative stress	486	101	68.91	0.00042	0.0385989
GO:0042793	plastid transcription	10	7	1.42	0.00046	0.0417146
GO:0042742	defense response to bacterium	449	98	63.67	0.00052	0.0464286
A. lyrata, basal plus (n = 2454)
GO.ID	Term	Annotateda	Observedb	Expectedc	classicFisherd	FDRe
GO:0009414	response to water deprivation	385	74	30.73	4.2e-12	2.54e-08
GO:0009737	response to abscisic acid	651	116	51.96	1e-11	3.04e-08
GO:0006355	regulation of transcription, DNA-templated	2203	314	175.85	3.3e-10	6.74e-07
GO:0005983	starch catabolic process	17	11	1.36	6.4e-09	7.8e-06
GO:0035556	intracellular signal transduction	637	87	50.85	5.9e-09	7.8e-06
GO:0009651	response to salt stress	629	102	50.21	9.3e-09	9.41e-06
GO:0080188	RNA-directed DNA methylation	20	11	1.6	7e-08	6.03e-05
GO:0009611	response to wounding	224	41	17.88	1.9e-07	0.000140908
GO:0009942	longitudinal axis specification	9	7	0.72	6.4e-07	0.000429044
GO:0006893	Golgi to plasma membrane transport	10	7	0.8	1.7e-06	0.00101292
GO:0009908	flower development	575	85	45.9	2.1e-06	0.0011626
GO:0006457	protein folding	274	44	21.87	3.7e-06	0.00187625
GO:0045893	positive regulation of transcription, DNA-templated	498	82	39.75	8e-06	0.00374376
GO:0045892	negative regulation of transcription, DNA-templated	281	56	22.43	1.2e-05	0.00502216
GO:0010073	meristem maintenance	134	26	10.7	2.4e-05	0.00924559
GO:0030422	production of siRNA involved in RNA interference	41	13	3.27	2.4e-05	0.00924559
GO:0009585	red, far-red light phototransduction	57	15	4.55	2.9e-05	0.0101831
GO:0010555	response to mannitol	18	8	1.44	3.4e-05	0.0115512
GO:0010272	response to silver ion	4	4	0.32	4e-05	0.0122597
GO:0051127	positive regulation of actin nucleation	4	4	0.32	4e-05	0.0122597
GO:0007033	vacuole organization	69	23	5.51	5.4e-05	0.0147338
GO:0061408	positive regulation of transcription from RNA polymerase II promoter in response to heat stress	24	9	1.92	5.6e-05	0.0147338
GO:1902074	response to salt	19	8	1.52	5.5e-05	0.0147338
GO:0010071	root meristem specification	7	5	0.56	5.9e-05	0.0149041
GO:0016579	protein deubiquitination	50	14	3.99	8.8e-05	0.0212211
GO:0046777	protein autophosphorylation	189	33	15.09	9.1e-05	0.0212848
GO:0006075	(1->3)-beta-D-glucan biosynthetic process	13	7	1.04	0.00016	0.0303243
GO:0007623	circadian rhythm	148	31	11.81	0.00014	0.0303243
GO:0018105	peptidyl-serine phosphorylation	82	18	6.55	0.00016	0.0303243
GO:0045332	phospholipid translocation	12	6	0.96	0.00016	0.0303243
GO:0048507	meristem development	271	54	21.63	0.00014	0.0303243
GO:0060321	acceptance of pollen	12	6	0.96	0.00016	0.0303243
GO:0006904	vesicle docking involved in exocytosis	44	13	3.51	0.00017	0.0306205
GO:0009584	detection of visible light	5	4	0.4	0.00019	0.0327947
GO:0045836	positive regulation of meiotic nuclear division	5	4	0.4	0.00019	0.0327947
GO:0010468	regulation of gene expression	2731	387	218	0.00021	0.0356671
GO:0000380	alternative mRNA splicing, via spliceosome	40	6	3.19	0.00031	0.043678
GO:0006306	DNA methylation	60	21	4.79	0.00029	0.043678
GO:0006468	protein phosphorylation	1053	135	84.05	0.00028	0.043678
GO:0009959	negative gravitropism	18	7	1.44	0.0003	0.043678
GO:0019252	starch biosynthetic process	37	10	2.95	0.0003	0.043678
GO:0019509	L-methionine salvage from methylthioadenosine	9	5	0.72	0.00031	0.043678
GO:0045927	positive regulation of growth	35	9	2.79	0.00031	0.043678
E. salsugineum, basal plus (n = 968)
GO.ID	Term	Annotateda	Observedb	Expectedc	classicFisherd	FDRe
GO:0009651	response to salt stress	629	53	19.53	1.1e-09	6.54e-06
GO:0009737	response to abscisic acid	651	52	20.21	4.6e-09	1.4e-05
GO:0009414	response to water deprivation	385	37	11.95	9e-08	0.000157819
GO:0080167	response to karrikin	129	18	4	1e-07	0.000157819
GO:0006355	regulation of transcription, DNA-templated	2203	123	68.39	3.1e-07	0.000376595
GO:0042542	response to hydrogen peroxide	77	13	2.39	6.7e-07	0.000671623
GO:0045893	positive regulation of transcription, DNA-templated	498	32	15.46	2.7e-06	0.00234534
GO:0009611	response to wounding	224	21	6.95	9e-06	0.00679505
GO:0009718	anthocyanin-containing compound biosynthetic process	35	7	1.09	1.2e-05	0.00794911
GO:0010345	suberin biosynthetic process	19	6	0.59	1.7e-05	0.0102146
GO:0055114	oxidation-reduction process	1535	78	47.65	2.2e-05	0.0122877
GO:0009751	response to salicylic acid	229	19	7.11	2.5e-05	0.012743
GO:0009644	response to high light intensity	85	13	2.64	2.9e-05	0.0136762
GO:0006979	response to oxidative stress	486	41	15.09	3.3e-05	0.0142521
GO:0009408	response to heat	231	25	7.17	7.7e-05	0.0311645
GO:0005983	starch catabolic process	17	5	0.53	0.00013	0.0488844
a Number of genes mapped to the GO term from all annotated A. thaliana genes.
b Number of genes mapped to the GO term from the individual module.
c Expected number of these genes mapped to the GO term if they were randomly distributed over all GO terms.
d The p value with Fisher’s exact test.
e The adjust p value with FDR method.

## Sheet: GO upregulated 
			Ath					Aly					Esa
GO.ID	Annotated	Category	Annotateda	Observedb	Expectedc	classicFisherd	FDRe	Annotateda	Observedb	Expectedc	classicFisherd	FDRe	Annotateda	Observedb	Expectedc	classicFisherd	FDRe
GO:0006997	nucleus organization	Cellular organization	67	25	10.24	2.26347e-06	0.000653712	na	na	na	na	na	na	na	na	na	na
GO:0007033	vacuole organization	Cellular organization	69	30	10.54	6.89201e-05	0.0111372	69	25	6.09	1.05344e-05	0.00375829	na	na	na	na	na
GO:0006893	Golgi to plasma membrane transport	Cellular organization	10	7	1.53	7.71543e-05	0.0113565	10	7	0.88	3.03651e-06	0.0015347	na	na	na	na	na
GO:0007005	mitochondrion organization	Cellular organization	172	62	26.28	0.00011	0.0133041	na	na	na	na	na	na	na	na	na	na
GO:0009658	chloroplast organization	Cellular organization	230	63	35.15	0.00022	0.02282	na	na	na	na	na	na	na	na	na	na
GO:0006264	mitochondrial DNA replication	Cellular organization	8	6	1.22	0.00027	0.026273	na	na	na	na	na	na	na	na	na	na
GO:0051127	positive regulation of actin nucleation	Cellular organization	4	4	0.61	0.00054	0.0440336	4	4	0.35	6.05489e-05	0.0153012	na	na	na	na	na
GO:0051646	mitochondrion localization	Cellular organization	8	6	1.22	0.00054	0.0440336	na	na	na	na	na	na	na	na	na	na
GO:0006338	chromatin remodeling	Chromatin remodeling	43	21	6.57	6.97797e-05	0.0111372	43	12	3.8	0.00926	0.353158	na	na	na	na	na
GO:0033169	histone H3-K9 demethylation	Chromatin remodeling	7	6	1.07	7.72139e-05	0.0113565	7	4	0.62	0.0017	0.137721	na	na	na	na	na
GO:0006342	chromatin silencing	Chromatin remodeling	67	28	10.24	8.9716e-05	0.0113565	67	19	5.91	0.00079	0.0782911	na	na	na	na	na
GO:0060149	negative regulation of posttranscriptional gene silencing	Chromatin remodeling	5	5	0.76	8.3137e-05	0.0113565	na	na	na	na	na	na	na	na	na	na
GO:0080188	RNA-directed DNA methylation	Chromatin remodeling	20	10	3.06	0.00029	0.0275714	20	11	1.77	1.95914e-07	0.000148528	na	na	na	na	na
GO:0080111	DNA demethylation	Chromatin remodeling	17	9	2.6	0.00036	0.0323376	17	6	1.5	0.00156	0.137511	na	na	na	na	na
GO:0006265	DNA topological change	Chromatin remodeling	18	9	2.75	0.00059	0.0467588	na	na	na	na	na	na	na	na	na	na
GO:0009718	anthocyanin-containing compound biosynthetic process	Defense	35	14	5.35	9.14774e-05	0.0113565	na	na	na	na	na	35	9	1.27	1.78727e-06	0.00120442
GO:0002237	response to molecule of bacterial origin	Defense	34	13	5.2	0.00029	0.0275714	na	na	na	na	na	na	na	na	na	na
GO:0006260	DNA replication	Differentiation & tissue remodeling	167	52	25.52	1.01844e-07	3.86052e-05	na	na	na	na	na	na	na	na	na	na
GO:0010150	leaf senescence	Differentiation & tissue remodeling	144	48	22	1.69089e-05	0.00394432	144	32	12.71	1.85359e-05	0.00577647	144	14	5.22	0.00055	0.132574
GO:0048364	root development	Differentiation & tissue remodeling	546	120	83.43	0.00011	0.0134736	na	na	na	na	na	na	na	na	na	na
GO:0010090	trichome morphogenesis	Differentiation & tissue remodeling	82	23	12.53	0.00036	0.0323376	82	18	7.24	0.00162	0.137721	na	na	na	na	na
GO:0009942	longitudinal axis specification	Differentiation & tissue remodeling	na	na	na	na	na	9	7	0.79	1.26959e-06	0.000770007	na	na	na	na	na
GO:0010073	meristem maintenance	Differentiation & tissue remodeling	134	35	20.48	0.00331	0.166354	134	26	11.83	5.36129e-05	0.0149703	na	na	na	na	na
GO:0010071	root meristem specification	Differentiation & tissue remodeling	na	na	na	na	na	7	5	0.62	9.62245e-05	0.0188259	na	na	na	na	na
GO:0010345	suberin biosynthetic process	Differentiation & tissue remodeling	na	na	na	na	na	na	na	na	na	na	19	6	0.69	4.0402e-05	0.0188491
GO:0048507	meristem development	Differentiation & tissue remodeling	na	na	na	na	na	271	57	23.92	0.00022	0.0387885	na	na	na	na	na
GO:0006075	(1->3)-beta-D-glucan biosynthetic process	Differentiation & tissue remodeling	13	7	1.99	0.00509	0.216014	13	7	1.15	0.00027	0.0387885	na	na	na	na	na
GO:0009793	embryo development ending in seed dormancy	Flowering and embryogenesis	633	168	96.73	3.23347e-12	2.45137e-09	633	96	55.87	0.00027	0.0387885	na	na	na	na	na
GO:0009555	pollen development	Flowering and embryogenesis	353	93	53.94	1.77327e-08	8.27297e-06	353	47	31.16	0.00304	0.196078	na	na	na	na	na
GO:0009790	embryo development	Flowering and embryogenesis	723	202	110.48	2.83565e-07	9.55455e-05	na	na	na	na	na	na	na	na	na	na
GO:0009908	flower development	Flowering and embryogenesis	575	148	87.86	1.39486e-06	0.000422991	575	92	50.75	5.22256e-06	0.00197967	575	37	20.84	0.00121	0.244797
GO:0010228	vegetative to reproductive phase transition of meristem	Flowering and embryogenesis	224	70	34.23	3.02235e-05	0.00637274	224	45	19.77	0.00316	0.196078	na	na	na	na	na
GO:0009553	embryo sac development	Flowering and embryogenesis	162	51	24.75	3.60814e-05	0.00683855	na	na	na	na	na	na	na	na	na	na
GO:0060321	acceptance of pollen	Flowering and embryogenesis	12	8	1.83	8.18192e-05	0.0113565	12	6	1.06	0.00027	0.0387885	na	na	na	na	na
GO:0010029	regulation of seed germination	Flowering and embryogenesis	88	33	13.45	0.00019	0.0201717	88	19	7.77	0.00064	0.0730779	na	na	na	na	na
GO:0009911	positive regulation of flower development	Flowering and embryogenesis	42	16	6.42	0.00027	0.026273	42	10	3.71	0.00299	0.196078	na	na	na	na	na
GO:0009791	post-embryonic development	Flowering and embryogenesis	1882	485	287.58	0.00048	0.0418124	1882	291	166.11	0.00593	0.300332	na	na	na	na	na
GO:0045836	positive regulation of meiotic nuclear division	Flowering and embryogenesis	na	na	na	na	na	5	4	0.44	0.00028	0.0387885	na	na	na	na	na
GO:0009737	response to abscisic acid	Hormone signaling	651	193	99.48	7.2e-16	4.38993e-12	651	140	57.46	4.98805e-15	1.51263e-11	651	64	23.6	1.06298e-10	2.149e-07
GO:0009753	response to jasmonic acid	Hormone signaling	250	66	38.2	6.85553e-05	0.0111372	250	45	22.07	0.0033	0.202085	250	23	9.06	0.00563	0.775826
GO:0080167	response to karrikin	Hormone signaling	129	36	19.71	0.00017	0.018753	na	na	na	na	na	129	18	4.68	9.96206e-07	0.000863141
GO:0009751	response to salicylic acid	Hormone signaling	229	58	34.99	0.00039	0.0339788	229	40	20.21	7.23247e-05	0.0162463	229	21	8.3	4.53744e-05	0.0196568
GO:0009738	abscisic acid-activated signaling pathway	Hormone signaling	287	77	43.86	0.00104	0.0749674	287	59	25.33	8.81119e-05	0.0186733	na	na	na	na	na
GO:0009787	regulation of abscisic acid-activated signaling pathway	Hormone signaling	na	na	na	na	na	110	27	9.71	0.00022	0.0387885	na	na	na	na	na
GO:0009585	red, far-red light phototransduction	Light signaling	57	25	8.71	2.43574e-07	8.68987e-05	57	15	5.03	9.09905e-05	0.0186733	na	na	na	na	na
GO:0009639	response to red or far red light	Light signaling	265	67	40.49	5.45639e-05	0.00945687	265	44	23.39	0.0079	0.319489	na	na	na	na	na
GO:0009584	detection of visible light	Light signaling	5	5	0.76	8.3137e-05	0.0113565	5	4	0.44	0.00028	0.0387885	na	na	na	na	na
GO:0009644	response to high light intensity	Light signaling	na	na	na	na	na	na	na	na	na	na	85	15	3.08	1.94058e-05	0.0106997
GO:0005983	starch catabolic process	Metabolism	17	8	2.6	0.00196	0.119952	17	11	1.5	1.85523e-08	2.2504e-05	17	5	0.62	0.00027	0.080775
GO:0055114	oxidation-reduction process	Metabolism	na	na	na	na	na	na	na	na	na	na	1535	89	55.64	5.74548e-06	0.00348463
GO:0019252	starch biosynthetic process	Metabolism	na	na	na	na	na	37	12	3.27	1.90485e-05	0.00577647	na	na	na	na	na
GO:0000103	sulfate assimilation	Metabolism	na	na	na	na	na	na	na	na	na	na	15	5	0.54	0.00014	0.04627
GO:0006457	protein folding	Proteostasis	274	103	41.87	2.1647e-11	1.45877e-08	274	48	24.18	3.00342e-06	0.0015347	na	na	na	na	na
GO:0016579	protein deubiquitination	Proteostasis	50	27	7.64	5.83475e-11	3.21707e-08	50	14	4.41	0.00024	0.0387885	na	na	na	na	na
GO:0042026	protein refolding	Proteostasis	49	24	7.49	3.07688e-08	1.33295e-05	na	na	na	na	na	na	na	na	na	na
GO:0045037	protein import into chloroplast stroma	Proteostasis	28	14	4.28	2.04699e-05	0.00459815	na	na	na	na	na	na	na	na	na	na
GO:0006606	protein import into nucleus	Proteostasis	57	22	8.71	4.36132e-05	0.00801558	na	na	na	na	na	na	na	na	na	na
GO:0006458	'de novo' protein folding	Proteostasis	57	23	8.71	0.00027	0.026273	na	na	na	na	na	na	na	na	na	na
GO:0034620	cellular response to unfolded protein	Proteostasis	37	18	5.65	0.00034	0.0312633	na	na	na	na	na	na	na	na	na	na
GO:0046686	response to cadmium ion	response to stress	348	108	53.18	3.051e-14	6.1678e-11	na	na	na	na	na	348	24	12.61	0.00316	0.517614
GO:0009414	response to water deprivation	response to stress	385	119	58.83	1.0208e-13	1.26506e-10	385	93	33.98	3.1e-19	1.85501e-15	385	51	13.96	1.3e-14	7.94736e-11
GO:0009651	response to salt stress	response to stress	629	173	96.11	1.0429e-13	1.26506e-10	629	119	55.52	1.16995e-11	2.36524e-08	629	63	22.8	3.76e-12	1.14016e-08
GO:0009408	response to heat	response to stress	231	92	35.3	4.51731e-08	1.8265e-05	231	51	20.39	0.00339	0.205801	231	29	8.37	9.44696e-05	0.0358099
GO:0009611	response to wounding	response to stress	224	64	34.23	5.77754e-07	0.000184425	224	42	19.77	9.31591e-07	0.000627789	224	21	8.12	7.96957e-05	0.0322236
GO:0034605	cellular response to heat	response to stress	74	39	11.31	5.67813e-06	0.0014973	na	na	na	na	na	na	na	na	na	na
GO:0006281	DNA repair	response to stress	328	100	50.12	3.42487e-05	0.00670059	na	na	na	na	na	na	na	na	na	na
GO:0006970	response to osmotic stress	response to stress	706	201	107.88	5.45739e-05	0.00945687	706	139	62.31	4.51824e-06	0.00182688	706	77	25.59	2.70068e-05	0.0136497
GO:0010555	response to mannitol	response to stress	18	10	2.75	9.1751e-05	0.0113565	18	8	1.59	7.09029e-05	0.0162463	na	na	na	na	na
GO:0006979	response to oxidative stress	response to stress	486	115	74.26	8.90387e-05	0.0113565	na	na	na	na	na	486	45	17.62	0.00012	0.0415001
GO:0042542	response to hydrogen peroxide	response to stress	77	24	11.77	0.00012	0.0134736	77	14	6.8	0.00597	0.300332	77	14	2.79	6.17546e-07	0.000624236
GO:0009409	response to cold	response to stress	447	106	68.3	0.00014	0.0158517	447	76	39.45	9.23659e-05	0.0186733	447	40	16.2	3.75999e-07	0.000456086
GO:0006974	cellular response to DNA damage stimulus	response to stress	359	116	54.86	0.00021	0.0222268	na	na	na	na	na	na	na	na	na	na
GO:0010272	response to silver ion	response to stress	4	4	0.61	0.00054	0.0440336	4	4	0.35	6.05489e-05	0.0153012	na	na	na	na	na
GO:0042538	hyperosmotic salinity response	response to stress	62	18	9.47	0.00427	0.187513	62	16	5.47	6.93069e-05	0.0162463	na	na	na	na	na
GO:1902074	response to salt	response to stress	na	na	na	na	na	19	8	1.68	0.00011	0.021416	na	na	na	na	na
GO:0009451	RNA modification	RNA Processing & transport	430	126	65.71	2.52e-15	7.63919e-12	na	na	na	na	na	na	na	na	na	na
GO:0006364	rRNA processing	RNA Processing & transport	281	86	42.94	7.0995e-13	7.17641e-10	na	na	na	na	na	na	na	na	na	na
GO:0006397	mRNA processing	RNA Processing & transport	398	138	60.82	1.69994e-12	1.47288e-09	398	65	35.13	0.00645	0.31698	na	na	na	na	na
GO:0008380	RNA splicing	RNA Processing & transport	294	109	44.92	4.52377e-11	2.74367e-08	na	na	na	na	na	na	na	na	na	na
GO:0000184	nuclear-transcribed mRNA catabolic process, nonsense-mediated decay	RNA Processing & transport	29	16	4.43	2.87471e-06	0.000792505	na	na	na	na	na	na	na	na	na	na
GO:0016973	poly(A)+ mRNA export from nucleus	RNA Processing & transport	11	8	1.68	3.15222e-05	0.00637274	na	na	na	na	na	na	na	na	na	na
GO:0006406	mRNA export from nucleus	RNA Processing & transport	29	18	4.43	9.05252e-05	0.0113565	na	na	na	na	na	na	na	na	na	na
GO:0000373	Group II intron splicing	RNA Processing & transport	22	11	3.36	0.00014	0.0160287	na	na	na	na	na	na	na	na	na	na
GO:0000055	ribosomal large subunit export from nucleus	RNA Processing & transport	8	6	1.22	0.00027	0.026273	na	na	na	na	na	na	na	na	na	na
GO:0000398	mRNA splicing, via spliceosome	RNA Processing & transport	196	61	29.95	0.00034	0.0313682	na	na	na	na	na	na	na	na	na	na
GO:0030422	production of siRNA involved in RNA interference	RNA Processing & transport	na	na	na	na	na	41	14	3.62	5.43029e-05	0.0149703	na	na	na	na	na
GO:0046777	protein autophosphorylation	Signaling	189	52	28.88	1.20298e-05	0.00291844	189	34	16.68	0.00023	0.0387885	na	na	na	na	na
GO:0035556	intracellular signal transduction	Signaling	637	136	97.34	3.04914e-05	0.00637274	637	92	56.22	2.77748e-08	2.80757e-05	na	na	na	na	na
GO:0045332	phospholipid translocation	Signaling	12	8	1.83	8.18192e-05	0.0113565	12	6	1.06	0.00027	0.0387885	na	na	na	na	na
GO:0032012	regulation of ARF protein signal transduction	Signaling	4	4	0.61	0.00054	0.0440336	4	3	0.35	0.00257	0.17289	na	na	na	na	na
GO:0007623	circadian rhythm	Signaling	na	na	na	na	na	148	36	13.06	4.42011e-06	0.00182688	na	na	na	na	na
GO:0006468	protein phosphorylation	Signaling	na	na	na	na	na	1053	144	92.94	0.00027	0.0387885	na	na	na	na	na
GO:0045892	negative regulation of transcription, DNA-templated	Transcription	281	97	42.94	8.21679e-09	4.1529e-06	281	62	24.8	4.31287e-06	0.00182688	na	na	na	na	na
GO:0061408	positive regulation of transcription from RNA polymerase II "promoter in response to heat stress	Transcription	24	13	3.67	1.14433e-05	0.00289181	24	10	2.12	1.73288e-05	0.00577647	na	na	na	na	na
GO:0045893	positive regulation of transcription, DNA-templated	Transcription	498	125	76.1	0.00053	0.0440336	498	94	43.95	3.92093e-08	3.39721e-05	498	39	18.05	3.74948e-07	0.000456086
GO:0006355	regulation of transcription, DNA-templated	Transcription	2203	480	336.63	0.00075	0.0565371	2203	346	194.44	1.68817e-10	2.55969e-07	2203	138	79.86	1.39436e-06	0.0010571
GO:0010468	regulation of gene expression	Transcription	na	na	na	na	na	2731	422	241.05	0.00018	0.0323131	na	na	na	na	na

## Sheet: Section "a" Ath+Aly+Esa
GO.ID	Term	Annotateda	Observedb	Expectedc	classicFisherd	FDRe
GO:0000481	maturation of 5S rRNA	3	1	0	0.00401	1
GO:0009910	negative regulation of flower development	61	2	0.08	0.00303	1
GO:0043971	histone H3-K18 acetylation	2	1	0	0.00268	1
GO:0043972	histone H3-K23 acetylation	1	1	0	0.00134	1
GO:0044154	histone H3-K14 acetylation	3	1	0	0.00401	1
GO:0071493	cellular response to UV-B	7	1	0.01	0.00933	1
GO:0072344	rescue of stalled ribosome	5	1	0.01	0.00667	1
GO:0080188	RNA-directed DNA methylation	20	2	0.03	0.00033	1
GO:1905037	autophagosome organization	32	2	0.04	0.00260	1
GO:1990116	ribosome-associated ubiquitin-dependent protein catabolic process	2	1	0	0.00268	1
GO:2000785	regulation of autophagosome assembly	4	1	0.01	0.00534	1
a Number of genes mapped to the GO term from all annotated A. thaliana genes.
b Number of genes mapped to the GO term from the individual module.
c Expected number of these genes mapped to the GO term if they were randomly distributed over all GO terms.
d The p value with Fisher’s exact test.
e The adjust p value with FDR method.

## Sheet: Section "b" Ath+Aly
GO.ID	Term	Annotateda	Observedb	Expectedc	classicFisherd	FDRe
GO:0051127	positive regulation of actin nucleation	4	2	0.01	0.000048	0.243944
GO:0090549	response to carbon starvation	5	2	0.01	0.000080	0.243944
GO:0030422	production of siRNA involved in RNA interference	41	3	0.12	0.00022	0.337138
GO:1902347	response to strigolactone	7	2	0.02	0.00017	0.337138
GO:0000024	maltose biosynthetic process	1	1	0	0.00286	1
GO:0001944	vasculature development	27	2	0.08	0.00271	1
GO:0005980	glycogen catabolic process	3	1	0.01	0.00856	1
GO:0006952	defense response	1734	13	4.96	0.00195	1
GO:0008152	metabolic process	12834	43	36.74	0.00992	1
GO:0009646	response to absence of light	44	2	0.13	0.00708	1
GO:0010193	response to ozone	36	2	0.1	0.00478	1
GO:0030155	regulation of cell adhesion	1	1	0	0.00286	1
GO:0034765	regulation of ion transmembrane transport	43	2	0.12	0.00677	1
GO:0035308	negative regulation of protein dephosphorylation	3	1	0.01	0.00856	1
GO:0035563	positive regulation of chromatin binding	1	1	0	0.00286	1
GO:0042766	nucleosome mobilization	1	1	0	0.00286	1
GO:0045927	positive regulation of growth	35	2	0.1	0.00453	1
GO:0050832	defense response to fungus	576	6	1.65	0.00617	1
GO:0070829	heterochromatin maintenance	1	1	0	0.00286	1
GO:0071360	cellular response to exogenous dsRNA	1	1	0	0.00286	1
GO:0071454	cellular response to anoxia	2	1	0.01	0.00572	1
GO:0080153	negative regulation of reductive pentose-phosphate cycle	3	1	0.01	0.00856	1
GO:0080188	RNA-directed DNA methylation	20	2	0.06	0.00149	1
GO:1900111	positive regulation of histone H3-K9 dimethylation	3	1	0.01	0.00856	1
GO:1902609	(R)-2-hydroxy-alpha-linolenic acid biosynthetic process	2	1	0.01	0.00572	1
GO:1905168	positive regulation of double-strand break repair via homologous recombination	1	1	0	0.00286	1
GO:1990059	fruit valve development	2	1	0.01	0.00572	1
a Number of genes mapped to the GO term from all annotated A. thaliana genes.
b Number of genes mapped to the GO term from the individual module.
c Expected number of these genes mapped to the GO term if they were randomly distributed over all GO terms.
d The p value with Fisher’s exact test.
e The adjust p value with FDR method.

## Sheet: Section "c" Ath+Aly
GO.ID	Term	Annotateda	Observedb	Expectedc	classicFisherd	FDRe
GO:0006355	regulation of transcription, DNA-templated	2203	69	26.54	0.0000126	0.0381369
GO:0032012	regulation of ARF protein signal transduction	4	3	0.05	0.0000069	0.0381369
GO:0033169	histone H3-K9 demethylation	7	3	0.08	0.0000585	0.118225
GO:0048015	phosphatidylinositol-mediated signaling	8	3	0.1	0.0000927	0.140603
GO:0009908	flower development	575	15	6.93	0.00034	0.373018
GO:0030242	autophagy of peroxisome	3	2	0.04	0.00043	0.373018
GO:1900036	positive regulation of cellular response to heat	3	2	0.04	0.00043	0.373018
GO:0005983	starch catabolic process	17	3	0.2	0.00104	0.787632
GO:0006357	regulation of transcription by RNA polymerase II	349	20	4.2	0.00151	0.917383
GO:0008333	endosome to lysosome transport	5	2	0.06	0.00141	0.917383
GO:0006342	chromatin silencing	67	5	0.81	0.00841	1
GO:0006368	transcription elongation from RNA polymerase II promoter	22	4	0.27	0.00487	1
GO:0006397	mRNA processing	398	14	4.79	0.00260	1
GO:0009294	DNA mediated transformation	28	3	0.34	0.00454	1
GO:0009737	response to abscisic acid	651	16	7.84	0.00744	1
GO:0010150	leaf senescence	144	8	1.73	0.00195	1
GO:0010228	vegetative to reproductive phase transition of meristem	224	9	2.7	0.00767	1
GO:0016567	protein ubiquitination	626	17	7.54	0.00348	1
GO:0016573	histone acetylation	53	5	0.64	0.00253	1
GO:0032968	positive regulation of transcription elongation from RNA polymerase II promoter	12	2	0.14	0.00882	1
GO:0033683	nucleotide-excision repair, DNA incision	9	2	0.11	0.00492	1
GO:0035196	production of miRNAs involved in gene silencing by miRNA	28	4	0.34	0.00288	1
GO:0045332	phospholipid translocation	12	2	0.14	0.00882	1
GO:0045944	positive regulation of transcription by RNA polymerase II	213	11	2.57	0.00256	1
a Number of genes mapped to the GO term from all annotated A. thaliana genes.
b Number of genes mapped to the GO term from the individual module.
c Expected number of these genes mapped to the GO term if they were randomly distributed over all GO terms.
d The p value with Fisher’s exact test.
e The adjust p value with FDR method.

## Sheet: Section "d" Ath+Aly+Esa
GO.ID	Term	Annotateda	Observedb	Expectedc	classicFisherd	FDRe
GO:0010155	regulation of proton transport	4	1	0	0.0048	1
GO:0010249	auxin conjugate metabolic process	2	1	0	0.0024	1
GO:0032008	positive regulation of TOR signaling	5	1	0.01	0.0059	1
a Number of genes mapped to the GO term from all annotated A. thaliana genes.
b Number of genes mapped to the GO term from the individual module.
c Expected number of these genes mapped to the GO term if they were randomly distributed over all GO terms.
d The p value with Fisher’s exact test.
e The adjust p value with FDR method.

## Sheet: Section "e" Ath+Aly
GO.ID	Term	Annotateda	Observedb	Expectedc	classicFisherd	FDRe
GO:0006893	Golgi to plasma membrane transport	10	6	0.32	0.00000019	0.00115774
GO:0009585	red, far-red light phototransduction	57	11	1.81	0.00000152	0.00462073
GO:0006904	vesicle docking involved in exocytosis	44	10	1.4	0.00000283	0.00573072
GO:0007033	vacuole organization	69	14	2.19	0.00001560	0.0198286
GO:0045892	negative regulation of transcription, DNA-templated	281	29	8.93	0.00001635	0.0198286
GO:0060321	acceptance of pollen	12	5	0.38	0.00002109	0.0213219
GO:0046898	response to cycloheximide	3	3	0.1	0.00003201	0.0242689
GO:0071217	cellular response to external biotic stimulus	3	3	0.1	0.00003201	0.0242689
GO:0006457	protein folding	274	25	8.71	0.00004190	0.0282328
GO:0009660	amyloplast organization	4	3	0.13	0.00013	0.0689231
GO:0010272	response to silver ion	4	3	0.13	0.00013	0.0689231
GO:0016579	protein deubiquitination	50	9	1.59	0.00014	0.0718827
GO:0010073	meristem maintenance	134	12	4.26	0.00020	0.0754037
GO:0010090	trichome morphogenesis	82	11	2.61	0.00020	0.0754037
GO:0035556	intracellular signal transduction	637	34	20.25	0.00017	0.0754037
GO:0046777	protein autophosphorylation	189	18	6.01	0.00021	0.0754037
GO:0051453	regulation of intracellular pH	36	7	1.14	0.00021	0.0754037
GO:0018105	peptidyl-serine phosphorylation	82	10	2.61	0.00027	0.0911155
GO:0009584	detection of visible light	5	3	0.16	0.00031	0.0943878
GO:0042147	retrograde transport, endosome to Golgi	31	7	0.99	0.00031	0.0943878
GO:0007032	endosome organization	12	4	0.38	0.00041	0.112812
GO:0009846	pollen germination	71	9	2.26	0.00041	0.112812
GO:0009793	embryo development ending in seed dormancy	633	44	20.12	0.00048	0.126399
GO:0010218	response to far red light	53	9	1.68	0.00050	0.126399
GO:0009790	embryo development	723	56	22.98	0.00060	0.13546
GO:0032527	protein exit from endoplasmic reticulum	20	5	0.64	0.00059	0.13546
GO:0036092	phosphatidylinositol-3-phosphate biosynthetic process	6	3	0.19	0.00060	0.13546
GO:0045893	positive regulation of transcription, DNA-templated	498	41	15.83	0.00063	0.136763
GO:0051781	positive regulation of cell division	14	4	0.45	0.00079	0.164492
GO:0061408	positive regulation of transcription from RNA polymerase II promoter in response to heat stress	24	5	0.76	0.00082	0.166649
GO:0000290	deadenylation-dependent decapping of nuclear-transcribed mRNA	7	3	0.22	0.00102	0.187078
GO:0007040	lysosome organization	2	2	0.06	0.00101	0.187078
GO:1902504	regulation of signal transduction involved in mitotic G2 DNA damage checkpoint	2	2	0.06	0.00101	0.187078
GO:0048366	leaf development	413	27	13.13	0.00114	0.203658
GO:0009738	abscisic acid-activated signaling pathway	287	22	9.12	0.00119	0.205507
GO:0006357	regulation of transcription by RNA polymerase II	349	32	11.09	0.00136	0.222825
GO:0010072	primary shoot apical meristem specification	16	4	0.51	0.00136	0.222825
GO:0006397	mRNA processing	398	38	12.65	0.00155	0.241113
GO:0016441	posttranscriptional gene silencing	161	8	5.12	0.00159	0.241113
GO:0098719	sodium ion import across plasma membrane	8	3	0.25	0.00159	0.241113
GO:0006886	intracellular protein transport	568	39	18.06	0.00164	0.242583
GO:0008285	negative regulation of cell proliferation	18	4	0.57	0.00217	0.306465
GO:0009959	negative gravitropism	18	4	0.57	0.00217	0.306465
GO:0032786	positive regulation of DNA-templated transcription, elongation	21	5	0.67	0.00232	0.319306
GO:0051301	cell division	387	29	12.3	0.00255	0.344272
GO:0009306	protein secretion	31	5	0.99	0.00274	0.361605
GO:0006390	mitochondrial transcription	3	2	0.1	0.00296	0.374509
GO:0010113	negative regulation of systemic acquired resistance	3	2	0.1	0.00296	0.374509
GO:0016036	cellular response to phosphate starvation	115	11	3.66	0.00304	0.375798
GO:0009910	negative regulation of flower development	61	7	1.94	0.00314	0.381041
GO:0000413	protein peptidyl-prolyl isomerization	34	5	1.08	0.00415	0.482
GO:0006355	regulation of transcription, DNA-templated	2203	132	70.03	0.00437	0.482
GO:0009909	regulation of flower development	185	20	5.88	0.00426	0.482
GO:0080111	DNA demethylation	17	4	0.54	0.00435	0.482
GO:1901001	negative regulation of response to salt stress	11	3	0.35	0.00436	0.482
GO:0000373	Group II intron splicing	22	4	0.7	0.00470	0.491065
GO:0006298	mismatch repair	22	4	0.7	0.00470	0.491065
GO:0031047	gene silencing by RNA	194	12	6.17	0.00465	0.491065
GO:0006511	ubiquitin-dependent protein catabolic process	461	26	14.65	0.00559	0.4957
GO:0006974	cellular response to DNA damage stimulus	359	23	11.41	0.00535	0.4957
GO:0007188	adenylate cyclase-modulating G protein-coupled receptor signaling pathway	4	2	0.13	0.00580	0.4957
GO:0008053	mitochondrial fusion	4	2	0.13	0.00580	0.4957
GO:0009410	response to xenobiotic stimulus	12	3	0.38	0.00579	0.4957
GO:0009555	pollen development	353	20	11.22	0.00511	0.4957
GO:0015692	lead ion transport	4	2	0.13	0.00580	0.4957
GO:0035542	regulation of SNARE complex assembly	4	2	0.13	0.00580	0.4957
GO:0042407	cristae formation	4	2	0.13	0.00580	0.4957
GO:0048575	short-day photoperiodism, flowering	18	3	0.57	0.00580	0.4957
GO:0048586	regulation of long-day photoperiodism, flowering	24	5	0.76	0.00577	0.4957
GO:0080171	lytic vacuole organization	6	4	0.19	0.00578	0.4957
GO:1990069	stomatal opening	19	4	0.6	0.00578	0.4957
GO:0006890	retrograde vesicle-mediated transport, Golgi to ER	37	5	1.18	0.00602	0.506848
GO:0006896	Golgi to vacuole transport	24	4	0.76	0.00649	0.539001
GO:0000398	mRNA splicing, via spliceosome	196	17	6.23	0.00772	0.632613
GO:0007030	Golgi organization	40	5	1.27	0.00840	0.67891
GO:0009908	flower development	575	37	18.28	0.00851	0.67891
GO:0006013	mannose metabolic process	5	2	0.16	0.00947	0.700295
GO:0010100	negative regulation of photomorphogenesis	14	3	0.45	0.00896	0.700295
GO:0017006	protein-tetrapyrrole linkage	7	3	0.22	0.00945	0.700295
GO:0045836	positive regulation of meiotic nuclear division	5	2	0.16	0.00947	0.700295
GO:1902066	regulation of cell wall pectin metabolic process	5	2	0.16	0.00947	0.700295
GO:1902182	shoot apical meristem development	15	4	0.48	0.00943	0.700295
GO:0009737	response to abscisic acid	651	42	20.69	0.00973	0.711248
a Number of genes mapped to the GO term from all annotated A. thaliana genes.
b Number of genes mapped to the GO term from the individual module.
c Expected number of these genes mapped to the GO term if they were randomly distributed over all GO terms.
d The p value with Fisher’s exact test.
e The adjust p value with FDR method.

[truncated: 5 more sheets: Section "f" Ath, Section "g" Aly+Esa, Section "h" Aly+Esa, Section "i" Aly, Section "j" Esa]
