# Supplementary material for: Drought resistance is mediated by divergent strategies in closely related Brassicaceae
Source: New Phytol. 2019 Jun 18;223(2):783–97. doi: 10.1111/nph.15841 (PMC6771540; doi:10.1111/nph.15841)
Supplement: Supplementary file 7 — Table S6 Not shared GO terms and KEGG pathways at T11. [file NPH-223-783-s007.xlsx]

## Sheet: Title page
New Phytologist Supporting Information Table S6
Article title:	Drought resistance is mediated by divergent strategies in closely related Brassicaceae
Authors:	Nora Marín-de la Rosa, Chung-Wen Lin, Yang Jae Kang, Stijn Dhondt, Nathalie Gonzalez, Dirk Inzé and Pascal Falter-Braun
Article acceptance date:	29 March 2019.

## Sheet: Table S6 
Table S6: Not shared GO terms and KEGG pathways at T11
Worksheet
GO_T11	The topGO package (Alexa et al., 2006) was used for gene ontology biological processes enrichment analysis of the eight significant WGCNA modules. Terms with significanted genes less than 3 and Fisher test less than 0.001 were excluded.
KEGG modules	The limma package (Diboun et al., 2006) was used for KEGG pathway enrichment analysis of the eight significant WGCNA modules. The threshold of FDR < 0.05 was used.
Alexa A., Rahnenführer J. & Lengauer T. (2006) Improved scoring of functional groups from gene expression data by decorrelating GO graph structure. Bioinformatics 22, 1600–1607.
Diboun I., Wernisch L., Orengo C.A. & Koltzenburg M. (2006) Microarray analysis after RNA amplification can detect pronounced differences in gene expression using limma. BMC Genomics 7, 252.

## Sheet: GO_T11
						Ath				Aly				Esa
Term	Annotated	Category	CntCat	CatSig	Annotateda	Observedb	Expectedc	classicFisherd	FDRe	Observedb	Expectedc	classicFisherd	FDRe	Observedb	Expectedc	classicFisherd	FDRe
GO:0051781	positive regulation of cell division	cell cycle regulation		0.005	14					4	0.76	0.00557	0.38281
GO:0032875	regulation of DNA endoreduplication	cell cycle regulation		0.005	22					5	1.19	0.01162	0.572157
GO:0008285	negative regulation of cell proliferation	cell cycle regulation		0.005	18					4	0.98	0.01433	0.634395
GO:0042023	DNA endoreduplication	cell cycle regulation		0.005	42					9	2.28	0.02064	0.759407
GO:0000278	mitotic cell cycle	cell cycle regulation		0.005	220					29	11.94	0.02384	0.853998
GO:0051301	cell division	cell cycle regulation		0.005	367					36	19.91	0.0255	0.864108
GO:2000652	regulation of secondary cell wall biogenesis	cell wall organization		0.01	23									4	0.25	0.01146	1
GO:0071555	cell wall organization	cell wall organization		0.01	521									10	5.75	0.01241	1
GO:0006338	chromatin remodeling	chromatin organization		0.0018	39					6	2.12	0.01866	0.706194
GO:0016570	histone modification	chromatin organization		0.0018	156					20	8.46	0.03764	1
GO:0006325	chromatin organization	chromatin organization		0.0018	329					41	17.85	0.04557	1
GO:0007623	circadian rhythm	circadian rhythm regulation		8e-06	147					28	7.98	7.9e-06	0.00750595
GO:0042752	regulation of circadian rhythm	circadian rhythm regulation		8e-06	61					11	3.31	0.0057	0.38281
GO:0048511	rhythmic process	circadian rhythm regulation		8e-06	155					31	8.41	0.00698	0.447369
GO:0007018	microtubule-based movement	cytoskeleton organization		0.00012	43					9	2.33	0.00042	0.0920492
GO:0043622	cortical microtubule organization	cytoskeleton organization		0.00012	28					7	1.52	0.00059	0.106646
GO:0030010	establishment of cell polarity	cytoskeleton organization		0.00012	11					4	0.6	0.00849	0.480449
GO:0030036	actin cytoskeleton organization	cytoskeleton organization		0.00012	87					14	4.72	0.01032	0.542432
GO:0045010	actin nucleation	cytoskeleton organization		0.00012	22					5	1.19	0.01431	0.634395
GO:0007010	cytoskeleton organization	cytoskeleton organization		0.00012	194					29	10.53	0.02353	0.849505
GO:0007033	vacuole organization	cytoskeleton organization		0.00012	57					9	3.09	0.04791	1
GO:0045087	innate immune response	defense		9e-06	388					32	21.05	0.01732	0.676567
GO:0006952	defense response	defense		9e-06	1661	43	17.33	9e-06	0.051427
GO:0009626	plant-type hypersensitive response	defense		9e-06	86	5	0.9	0.0055	1
GO:0042742	defense response to bacterium	defense		9e-06	389	13	4.06	0.0061	1
GO:0000724	double-strand break repair via homologous recombination	DNA repair		0.0018	63									4	0.7	0.0052	1
GO:0006298	mismatch repair	DNA repair		0.0018	18					4	0.98	0.01433	0.634395
GO:0006289	nucleotide-excision repair	DNA repair		0.0018	32					6	1.74	0.03836	1
GO:0030154	cell differentiation	growth and development		9.2e-06	837									24	9.24	8.7e-05	0.165288
GO:0009838	abscission	growth and development		2.7e-07	35									5	0.39	0.00071	0.804758
GO:0007275	multicellular organism development	growth and development		9.2e-06	3136									50	34.63	0.02105	1
GO:0009909	regulation of flower development	growth and development	2	9e-06	158					29	8.57	0.00014	0.0370703	6	1.74	0.02878	1
GO:0009959	negative gravitropism	growth and development		9.2e-06	11					6	0.6	9.2e-06	0.00750595
GO:0060321	acceptance of pollen	growth and development		9e-06	12					6	0.65	1.8e-05	0.01253
GO:0009942	longitudinal axis specification	growth and development		9.2e-06	9					5	0.49	4.9e-05	0.0194518
GO:0010073	meristem maintenance	growth and development		9.2e-06	122					19	6.62	0.00012	0.0350648
GO:0009910	negative regulation of flower development	growth and development		9e-06	53					10	2.88	0.00049	0.10035
GO:0080022	primary root development	growth and development		0.0009	30					7	1.63	0.00092	0.146098
GO:0009846	pollen germination	growth and development		9e-06	69					11	3.74	0.00116	0.178217
GO:0009908	flower development	growth and development		9e-06	539					58	29.25	0.00122	0.183627
GO:0048508	embryonic meristem development	growth and development		9.2e-06	34					9	1.84	0.00292	0.263806
GO:0009555	pollen development	growth and development		9e-06	339					29	18.39	0.00376	0.310552
GO:0010029	regulation of seed germination	growth and development		0.00557	85					12	4.61	0.00388	0.316021
GO:0010090	trichome morphogenesis	growth and development		9.2e-06	81					12	4.39	0.0045	0.355693
GO:0009553	embryo sac development	growth and development		9.2e-06	158					14	8.57	0.00536	0.38281
GO:0048366	leaf development	growth and development		9.2e-06	388					39	21.05	0.00538	0.38281
GO:0048354	mucilage biosynthetic process involved in seed coat development	growth and development		0.00557	14					4	0.76	0.00557	0.38281
GO:0009911	positive regulation of flower development	growth and development		9e-06	41					7	2.22	0.00606	0.401748
GO:0048507	meristem development	growth and development		9.2e-06	258					39	14	0.00695	0.447369
GO:0010072	primary shoot apical meristem specification	growth and development		9.2e-06	16					4	0.87	0.00929	0.509558
GO:0048573	photoperiodism, flowering	growth and development		5.5e-05	116					20	6.29	0.0098	0.52945
GO:2000028	regulation of photoperiodism, flowering	growth and development		5.5e-05	55					12	2.98	0.00984	0.52945
GO:0010492	maintenance of shoot apical meristem identity	growth and development		9.2e-06	17					4	0.92	0.01164	0.572157
GO:0009793	embryo development ending in seed dormancy	growth and development		0.00557	623					57	33.8	0.0125	0.604001
GO:0010102	lateral root morphogenesis	growth and development		0.0009	69					8	3.74	0.01429	0.634395
GO:0048586	regulation of long-day photoperiodism, flowering	growth and development		5.5e-05	24					7	1.3	0.01632	0.645249
GO:0009845	seed germination	growth and development		0.00557	180					24	9.77	0.01995	0.738947
GO:0009790	embryo development	growth and development		0.00557	716					70	38.85	0.02155	0.786792
GO:0032502	developmental process	growth and development		9.2e-06	3748					305	203.36	0.02942	0.948117
GO:0010087	phloem or xylem histogenesis	growth and development		9.2e-06	73					6	3.96	0.03137	0.988555
GO:0009791	post-embryonic development	growth and development		0.00557	1803					177	97.83	0.03189	0.999597
GO:0048527	lateral root development	growth and development		0.0009	123					15	6.67	0.03649	1
GO:0010048	vernalization response	growth and development		0.00557	19					4	1.03	0.03697	1
GO:0048443	stamen development	growth and development		9.2e-06	100	4	1.04	0.0033	1
GO:0010228	vegetative to reproductive phase transition of meristem	growth and development		9.2e-06	209	6	2.18	0.0162	1
GO:0040007	growth	growth and development			709	10	7.4	0.0387	1
GO:0009751	response to salicylic acid	hormone signaling and response	2	2.7e-07	220	9	2.29	0.0193	1					11	2.43	3.6e-05	0.103914
GO:0009753	response to jasmonic acid	hormone signaling and response	2	2.7e-07	241	8	2.51	0.0163	1					7	2.66	0.00505	1
GO:0009739	response to gibberellin	hormone signaling and response		2.7e-07	180									5	1.99	0.01774	1
GO:0009737	response to abscisic acid	hormone signaling and response	2	2.7e-07	599	13	6.25	0.0063	1	68	32.5	2e-05	0.0128413
GO:0009867	jasmonic acid mediated signaling pathway	hormone signaling and response		2.7e-07	95					12	5.15	0.00231	0.263806
GO:0009789	positive regulation of abscisic acid-activated signaling pathway	hormone signaling and response		2.7e-07	36					6	1.95	0.01213	0.591383
GO:0009733	response to auxin	hormone signaling and response		2.7e-07	429					33	23.28	0.01396	0.634395
GO:0009738	abscisic acid-activated signaling pathway	hormone signaling and response		2.7e-07	256					29	13.89	0.02166	0.786792
GO:0009788	negative regulation of abscisic acid-activated signaling pathway	hormone signaling and response		2.7e-07	48					6	2.6	0.0443	1
GO:0006811	ion transport	ion transport and homeostasis		0.002	723					56	39.23	0.0025	0.263806
GO:0051453	regulation of intracellular pH	ion transport and homeostasis			22					5	1.19	0.00556	0.38281
GO:0055062	phosphate ion homeostasis	ion transport and homeostasis		0.002	24					4	1.3	0.03699	1
GO:0006820	anion transport	ion transport and homeostasis		0.002	289					20	15.68	0.04429	1
GO:0019509	L-methionine salvage from methylthioadenosine	metabolic processing		4.9e-05	9					5	0.49	4.9e-05	0.0194518
GO:0009435	NAD biosynthetic process	metabolic processing		4.9e-05	7					4	0.38	0.00146	0.19024
GO:2000377	regulation of reactive oxygen species metabolic process	metabolic processing		0.004	49					11	2.66	0.00481	0.356122
GO:0018298	protein-chromophore linkage	metabolic processing		5.5e-05	44					7	2.39	0.00897	0.501616
GO:0006004	fucose metabolic process	metabolic processing		4.9e-05	34					6	1.84	0.00918	0.50842
GO:0080111	DNA demethylation	metabolic processing		0.0018	12					4	0.65	0.01044	0.542432
GO:0005983	starch catabolic process	metabolic processing		4.9e-05	17					4	0.92	0.01164	0.572157
GO:0005977	glycogen metabolic process	metabolic processing		4.9e-05	18					4	0.98	0.01638	0.645249
GO:0005982	starch metabolic process	metabolic processing		4.9e-05	70					12	3.8	0.01874	0.706194
GO:0006499	N-terminal protein myristoylation	metabolic processing			45					6	2.44	0.03367	1
GO:0006629	lipid metabolic process	metabolic processing	2	4.9e-05	1039	19	10.84	0.0273	1	73	56.37	0.03668	1
GO:0010380	regulation of chlorophyll biosynthetic process	metabolic processing		5.5e-05	19					4	1.03	0.0444	1
GO:0006520	cellular amino acid metabolic process	metabolic processing		4.9e-05	412					30	22.35	0.04921	1
GO:0009813	flavonoid biosynthetic process	metabolic processing		4.9e-05	93	5	0.97	0.0031	1
GO:0055114	oxidation-reduction process	metabolic processing		0.004	1442	23	15.04	0.0243	1
GO:0006259	DNA metabolic process	metabolic processing		4.9e-05	530	14	5.53	0.0301	1
GO:0006397	mRNA processing	metabolic processing		1.4e-11	331					39	17.96	0.00568	0.38281
GO:0006396	RNA processing	metabolic processing		1.4e-11	715					71	38.79	0.00659	0.432061
GO:0006378	mRNA polyadenylation	metabolic processing		1.4e-11	18					4	0.98	0.01433	0.634395
GO:0006457	protein folding	others			248					34	13.46	2.1e-06	0.0029143
GO:0009414	response to water deprivation	response to stress		5.1e-05	362					41	19.64	8.4e-07	0.00158879
GO:0009611	response to wounding	response to stress	2	5.1e-05	220	6	2.29	0.0283	1	27	11.94	5.1e-05	0.0194518
GO:0009651	response to salt stress	response to stress		5.1e-05	596					64	32.34	0.00011	0.0350648
GO:0010244	response to low fluence blue light stimulus by blue low-fluence system	response to stress		5.5e-05	9					4	0.49	0.00087	0.142195
GO:0042594	response to starvation	response to stress		5.1e-05	197					21	10.69	0.00144	0.19024
GO:0009749	response to glucose	response to stress		4.9e-05	51					8	2.77	0.00202	0.244571
GO:0071281	cellular response to iron ion	response to stress		0.002	35					7	1.9	0.0024	0.263806
GO:0006970	response to osmotic stress	response to stress		5.1e-05	671					74	36.41	0.00291	0.263806
GO:0010100	negative regulation of photomorphogenesis	response to stress		5.5e-05	12					4	0.65	0.00301	0.263806
GO:1902074	response to salt	response to stress		5.1e-05	12					4	0.65	0.00301	0.263806
GO:0010555	response to mannitol	response to stress			14					4	0.76	0.00557	0.38281
GO:0009638	phototropism	response to stress		5.5e-05	15					4	0.81	0.00728	0.451128
GO:0010218	response to far red light	response to stress		5.5e-05	61					12	3.31	0.00779	0.474505
GO:0006974	cellular response to DNA damage stimulus	response to stress		0.0018	314					31	17.04	0.00811	0.480449
GO:0009639	response to red or far red light	response to stress		5.5e-05	248					31	13.46	0.01123	0.572157
GO:0010114	response to red light	response to stress		5.5e-05	71					12	3.85	0.01126	0.572157
GO:0042538	hyperosmotic salinity response	response to stress		5.1e-05	62					8	3.36	0.01843	0.706194
GO:0006972	hyperosmotic response	response to stress		5.1e-05	74					11	4.02	0.02405	0.853998
GO:0034605	cellular response to heat	response to stress		5.1e-05	32					6	1.74	0.02876	0.932152
GO:0009409	response to cold	response to stress		5.1e-05	402					40	21.81	0.03299	1
GO:1900150	regulation of defense response to fungus	response to stress		9e-06	23					4	1.25	0.03348	1
GO:0009646	response to absence of light	response to stress		5.5e-05	46					6	2.5	0.03701	1
GO:1901000	regulation of response to salt stress	response to stress		5.1e-05	25					6	1.36	0.03798	1
GO:0071483	cellular response to blue light	response to stress		5.5e-05	26					4	1.41	0.03809	1
GO:0009814	defense response, incompatible interaction	response to stress		9e-06	217					17	11.77	0.03828	1
GO:0071472	cellular response to salt stress	response to stress		5.1e-05	35					5	1.9	0.03916	1
GO:0010286	heat acclimation	response to stress		5.1e-05	46					7	2.5	0.04336	1
GO:0016036	cellular response to phosphate starvation	response to stress		5.1e-05	104					11	5.64	0.04729	1
GO:0080167	response to karrikin	response to stress		2.7e-07	128	6	1.34	0.0023	1
GO:0035556	intracellular signal transduction	signaling pathway		2.7e-07	533					60	28.92	2.7e-07	0.000769572
GO:0018105	peptidyl-serine phosphorylation	signaling pathway		2.7e-07	76					16	4.12	2.6e-06	0.0029143
GO:0016579	protein deubiquitination	signaling pathway		2.7e-07	40					10	2.17	4.1e-05	0.0194518
GO:0009585	red, far-red light phototransduction	signaling pathway		5.5e-05	67					13	3.64	5.5e-05	0.0194518
GO:0000160	phosphorelay signal transduction system	signaling pathway		2.7e-07	238					26	12.91	0.00012	0.0350648
GO:0018107	peptidyl-threonine phosphorylation	signaling pathway		2.7e-07	19					6	1.03	0.00037	0.0847379
GO:0046777	protein autophosphorylation	signaling pathway		2.7e-07	138					18	7.49	0.00049	0.10035
GO:0006468	protein phosphorylation	signaling pathway		2.7e-07	878					91	47.64	0.00062	0.106646
GO:0006511	ubiquitin-dependent protein catabolic process	signaling pathway		2.7e-07	389					31	21.11	0.00183	0.227302
GO:0016567	protein ubiquitination	signaling pathway		2.7e-07	545					48	29.57	0.00234	0.263806
GO:0046854	phosphatidylinositol phosphorylation	signaling pathway		2.7e-07	17					4	0.92	0.01164	0.572157
GO:0001934	positive regulation of protein phosphorylation	signaling pathway		2.7e-07	50					7	2.71	0.01635	0.645249
GO:0016311	dephosphorylation	signaling pathway		2.7e-07	159					19	8.63	0.02836	0.924451
GO:0007165	signal transduction	signaling pathway		2.7e-07	1852	34	19.32	0.002	1
GO:1990069	stomatal opening	stomata regulation		0.01	16					4	0.87	0.01637	0.645249
GO:0010119	regulation of stomatal movement	stomata regulation		0.01	78					10	4.23	0.01758	0.682206
GO:0006357	regulation of transcription by RNA polymerase II	transcription regulation		1.4e-11	335									16	3.7	4.3e-07	0.00247439
GO:0006355	regulation of transcription, DNA-templated	transcription regulation	2	1.4e-11	2374					222	128.81	1.4e-11	8.18454e-08	49	26.22	0.00591	1
GO:0045893	positive regulation of transcription, DNA-templated	transcription regulation	2	1.4e-11	356					33	19.32	5.3e-05	0.0194518	10	3.93	0.01221	1
GO:0010468	regulation of gene expression	transcription regulation		1.4e-11	2776					267	150.62	4.2e-05	0.0194518
GO:0045892	negative regulation of transcription, DNA-templated	transcription regulation		1.4e-11	219					29	11.88	0.00071	0.119854
GO:0031047	gene silencing by RNA	transcription regulation		0.0018	184					20	9.98	0.0018	0.227302
GO:0016441	posttranscriptional gene silencing	transcription regulation		0.0018	151					13	8.19	0.00209	0.247869
GO:0080188	RNA-directed DNA methylation	transcription regulation		0.0018	20					5	1.09	0.00365	0.306281
GO:0035194	posttranscriptional gene silencing by RNA	transcription regulation		0.0018	135					9	7.32	0.00474	0.355693
GO:0010629	negative regulation of gene expression	transcription regulation		1.4e-11	494					59	26.8	0.01334	0.634395
GO:0006366	transcription by RNA polymerase II	transcription regulation		1.4e-11	379					32	20.56	0.03282	1
GO:0006869	lipid transport	transport		0.01	182									6	2.01	0.01594	1
GO:0006904	vesicle docking involved in exocytosis	transport		0.00012	41					11	2.22	0.00012	0.0350648
GO:0006886	intracellular protein transport	transport			370					37	20.08	0.00327	0.282418
GO:0042147	retrograde transport, endosome to Golgi	transport		0.00012	29					7	1.57	0.00338	0.287804
GO:0048193	Golgi vesicle transport	transport		0.00012	108					23	5.86	0.00459	0.355693
GO:0006896	Golgi to vacuole transport	transport		0.00012	15					4	0.81	0.00728	0.451128
GO:0055085	transmembrane transport	transport		0.002	771					49	41.83	0.00782	0.474505
GO:0009306	protein secretion	transport			28					5	1.52	0.01617	0.645249
GO:0006406	mRNA export from nucleus	transport		1.4e-11	30					6	1.63	0.03335	1
GO:0006888	ER to Golgi vesicle-mediated transport	transport		0.00012	45					6	2.44	0.04347	1
GO:0071805	potassium ion transmembrane transport	transport		0.002	49					6	2.66	0.04826	1
a Number of genes mapped to the GO term from all annotated A. thaliana genes.
b Number of genes mapped to the GO term from the individual module.
c Expected number of these genes mapped to the GO term if they were randomly distributed over all GO terms.
d The p value with Fisher’s exact test.
e The adjust p value with FDR method.

## Sheet: KEGG_T11
			Ath			Aly			Esa
ID	Pathway	Class	Annotateda	Observedb	FDRc	Annotateda	Observedb	FDRc	Annotateda	Observedb	FDRc
path:ath00310	Lysine degradation	Amino acid metabolism	31	4	0.000485077
path:ath00330	Arginine and proline metabolism	Amino acid metabolism	54	3	0.027291
path:ath00941	Flavonoid biosynthesis	Biosynthesis secondary metabolites	22	2	0.0286975
path:ath00561	Glycerolipid metabolism	Lipid metabolism	59	3	0.0342826
path:ath00906	Carotenoid biosynthesis	Metabolism of terpenoids and polyketides	29	2	0.0477886
path:ath00270	Cysteine and methionine metabolism	Amino acid metabolism	115	4	0.0502045
path:ath00410	beta-Alanine metabolism	Amino acid metabolism	40	2	0.0844058
path:ath00620	Pyruvate metabolism	Carbohydrate metabolism	86	3	0.0859916
path:ath00910	Nitrogen metabolism	Energy metabolism	43	2	0.0955148
path:ath00603	Glycosphingolipid biosynthesis - globo and isoglobo series	Lipid metabolism	9	1	0.104269
path:ath04712	Circadian rhythm - plant	Organismal Systems; Environmental adaptation				36	13	3.26177e-07
path:ath00760	Nicotinate and nicotinamide metabolism	Metabolism of cofactors and vitamins				16	5	0.00343857
path:ath03015	mRNA surveillance pathway	Genetic Information Processing; Translation				115	15	0.0114187
path:ath04070	Phosphatidylinositol signaling system	Environmental Information Processing; Signal transduction				76	10	0.0336361
path:ath03018	RNA degradation	Genetic Information Processing; Folding, sorting and degradation				113	13	0.0445884
path:ath04075	Plant hormone signal transduction	Environmental Information Processing; Signal transduction				273	26	0.0528409
path:ath00514	Other types of O-glycan biosynthesis	Glycan biosynthesis and metabolism				13	3	0.0548051
path:ath00562	Inositol phosphate metabolism	Carbohydrate metabolism				73	9	0.0604846
path:ath04120	Ubiquitin mediated proteolysis	Genetic Information Processing; Folding, sorting and degradation				143	15	0.0642948
path:ath00592	alpha-Linolenic acid metabolism	Lipid metabolism				42	6	0.0647773
path:ath00073	Cutin, suberine and wax biosynthesis	Lipid metabolism							29	3	0.00350337
path:ath03420	Nucleotide excision repair	Genetic Information Processing; Replication and repair							69	4	0.00611021
path:ath02010	ABC transporters	Environmental Information Processing; Membrane transport							26	2	0.0311681
path:ath00940	Phenylpropanoid biosynthesis	Biosynthesis of other secondary metabolites							168	5	0.0330644
path:ath03440	Homologous recombination	Genetic Information Processing; Replication and repair							67	3	0.0345412
path:ath00920	Sulfur metabolism	Energy metabolism							38	2	0.0621655
path:ath03410	Base excision repair	Genetic Information Processing; Replication and repair							43	2	0.0772149
path:ath03450	Non-homologous end-joining	Genetic Information Processing; Replication and repair							8	1	0.082764
path:ath03030	DNA replication	Genetic Information Processing; Replication and repair							50	2	0.099962
path:ath04626	Plant-pathogen interaction	Organismal Systems; Environmental adaptation							170	4	0.108234
a Number of genes mapped to the KEGG pathway from all annotated A. thaliana genes.
b Number of genes mapped to the KEGG pathway from the individual module.
c The adjust p value with FDR method.
