# Supplementary material for: Drought resistance is mediated by divergent strategies in closely related Brassicaceae
Source: New Phytol. 2019 Jun 18;223(2):783–97. doi: 10.1111/nph.15841 (PMC6771540; doi:10.1111/nph.15841)
Supplement: Supplementary file 8 — Table S7 Significant GO terms and KEGG pathways of modules. [file NPH-223-783-s008.xlsx]

## Sheet: Title page
New Phytologist Supporting Information Table S7
Article title:	Drought resistance is mediated by divergent strategies in closely related Brassicaceae
Authors:	Nora Marín-de la Rosa, Chung-Wen Lin, Yang Jae Kang, Stijn Dhondt, Nathalie Gonzalez, Dirk Inzé and Pascal Falter-Braun
Article acceptance date:	29 March 2019.

## Sheet: Table S7
Table S7: Significant GO terms and KEGG pathways of modules
Worksheet
GOmodules	The topGO package (Alexa et al., 2006) was used for gene ontology biological processes enrichment analysis of the eight significant WGCNA modules. Terms with significanted genes less than 3 and Fisher test less than 0.001 were excluded.
KEGGmodules	The limma package (Diboun et al., 2006) was used for KEGG pathway enrichment analysis of the eight significant WGCNA modules. The threshold of FDR < 0.05 was used.
Alexa A., Rahnenführer J. & Lengauer T. (2006) Improved scoring of functional groups from gene expression data by decorrelating GO graph structure. Bioinformatics 22, 1600–1607.
Diboun I., Wernisch L., Orengo C.A. & Koltzenburg M. (2006) Microarray analysis after RNA amplification can detect pronounced differences in gene expression using limma. BMC Genomics 7, 252.

## Sheet: GOmodules
Module	black (n = 725)
GO.ID	Ontology	Term	Annotateda	Observedb	Expectedc	classicFisherd	FDRe
GO:0016567	P	protein ubiquitination	545	30	12.52	1.9e-05	0.10969
GO:0009414	P	response to water deprivation	362	25	8.31	7.9e-05	0.211532
GO:0006487	P	protein N-linked glycosylation	34	6	0.78	0.00011	0.211532
GO:0009737	P	response to abscisic acid	599	33	13.76	0.00036	0.429026
GO:0015031	P	protein transport	634	26	14.56	0.00139	0.92574
GO:0010468	P	regulation of gene expression	2776	79	63.75	0.00162	0.92574
GO:0043161	P	proteasome-mediated ubiquitin-dependent protein catabolic process	171	13	3.93	0.0019	0.986022
GO:0009409	P	response to cold	402	19	9.23	0.00493	1
Module	lightcyan (n = 433)
GO.ID	Ontology	Term	Annotateda	Observedb	Expectedc	classicFisherd	FDRe
GO:0055114	P	oxidation-reduction process	1442	37	21.1	0.00335	1
GO:0009737	P	response to abscisic acid	599	17	8.77	0.00729	1
Module	lightgreen (n = 420)
GO.ID	Ontology	Term	Annotateda	Observedb	Expectedc	classicFisherd	FDRe
GO:0009739	P	response to gibberellin	180	9	2.47	0.0015	1
GO:0055072	P	iron ion homeostasis	52	4	0.71	0.0071	1
Module	magenta (n = 711)
GO.ID	Ontology	Term	Annotateda	Observedb	Expectedc	classicFisherd	FDRe
GO:0009414	P	response to water deprivation	362	42	8.48	1.8e-15	1.03753e-11
GO:0009651	P	response to salt stress	596	47	13.96	9.4e-13	2.6778e-09
GO:0009737	P	response to abscisic acid	599	50	14.03	3.3e-07	0.000620914
GO:0009718	P	anthocyanin-containing compound biosynthetic process	35	6	0.82	4.6e-05	0.0598275
GO:0007275	P	multicellular organism development	3136	104	73.45	5.2e-05	0.0598275
GO:0009738	P	abscisic acid-activated signaling pathway	256	25	6	7e-05	0.0667358
GO:0006470	P	protein dephosphorylation	117	11	2.74	9.8e-05	0.0799107
GO:0006970	P	response to osmotic stress	671	55	15.72	0.00025	0.180015
GO:0046686	P	response to cadmium ion	344	20	8.06	0.00043	0.271081
GO:0009788	P	negative regulation of abscisic acid-activated signaling pathway	48	6	1.12	0.00086	0.454612
GO:0031098	P	stress-activated protein kinase signaling cascade	33	5	0.77	0.00096	0.454612
GO:0032147	P	activation of protein kinase activity	33	5	0.77	0.00096	0.454612
GO:0023014	P	signal transduction by protein phosphorylation	40	5	0.94	0.00232	0.761301
GO:0015996	P	chlorophyll catabolic process	18	5	0.42	0.00238	0.761301
GO:0010150	P	leaf senescence	134	11	3.14	0.00323	0.895222
GO:0010118	P	stomatal movement	125	12	2.93	0.0033	0.895222
GO:0071805	P	potassium ion transmembrane transport	49	5	1.15	0.00566	1
GO:0019760	P	glucosinolate metabolic process	132	7	3.09	0.00635	1
GO:0006355	P	regulation of transcription, DNA-templated	2374	85	55.61	0.0065	1
GO:0055085	P	transmembrane transport	771	34	18.06	0.00705	1
GO:0016567	P	protein ubiquitination	545	24	12.77	0.00897	1
GO:0006906	P	vesicle fusion	55	5	1.29	0.00921	1
GO:0009789	P	positive regulation of abscisic acid-activated signaling pathway	36	4	0.84	0.0097	1
GO:0042542	P	response to hydrogen peroxide	65	6	1.52	0.00987	1
Module	orange (n = 290)
GO.ID	Ontology	Term	Annotateda	Observedb	Expectedc	classicFisherd	FDRe
GO:0006457	P	protein folding	248	12	2.23	1.4e-05	0.0803791
GO:0006974	P	cellular response to DNA damage stimulus	314	9	2.82	0.00153	1
GO:0040007	P	growth	709	10	6.37	0.00158	1
GO:0006886	P	intracellular protein transport	370	11	3.32	0.00603	1
GO:0051246	P	regulation of protein metabolic process	408	10	3.66	0.00877	1
GO:0009116	P	nucleoside metabolic process	85	5	0.76	0.0098	1
Module	pink (n = 714)
GO.ID	Ontology	Term	Annotateda	Observedb	Expectedc	classicFisherd	FDRe
GO:0009773	P	photosynthetic electron transport in photosystem I	16	12	0.39	5.7e-17	3.24725e-13
GO:0009735	P	response to cytokinin	250	32	6.02	1.1e-12	2.6895e-09
GO:0009768	P	photosynthesis, light harvesting in photosystem I	23	11	0.55	1.5e-12	2.6895e-09
GO:0015979	P	photosynthesis	263	67	6.33	1.9e-12	2.6895e-09
GO:0019253	P	reductive pentose-phosphate cycle	19	8	0.46	6.5e-09	7.36142e-06
GO:0042742	P	defense response to bacterium	389	30	9.36	1.5e-08	1.38742e-05
GO:0018119	P	peptidyl-cysteine S-nitrosylation	16	7	0.39	4.3e-08	3.49765e-05
GO:0018298	P	protein-chromophore linkage	44	10	1.06	7.2e-08	5.14937e-05
GO:0009409	P	response to cold	402	29	9.68	8.8e-08	5.58274e-05
GO:0010114	P	response to red light	71	11	1.71	1e-06	0.000568605
GO:0045454	P	cell redox homeostasis	139	15	3.35	1.4e-06	0.000723277
GO:0010258	P	NADH dehydrogenase complex (plastoquinone) assembly	5	4	0.12	1.6e-06	0.000775555
GO:0010196	P	nonphotochemical quenching	11	5	0.26	3.3e-06	0.00143027
GO:0010207	P	photosystem II assembly	23	6	0.55	1.4e-05	0.00526543
GO:0010583	P	response to cyclopentenone	34	7	0.82	1.4e-05	0.00526543
GO:0015995	P	chlorophyll biosynthetic process	62	9	1.49	1.7e-05	0.00594521
GO:0006949	P	syncytium formation	16	5	0.39	2.8e-05	0.00935599
GO:0009828	P	plant-type cell wall loosening	38	7	0.91	3e-05	0.00946963
GO:0009831	P	plant-type cell wall modification involved in multidimensional cell growth	27	6	0.65	3.7e-05	0.0109687
GO:0006833	P	water transport	20	5	0.48	9.1e-05	0.026061
GO:0009740	P	gibberellic acid mediated signaling pathway	85	9	2.05	0.00013	0.0351845
GO:0032544	P	plastid translation	12	4	0.29	0.00014	0.0365971
GO:0055114	P	oxidation-reduction process	1442	74	34.71	0.00019	0.0471361
GO:0042254	P	ribosome biogenesis	360	17	8.67	0.00022	0.0514004
GO:0009734	P	auxin-activated signaling pathway	193	14	4.65	0.00023	0.0514004
GO:0010205	P	photoinhibition	14	4	0.34	0.00027	0.055959
GO:0010206	P	photosystem II repair	15	4	0.36	0.00037	0.0722776
GO:0000160	P	phosphorelay signal transduction system	238	9	5.73	0.00071	0.122775
GO:0034220	P	ion transmembrane transport	343	13	8.26	0.00093	0.155423
GO:0006094	P	gluconeogenesis	19	4	0.46	0.00097	0.155423
GO:0034599	P	cellular response to oxidative stress	98	8	2.36	0.00098	0.155423
GO:0009767	P	photosynthetic electron transport chain	59	22	1.42	0.00107	0.16018
GO:0080167	P	response to karrikin	128	10	3.08	0.00109	0.16018
GO:0007623	P	circadian rhythm	147	10	3.54	0.0011	0.16018
GO:0009645	P	response to low light intensity stimulus	20	4	0.48	0.00119	0.169038
GO:0040008	P	regulation of growth	296	13	7.13	0.0013	0.180701
GO:0009736	P	cytokinin-activated signaling pathway	70	7	1.69	0.00146	0.194762
GO:0035304	P	regulation of protein dephosphorylation	12	4	0.29	0.0017	0.216497
GO:0009416	P	response to light stimulus	814	56	19.59	0.00204	0.247042
GO:0006633	P	fatty acid biosynthetic process	169	15	4.07	0.00212	0.252035
GO:0010090	P	trichome morphogenesis	81	6	1.95	0.00261	0.30369
GO:0010218	P	response to far red light	61	6	1.47	0.00344	0.356297
GO:0016042	P	lipid catabolic process	234	12	5.63	0.00368	0.374742
GO:0009826	P	unidimensional cell growth	334	14	8.04	0.00387	0.387453
GO:0006662	P	glycerol ether metabolic process	29	4	0.7	0.0049	0.47347
GO:0046323	P	glucose import	30	4	0.72	0.00554	0.510132
GO:0006096	P	glycolytic process	69	6	1.66	0.00632	0.571814
GO:0071555	P	cell wall organization	521	29	12.54	0.00673	0.591409
GO:0009742	P	brassinosteroid mediated signaling pathway	86	7	2.07	0.00674	0.591409
GO:0015986	P	ATP synthesis coupled proton transport	32	4	0.77	0.00701	0.60549
GO:0000272	P	polysaccharide catabolic process	167	9	4.02	0.00726	0.616938
GO:0019684	P	photosynthesis, light reaction	140	42	3.37	0.00735	0.616938
GO:0006412	P	translation	1486	31	35.77	0.00856	0.678084
Module	purple (n = 1502)
GO.ID	Ontology	Term	Annotateda	Observedb	Expectedc	classicFisherd	FDRe
GO:0016579	P	protein deubiquitination	40	13	1.92	2.4e-08	0.00013622
GO:0006886	P	intracellular protein transport	370	54	17.74	2.2e-07	0.000625278
GO:0009451	P	RNA modification	314	38	15.06	7.6e-07	0.00145068
GO:0060321	P	acceptance of pollen	12	6	0.58	8.7e-06	0.0123357
GO:0006397	P	mRNA processing	331	47	15.87	2e-05	0.0218932
GO:0010018	P	far-red light signaling pathway	14	6	0.67	2.6e-05	0.0218932
GO:0030488	P	tRNA methylation	11	6	0.53	2.7e-05	0.0218932
GO:0010228	P	vegetative to reproductive phase transition of meristem	209	26	10.02	3.3e-05	0.0235525
GO:0010501	P	RNA secondary structure unwinding	29	8	1.39	4.8e-05	0.0301533
GO:0032502	P	developmental process	3748	269	179.73	5.8e-05	0.0330468
GO:0009585	P	red, far-red light phototransduction	67	12	3.21	7.3e-05	0.0377881
GO:0046686	P	response to cadmium ion	344	33	16.5	0.00013	0.057658
GO:0006468	P	protein phosphorylation	878	76	42.1	0.00016	0.0635302
GO:0000398	P	mRNA splicing, via spliceosome	125	18	5.99	0.00017	0.0635302
GO:0009909	P	regulation of flower development	158	24	7.58	0.0002	0.0702649
GO:0006511	P	ubiquitin-dependent protein catabolic process	389	35	18.65	0.00022	0.0702649
GO:0016310	P	phosphorylation	1200	103	57.54	0.00022	0.0702649
GO:0006914	P	autophagy	55	14	2.64	0.00025	0.0760982
GO:0006446	P	regulation of translational initiation	14	5	0.67	0.00035	0.0951085
GO:0042753	P	positive regulation of circadian rhythm	21	6	1.01	0.00035	0.0951085
GO:0051028	P	mRNA transport	60	13	2.88	0.00043	0.11201
GO:0010584	P	pollen exine formation	30	7	1.44	0.0006	0.146334
GO:0008380	P	RNA splicing	230	34	11.03	0.00062	0.146334
GO:0006457	P	protein folding	248	24	11.89	0.00069	0.158562
GO:0007033	P	vacuole organization	57	13	2.73	0.00095	0.200745
GO:0046777	P	protein autophosphorylation	138	16	6.62	0.00097	0.200745
GO:0009435	P	NAD biosynthetic process	7	4	0.34	0.00102	0.200745
GO:2000034	P	regulation of seed maturation	21	5	1.01	0.00102	0.200745
GO:0006413	P	translational initiation	103	17	4.94	0.00106	0.202416
GO:0048868	P	pollen tube development	207	18	9.93	0.00119	0.219408
GO:0009959	P	negative gravitropism	11	4	0.53	0.00132	0.235995
GO:0045892	P	negative regulation of transcription, DNA-templated	219	23	10.5	0.00138	0.238103
GO:0009846	P	pollen germination	69	10	3.31	0.0016	0.256996
GO:0010078	P	maintenance of root meristem identity	12	4	0.58	0.00191	0.256996
GO:0048366	P	leaf development	388	41	18.61	0.00192	0.256996
GO:0000184	P	nuclear-transcribed mRNA catabolic process, nonsense-mediated decay	20	5	0.96	0.00213	0.256996
GO:0045893	P	positive regulation of transcription, DNA-templated	356	29	17.07	0.00214	0.256996
GO:0010090	P	trichome morphogenesis	81	10	3.88	0.00265	0.290844
GO:0009911	P	positive regulation of flower development	41	7	1.97	0.00308	0.321835
GO:0042594	P	response to starvation	197	22	9.45	0.00325	0.321835
GO:0016558	P	protein import into peroxisome matrix	11	5	0.53	0.00332	0.321835
GO:0042742	P	defense response to bacterium	389	32	18.65	0.00407	0.38678
GO:0015031	P	protein transport	634	79	30.4	0.00438	0.409833
GO:0006265	P	DNA topological change	15	4	0.72	0.0047	0.43091
GO:0048507	P	meristem development	258	30	12.37	0.00496	0.43091
GO:0009965	P	leaf morphogenesis	124	13	5.95	0.005	0.43091
GO:0009749	P	response to glucose	51	7	2.45	0.00509	0.43091
GO:0010337	P	regulation of salicylic acid metabolic process	14	4	0.67	0.00513	0.43091
GO:0006364	P	rRNA processing	190	17	9.11	0.00523	0.432745
GO:0009737	P	response to abscisic acid	599	42	28.72	0.00576	0.469688
GO:0000226	P	microtubule cytoskeleton organization	94	8	4.51	0.006	0.481745
GO:0048571	P	long-day photoperiodism	41	5	1.97	0.00666	0.507537
GO:0010468	P	regulation of gene expression	2776	197	133.12	0.00683	0.512244
GO:0045324	P	late endosome to vacuole transport	15	4	0.72	0.00742	0.549719
GO:0006378	P	mRNA polyadenylation	18	5	0.86	0.00757	0.553238
GO:0007169	P	transmembrane receptor protein tyrosine kinase signaling pathway	130	13	6.23	0.00971	0.687352
GO:0048364	P	root development	529	37	25.37	0.01	0.687352
Module	skyblue (n = 1429)
GO.ID	Ontology	Term	Annotateda	Observedb	Expectedc	classicFisherd	FDRe
GO:0006397	P	mRNA processing	331	59	15.08	2.4e-13	1.39465e-09
GO:0006355	P	regulation of transcription, DNA-templated	2374	199	108.13	1.9e-09	5.2857e-06
GO:0009908	P	flower development	539	64	24.55	4.8e-09	9.1253e-06
GO:0009793	P	embryo development ending in seed dormancy	623	64	28.38	8.6e-09	1.22221e-05
GO:0008380	P	RNA splicing	230	42	10.48	1.8e-08	2.00906e-05
GO:0010228	P	vegetative to reproductive phase transition of meristem	209	39	9.52	2.7e-08	2.54999e-05
GO:0006457	P	protein folding	248	37	11.3	1.3e-07	0.000104445
GO:0032968	P	positive regulation of transcription elongation from RNA polymerase II promoter	6	5	0.27	1.1e-06	0.000800391
GO:0006364	P	rRNA processing	190	26	8.65	1.5e-06	0.000940688
GO:0006406	P	mRNA export from nucleus	30	10	1.37	4.8e-06	0.00271334
GO:0009910	P	negative regulation of flower development	53	12	2.41	9.8e-06	0.00508813
GO:0009553	P	embryo sac development	158	24	7.2	1.5e-05	0.00717927
GO:0009451	P	RNA modification	314	35	14.3	1.7e-05	0.00749022
GO:0006338	P	chromatin remodeling	39	13	1.78	3.2e-05	0.0130693
GO:0006351	P	transcription, DNA-templated	2483	217	113.09	3.8e-05	0.0144615
GO:0006325	P	chromatin organization	329	73	14.98	4.2e-05	0.0148202
GO:0016573	P	histone acetylation	44	17	2	4.5e-05	0.0152521
GO:0070940	P	dephosphorylation of RNA polymerase II C-terminal domain	6	4	0.27	6e-05	0.0179119
GO:0000919	P	cell plate assembly	15	5	0.68	6e-05	0.0179119
GO:0009639	P	response to red or far red light	248	31	11.3	6.6e-05	0.01883
GO:0006281	P	DNA repair	286	42	13.03	8.5e-05	0.0231811
GO:0006606	P	protein import into nucleus	45	11	2.05	9.2e-05	0.0237732
GO:0035196	P	production of miRNAs involved in gene silencing by miRNA	24	9	1.09	0.00012	0.0287903
GO:0007030	P	Golgi organization	20	6	0.91	0.0002	0.04468
GO:0080188	P	RNA-directed DNA methylation	20	6	0.91	0.0002	0.04468
GO:0043622	P	cortical microtubule organization	28	7	1.28	0.0002	0.04468
GO:0016579	P	protein deubiquitination	40	9	1.82	0.00026	0.0548297
GO:0044030	P	regulation of DNA methylation	14	5	0.64	0.00028	0.0561487
GO:0006396	P	RNA processing	715	113	32.57	0.00032	0.0610979
GO:0045893	P	positive regulation of transcription, DNA-templated	356	35	16.21	0.00035	0.0610979
GO:0000394	P	RNA splicing, via endonucleolytic cleavage and ligation	12	4	0.55	0.00036	0.0610979
GO:0006898	P	receptor-mediated endocytosis	13	4	0.59	0.00036	0.0610979
GO:0043044	P	ATP-dependent chromatin remodeling	10	5	0.46	0.00036	0.0610979
GO:0080111	P	DNA demethylation	12	5	0.55	0.00045	0.0729344
GO:0009790	P	embryo development	716	77	32.61	0.00052	0.0828344
GO:0000398	P	mRNA splicing, via spliceosome	125	20	5.69	0.00054	0.0828344
GO:0046856	P	phosphatidylinositol dephosphorylation	16	5	0.73	0.00056	0.0836423
GO:0018105	P	peptidyl-serine phosphorylation	76	11	3.46	0.00063	0.0924287
GO:0007062	P	sister chromatid cohesion	30	9	1.37	0.00071	0.101486
GO:0030048	P	actin filament-based movement	21	6	0.96	0.00076	0.103522
GO:0009640	P	photomorphogenesis	98	16	4.46	0.00076	0.103522
GO:0009585	P	red, far-red light phototransduction	67	10	3.05	0.00086	0.10906
GO:0009960	P	endosperm development	36	7	1.64	0.00092	0.112034
GO:0000184	P	nuclear-transcribed mRNA catabolic process, nonsense-mediated decay	20	7	0.91	0.00101	0.11951
GO:0042026	P	protein refolding	11	4	0.5	0.00109	0.127144
GO:0010082	P	regulation of root meristem growth	27	6	1.23	0.00114	0.130543
GO:0010020	P	chloroplast fission	19	5	0.87	0.00132	0.148031
GO:0010182	P	sugar mediated signaling pathway	38	7	1.73	0.0014	0.150677
GO:0009658	P	chloroplast organization	183	24	8.34	0.0014	0.150677
GO:0031047	P	gene silencing by RNA	184	29	8.38	0.00159	0.167471
GO:0000413	P	protein peptidyl-prolyl isomerization	30	7	1.37	0.00169	0.173055
GO:0010501	P	RNA secondary structure unwinding	29	6	1.32	0.0017	0.173055
GO:0051301	P	cell division	367	39	16.72	0.00194	0.184741
GO:2000069	P	regulation of post-embryonic root development	12	4	0.55	0.00207	0.184741
GO:0006260	P	DNA replication	142	13	6.47	0.00229	0.201262
GO:0015031	P	protein transport	634	64	28.88	0.00248	0.214508
GO:0006405	P	RNA export from nucleus	58	17	2.64	0.00279	0.222854
GO:0048193	P	Golgi vesicle transport	108	20	4.92	0.00279	0.222854
GO:0035194	P	posttranscriptional gene silencing by RNA	135	19	6.15	0.0028	0.222854
GO:0007015	P	actin filament organization	76	10	3.46	0.00285	0.222854
GO:0016567	P	protein ubiquitination	545	38	24.82	0.00289	0.222854
GO:0048574	P	long-day photoperiodism, flowering	38	9	1.73	0.00293	0.222854
GO:0045292	P	mRNA cis splicing, via spliceosome	14	4	0.64	0.00297	0.222854
GO:0030968	P	endoplasmic reticulum unfolded protein response	14	4	0.64	0.00297	0.222854
GO:0007018	P	microtubule-based movement	43	7	1.96	0.00306	0.226564
GO:0006997	P	nucleus organization	57	9	2.6	0.00387	0.28286
GO:0006623	P	protein targeting to vacuole	34	6	1.55	0.00396	0.286173
GO:0048511	P	rhythmic process	155	19	7.06	0.00434	0.309732
GO:0006352	P	DNA-templated transcription, initiation	53	8	2.41	0.00499	0.351066
GO:0045892	P	negative regulation of transcription, DNA-templated	219	29	9.97	0.00533	0.365904
GO:0000972	P	transcription-dependent tethering of RNA polymerase II gene DNA at nuclear periphery	8	4	0.36	0.00601	0.365904
GO:0006302	P	double-strand break repair	92	14	4.19	0.00621	0.372743
GO:0043966	P	histone H3 acetylation	15	6	0.68	0.0064	0.374756
GO:0006458	P	'de novo' protein folding	15	4	0.68	0.00643	0.374756
GO:0000373	P	Group II intron splicing	18	4	0.82	0.00785	0.445544
GO:0010090	P	trichome morphogenesis	81	10	3.69	0.00786	0.445544
GO:0042147	P	retrograde transport, endosome to Golgi	29	6	1.32	0.00794	0.445544
GO:0009294	P	DNA mediated transformation	28	5	1.28	0.00797	0.445544
GO:0010150	P	leaf senescence	134	13	6.1	0.00832	0.460793
a Number of genes mapped to the GO term from all annotated A. thaliana genes.
b Number of genes mapped to the GO term from the individual module.
c Expected number of these genes mapped to the GO term if they were randomly distributed over all GO terms.
d The p value with Fisher’s exact test.
e The adjust p value with FDR method.

## Sheet: KEGGmodules
Modlue	black (n = 725)
ID	Pathway	Annotateda	Observedb	FDRc
path:ath00510	N-Glycan biosynthesis	44	7	0.000296783
path:ath00330	Arginine and proline metabolism	54	7	0.00106583
path:ath04075	Plant hormone signal transduction	273	15	0.016913
path:ath00562	Inositol phosphate metabolism	73	6	0.0220791
path:ath04141	Protein processing in endoplasmic reticulum	211	12	0.0247498
path:ath00563	Glycosylphosphatidylinositol (GPI)-anchor biosynthesis	24	3	0.0342655
path:ath00100	Steroid biosynthesis	34	3	0.0816317
path:ath03022	Basal transcription factors	55	4	0.083138
path:ath00592	alpha-Linolenic acid metabolism	42	3	0.132107
path:ath04144	Endocytosis	144	7	0.143487
Module	lightcyan (n = 433)
ID	Pathway	Annotateda	Observedb	FDRc
path:ath00941	Flavonoid biosynthesis	22	3	0.00814943
path:ath00480	Glutathione metabolism	102	6	0.0132336
path:ath01100	Metabolic pathways	1971	48	0.0221475
path:ath00740	Riboflavin metabolism	15	2	0.0326806
path:ath00410	beta-Alanine metabolism	40	3	0.0408166
path:ath04141	Protein processing in endoplasmic reticulum	211	8	0.0490541
path:ath00500	Starch and sucrose metabolism	149	6	0.066174
path:ath00010	Glycolysis / Gluconeogenesis	116	5	0.0717207
path:ath00072	Synthesis and degradation of ketone bodies	4	1	0.0747839
path:ath00330	Arginine and proline metabolism	54	3	0.0847676
Module	lightgreen (n = 420)
ID	Pathway	Annotateda	Observedb	FDRc
path:ath00030	Pentose phosphate pathway	58	6	0.000201559
path:ath04933	AGE-RAGE signaling pathway in diabetic complications	20	3	0.00306674
path:ath04141	Protein processing in endoplasmic reticulum	211	9	0.00394725
path:ath00562	Inositol phosphate metabolism	73	4	0.0232409
path:ath01100	Metabolic pathways	1971	38	0.029383
path:ath01200	Carbon metabolism	263	8	0.0417484
path:ath00232	Caffeine metabolism	3	1	0.0442959
path:ath00520	Amino sugar and nucleotide sugar metabolism	131	5	0.0456993
path:ath00052	Galactose metabolism	56	3	0.0508774
path:ath04120	Ubiquitin mediated proteolysis	143	5	0.0622181
Modlue	magenta (n = 711)
ID	Pathway	Annotateda	Observedb	FDRc
path:ath04016	MAPK signaling pathway - plant	131	12	0.000117212
path:ath00942	Anthocyanin biosynthesis	2	2	0.000656387
path:ath00071	Fatty acid degradation	46	6	0.00103597
path:ath00280	Valine, leucine and isoleucine degradation	47	6	0.00116292
path:ath00410	beta-Alanine metabolism	40	5	0.00332458
path:ath04130	SNARE interactions in vesicular transport	44	5	0.00505602
path:ath04075	Plant hormone signal transduction	273	14	0.00983277
path:ath00561	Glycerolipid metabolism	59	5	0.0171789
path:ath00053	Ascorbate and aldarate metabolism	46	4	0.0296271
path:ath00260	Glycine, serine and threonine metabolism	70	5	0.0332645
Module	orange (n = 290)
ID	Pathway	Annotateda	Observedb	FDRc
path:ath04144	Endocytosis	144	7	0.00087093
path:ath00562	Inositol phosphate metabolism	73	5	0.0011071
path:ath04070	Phosphatidylinositol signaling system	76	5	0.00132838
path:ath00600	Sphingolipid metabolism	27	3	0.00300368
path:ath00511	Other glycan degradation	19	2	0.0178207
path:ath00565	Ether lipid metabolism	27	2	0.0346041
path:ath03420	Nucleotide excision repair	69	3	0.0390256
path:ath04136	Autophagy - other	40	2	0.0703177
path:ath04141	Protein processing in endoplasmic reticulum	211	5	0.0791468
path:ath03450	Non-homologous end-joining	8	1	0.0842661
Module	pink (n = 714)
ID	Pathway	Annotateda	Observedb	FDRc
path:ath00195	Photosynthesis	77	26	4.20138e-18
path:ath00196	Photosynthesis - antenna proteins	22	10	3.8284e-09
path:ath00860	Porphyrin and chlorophyll metabolism	52	11	4.88849e-06
path:ath01100	Metabolic pathways	1971	110	5.64195e-06
path:ath00710	Carbon fixation in photosynthetic organisms	69	11	8.08344e-05
path:ath04075	Plant hormone signal transduction	273	24	0.000212425
path:ath00630	Glyoxylate and dicarboxylate metabolism	78	9	0.0038253
path:ath01110	Biosynthesis of secondary metabolites	1076	58	0.00793962
path:ath01200	Carbon metabolism	263	19	0.00902322
path:ath00260	Glycine, serine and threonine metabolism	70	7	0.0217231
Module	purple (1502)
ID	Pathway	Annotateda	Observedb	FDRc
path:ath00760	Nicotinate and nicotinamide metabolism	16	7	3.35226e-05
path:ath03015	mRNA surveillance pathway	115	20	4.53787e-05
path:ath04136	Autophagy - other	40	10	0.00018541
path:ath03013	RNA transport	171	23	0.000687665
path:ath03018	RNA degradation	113	15	0.00652
path:ath03050	Proteasome	60	9	0.0152633
path:ath03040	Spliceosome	192	20	0.0254983
path:ath04146	Peroxisome	87	11	0.0258159
path:ath03008	Ribosome biogenesis in eukaryotes	101	12	0.0315684
path:ath00280	Valine, leucine and isoleucine degradation	47	7	0.0318975
Module	skyblue (n = 1429)
ID	Pathway	Annotateda	Observedb	FDRc
path:ath03040	Spliceosome	192	39	8.01235e-11
path:ath03018	RNA degradation	113	25	4.11577e-08
path:ath03008	Ribosome biogenesis in eukaryotes	101	22	3.68901e-07
path:ath03013	RNA transport	171	26	3.89298e-05
path:ath04712	Circadian rhythm - plant	36	7	0.00783412
path:ath03440	Homologous recombination	67	10	0.0111846
path:ath03450	Non-homologous end-joining	8	3	0.012233
path:ath00310	Lysine degradation	31	6	0.013857
path:ath04144	Endocytosis	144	16	0.0255388
path:ath03420	Nucleotide excision repair	69	9	0.0349977
a Number of genes mapped to the KEGG pathway from all annotated A. thaliana genes.
b Number of genes mapped to the KEGG pathway from the individual module.
c The adjust p value with FDR method.
