# Supplementary material for: Drought resistance is mediated by divergent strategies in closely related Brassicaceae
Source: New Phytol. 2019 Jun 18;223(2):783–97. doi: 10.1111/nph.15841 (PMC6771540; doi:10.1111/nph.15841)
Supplement: Supplementary file 9 — Table S8 Gene abundance of histone modification genes. [file NPH-223-783-s009.xlsx]

## Sheet: Title page
New Phytologist Supporting Information Table S8
Article title:	Drought resistance is mediated by divergent strategies in closely related Brassicaceae
Authors:	Nora Marín-de la Rosa, Chung-Wen Lin, Yang Jae Kang, Stijn Dhondt, Nathalie Gonzalez, Dirk Inzé and Pascal Falter-Braun
Article acceptance date:	29 March 2019.

## Sheet: Table_S8
Table S8: Gene abundance of histone modification genes
Worksheet
Histone modiciation genes	log2 fold change of histone modeification genes contained in all modules

## Sheet: log2 FC Histone modification
	Description	Module	Ath_WW_T0	Ath_WW_T5	Ath_WW_T11	Ath_WW_T14	Ath_WD_T0	Ath_WD_T5	Ath_WD_T11	Ath_WD_T14	Aly_WW_T0	Aly_WW_T5	Aly_WW_T11	Aly_WW_T14	Aly_WD_T0	Aly_WD_T5	Aly_WD_T11	Aly_WD_T14	Esa_WW_T0	Esa_WW_T5	Esa_WW_T11	Esa_WW_T14	Esa_WD_T0	Esa_WD_T5	Esa_WD_T11	Esa_WD_T14
AT2G14850	transcriptional regulator of RNA polII, SAGA, subunit	black	2.79548	2.76211	3.05089	3.20082	2.79548	3.14956	3.16747	3.99937	2.46115	2.48978	1.51436	2.88248	2.46115	2.54798	2.83375	2.87676	2.45236	2.49405	2.88708	3.0035	2.45236	2.88332	3.48448	3.16088
AT2G22370	mediator of RNA polymerase II transcription subunit	black	3.12826	3.6466	3.9387	4.041	3.12826	3.66532	3.79421	4.5204	3.40397	3.33609	4.13457	3.85457	3.40397	3.48981	3.79328	3.91966	3.68503	3.67614	3.90722	4.09783	3.68503	3.69908	4.42154	4.49797
AT4G33890	transcriptional regulator of RNA polII, SAGA, subunit	black	4.01748	4.31106	4.10059	4.14658	4.01748	4.58125	4.82072	6.1401	3.29347	3.02607	2.35406	3.73864	3.29347	3.20941	3.70904	4.159	4.26388	4.26406	4.51517	4.52634	4.26388	4.68403	5.23164	5.21203
AT4G39100	PHD finger family protein / bromo-adjacent homology (BAH) domain-containing protein	black	4.94533	5.04054	4.95514	5.40692	4.94533	5.26493	5.57649	6.25128	3.98929	4.02251	3.91	4.898	3.98929	4.15434	5.17924	5.86993	4.74624	4.95533	5.21821	4.98791	4.74624	5.37057	5.29086	5.77487
AT5G26040	histone deacetylase 2	black	3.49795	3.69059	3.91115	4.6212	3.49795	3.85736	4.2604	5.25434	2.9241	2.36723	2.51225	3.55878	2.9241	2.77975	3.52152	4.33044	3.9518	3.76986	4.18092	4.03633	3.9518	4.09004	4.42592	4.35447
AT5G63080	2-oxoglutarate (2OG) and Fe(II)-dependent oxygenase superfamily protein	black	3.42318	3.83143	3.65851	3.34294	3.42318	4.09975	3.9931	4.40083	2.06253	1.97414	0.338931	2.12242	2.06253	2.02157	1.78317	2.17775	2.77049	2.71063	2.17665	2.59645	2.77049	2.77596	2.92648	2.7946
AT5G11530	embryonic flower 1 (EMF1)	lightcyan	1.86434	0.856506	0.26718	0	1.86434	1.43625	1.69801	2.80757	1.8085	1.37699	0	1.77998	1.8085	1.3923	1.5094	2.25854	0.568998	0.466086	0.0253265	1.01802	0.568998	1.0897	1.67576	1.59422
AT5G43630	zinc knuckle (CCHC-type) family protein	lightcyan	2.17416	1.5763	1.00233	0.605631	2.17416	1.36578	0.145435	3.02702	3.27126	3.59531	1.01552	3.40134	3.27126	3.29355	1.54232	3.33582	2.10637	1.37968	1.14977	2.80935	2.10637	1.70716	1.53627	2.69941
AT1G05690	BTB and TAZ domain protein 3	magenta	0.308002	1.01574	0.864501	1.48845	0.308002	1.27928	1.23624	3.35961	1.41457	1.34846	0	2.18716	1.41457	1.60355	1.3371	2.93377	0.529921	1.06108	1.00552	1.21059	0.529921	0.98982	0.721513	1.36321
AT1G26470	chromatin modification-like protein	magenta	5.53991	5.54842	5.55639	5.58115	5.53991	5.66507	5.79904	6.3073	5.37041	5.17179	6.31177	5.94767	5.37041	5.32883	6.35592	6.60633	5.22784	5.26158	5.55461	5.45554	5.22784	5.46577	6.0941	6.17379
AT2G18000	TBP-associated factor 14	magenta	0	0.374066	0.796256	0	0	0.513009	1.11352	2.3004	0	0	0	0	0	0	0	0.268579	0	0	0	0	0	0	0	0
AT1G62830	LSD1-like 1	orange	2.32227	1.69973	1.57921	0.776694	2.32227	2.04145	2.30606	2.59135	1.47864	1.16859	0.951272	1.76291	1.47864	1.46556	1.73772	2.05976	1.6234	1.38343	1.47124	1.54385	1.6234	1.86758	2.13582	1.86687
AT2G19260	RING/FYVE/PHD zinc finger superfamily protein	orange	1.85608	0.986522	0.517742	0.218758	1.85608	1.55565	1.97363	2.64278	1.78046	1.11355	0	1.78754	1.78046	1.4473	1.08746	2.41013	1.37086	1.00294	0.381616	1.1662	1.37086	1.63021	2.06591	2.26804
AT5G64610	histone acetyltransferase of the MYST family 1	orange	3.95525	3.87443	3.98415	3.69954	3.95525	4.09983	4.36622	4.88183	3.66733	3.69781	2.63621	4.034	3.66733	3.74195	3.93873	4.51501	4.05332	4.17979	4.00213	4.12523	4.05332	4.34587	4.6047	4.65741
AT5G67320	WD-40 repeat family protein	orange	4.73157	4.22321	4.16903	3.35746	4.73157	4.66852	4.8916	5.32425	4.64156	4.24371	2.7677	4.52243	4.64156	4.25203	4.5787	4.96451	4.07945	3.89948	3.58319	4.12304	4.07945	4.24892	4.79192	4.72383
AT1G76540	cyclin-dependent kinase B2;1	pink	4.36468	3.72851	3.92771	2.11308	4.36468	3.85519	3.94545	0	4.38348	3.6518	3.40528	4.13944	4.38348	3.90467	3.01315	2.68472	4.47249	4.6264	4.18052	3.94443	4.47249	4.44746	4.2389	2.90783
AT3G48360	BTB and TAZ domain protein 2	pink	8.07396	6.24348	7.05622	2.17087	8.07396	6.39376	7.06013	0	8.40384	7.26938	7.27887	3.56725	8.40384	6.30787	6.80074	0	6.48402	4.25762	3.99727	1.16894	6.48402	5.06109	2.23537	0
AT4G32830	ataurora1	pink	3.61424	3.06933	3.2228	1.10179	3.61424	3.20078	2.90068	0	3.49899	3.20396	2.63946	2.94276	3.49899	3.03985	1.33028	1.30934	3.22664	3.42568	3.29812	2.44694	3.22664	3.18963	2.56493	0.719189
AT1G05830	trithorax-like protein 2	purple	2.7859	2.01812	1.98385	1.19191	2.7859	2.42728	2.5695	3.08178	2.56413	2.27624	0.289528	2.19525	2.56413	2.29406	2.22937	2.3526	2.87469	2.44475	2.55851	2.80425	2.87469	2.84019	3.55321	3.28139
AT1G09060	JmjC domain protein JMJ24	purple	3.55009	2.23809	2.08041	1.49091	3.55009	2.92557	2.86668	3.1203	2.87806	2.49742	0.642229	2.85259	2.87806	2.60438	1.91128	2.79981	3.51339	3.1859	3.01604	3.38937	3.51339	3.48811	3.65723	3.71237
AT1G30810	Transcription factor jumonji (jmj) family protein / zinc finger (C5HC2 type) family protein	purple	3.01006	2.53611	2.40107	2.18564	3.01006	2.99007	3.32395	3.65989	2.31558	2.10962	0.597673	2.50255	2.31558	2.12343	2.1527	2.83107	2.55848	2.37015	2.44156	2.43356	2.55848	2.73688	3.0058	3.05456
AT1G51450	TRAUCO	purple	2.27897	1.94842	2.15592	2.04309	2.27897	2.37444	2.37808	3.39207	2.13613	1.74951	1.37976	1.98226	2.13613	1.8781	1.9274	2.12972	2.62004	2.59383	2.4614	2.74758	2.62004	2.79531	3.12455	2.84694
AT1G60700	SMAD/FHA domain-containing protein	purple	1.92927	1.24695	1.43934	0.721884	1.92927	1.53627	1.89411	1.79938	1.78327	1.40632	0	1.29824	1.78327	1.49159	0.495252	1.16567	1.11388	1.25329	1.02634	1.74887	1.11388	1.69682	2.42508	2.13755
AT1G73100	SU(VAR)3-9 homolog 3	purple	2.71434	2.11171	2.11359	1.84801	2.71434	2.57991	2.7246	3.42917	2.35367	2.21911	1.22459	2.58926	2.35367	2.32068	2.39782	2.62308	2.96518	3.11835	3.07128	3.14546	2.96518	3.34628	3.59851	3.37074
AT2G17900	SET domain group 37	purple	1.73996	1.38725	1.23326	0.0970372	1.73996	1.55019	1.80314	2.18811	1.53341	1.51086	0	1.85562	1.53341	1.37476	1.10403	2.1804	1.44395	1.62734	1.26195	1.90267	1.44395	1.76557	2.24689	2.80253
AT2G24530	transcriptional regulator of RNA polII, SAGA, subunit	purple	1.44395	1.22002	0.919488	0.520741	1.44395	1.40149	1.85789	2.34873	1.01128	0.798353	0	1.01082	1.01128	0.738684	0.875479	1.38968	1.39518	1.42621	1.45845	1.62682	1.39518	1.70733	2.28039	2.32231
AT2G44950	histone mono-ubiquitination 1	purple	3.08148	2.54313	2.44207	1.61753	3.08148	2.89913	3.05956	3.91394	2.58002	2.34268	0.073716	2.81838	2.58002	2.47043	2.36419	3.34284	3.79	3.53091	3.4577	3.6212	3.79	3.9698	4.27276	4.20302
AT3G06930	protein arginine methyltransferase 4B	purple	4.06949	3.84112	4.05185	2.53417	4.06949	3.99756	3.84771	3.77671	3.89245	3.60299	2.87293	3.90096	3.89245	3.47052	3.61395	4.13234	4.08582	3.94139	3.99892	3.93987	4.08582	4.03111	4.61767	4.40786
AT3G08020	PHD finger family protein	purple	3.00948	2.26741	2.17218	1.59442	3.00948	2.79994	3.32518	4.43852	2.74852	2.42556	0.408881	2.64587	2.74852	2.48029	2.44047	3.06026	3.66586	3.3648	3.185	3.56412	3.66586	3.9138	4.23478	4.05741
AT3G10390	protein FLOWERING locus D-like protein	purple	2.22682	1.9682	2.06842	1.43112	2.22682	2.40046	2.44425	2.72403	1.80358	1.30994	0.406642	1.95431	1.80358	1.65186	1.80433	2.34379	1.83179	1.76284	1.80189	1.96572	1.83179	2.10653	2.48611	2.75324
AT3G20740	Transducin/WD40 repeat-like superfamily protein	purple	4.0238	3.7511	3.58834	2.78169	4.0238	3.84978	3.91382	4.23315	4.29442	3.83959	2.79051	3.86519	4.29442	3.92125	3.07795	3.94527	3.97195	3.95837	4.00729	4.1642	3.97195	4.07243	4.4311	4.06291
AT3G24440	Fibronectin type III domain-containing protein	purple	3.25019	2.57679	2.47173	1.0306	3.25019	2.88768	2.89892	2.8684	3.13806	2.71149	1.28267	2.70259	3.13806	2.72141	2.17568	2.49117	2.99693	2.90232	2.66901	2.94549	2.99693	3.2967	3.45203	3.01721
AT3G44750	histone deacetylase 3	purple	7.13561	5.7851	6.18224	4.11047	7.13561	6.16158	6.24322	6.36596	6.12463	5.11072	5.95851	5.38089	6.12463	4.8946	4.90733	5.32086	5.75739	6.01467	5.76509	5.95876	5.75739	6.06514	6.6838	6.71699
AT3G52100	RING/FYVE/PHD-type zinc finger family protein	purple	2.50959	1.79623	2.0992	1.7601	2.50959	2.5158	2.85127	2.73396	1.90308	1.69503	0.261998	1.80927	1.90308	1.98402	1.78331	1.79476	2.84407	2.7154	2.58099	2.71485	2.84407	2.88287	3.20884	2.96776
AT3G54350	Forkhead-associated (FHA) domain-containing protein	purple	3.70561	3.14907	3.17606	2.51416	3.70561	3.38357	3.55152	4.36712	3.05064	2.54379	0.969469	3.0258	3.05064	2.73399	2.6989	3.27786	3.95898	3.74922	3.6528	4.02376	3.95898	4.09135	4.41624	4.44396
AT4G00830	RNA-binding (RRM/RBD/RNP motifs) family protein	purple	4.79925	4.54781	4.67399	4.40807	4.79925	4.8585	5.03378	5.6905	4.44359	4.25758	3.5427	4.68807	4.44359	4.28661	4.52926	5.0495	5.39582	5.40559	5.2681	5.45867	5.39582	5.52379	5.73036	5.65351
AT4G27910	SET domain protein 16	purple	1.27023	0.627979	0.281158	0	1.27023	1.07473	0.932754	1.49296	1.24887	0.790388	0	1.1098	1.24887	1.27635	0.0462764	0.789259	1.10558	0.972521	1.08814	0.86518	1.10558	1.40801	1.33208	1.30831
AT4G30200	vernalization5/VIN3-like	purple	4.74823	4.49081	4.42695	3.37678	4.74823	4.82532	4.76835	5.54492	4.49516	4.3277	3.38989	4.35146	4.49516	4.34302	4.55563	4.38724	4.98674	4.49735	4.53133	4.74494	4.98674	4.74153	5.09405	4.59442
AT4G31440	transcriptional regulator of RNA polII, SAGA, subunit	purple	1.95795	1.98457	1.74223	1.14951	1.95795	2.28356	2.22864	3.15566	1.37711	0.962941	0	1.40802	1.37711	1.03066	1.25862	1.44842	1.82289	1.89404	1.95949	1.82596	1.82289	2.02297	2.50707	2.26757
AT5G08450	zinc finger CCCH domain protein	purple	4.03629	3.45011	3.63104	3.08326	4.03629	4.01985	4.14772	4.81667	3.56613	3.38581	2.03016	3.74495	3.56613	3.46555	3.71527	4.13363	3.94512	3.66018	3.46957	3.94143	3.94512	3.99115	4.52935	4.54277
AT5G09230	sirtuin 2	purple	3.76142	3.47041	3.13956	2.60331	3.76142	3.61124	3.61707	4.15817	3.60768	3.66899	2.5903	3.60234	3.60768	3.54825	3.39707	3.73237	4.1296	3.8623	4.10872	4.30966	4.1296	4.06414	4.07889	4.26757
AT5G46910	Transcription factor jumonji (jmj) family protein / zinc finger (C5HC2 type) family protein	purple	1.30762	0.286086	0.559492	0	1.30762	0.920519	0.822758	1.57924	1.09543	0.776399	0	0.166815	1.09543	0.548183	0	0.0418144	1.48458	1.05274	0.943319	1.02922	1.48458	1.13841	1.39635	1.1862
AT5G49020	protein arginine methyltransferase 4A	purple	4.12855	3.94204	3.94088	3.25979	4.12855	4.08939	4.04688	4.02576	3.60485	3.33461	2.80583	4.31151	3.60485	3.3423	3.45631	4.40526	3.66677	3.63946	3.82389	4.04908	3.66677	3.8347	4.68256	4.41174
AT5G50320	radical SAM domain-containing protein / GCN5-related N-acetyltransferase (GNAT) family protein	purple	3.61728	3.43781	3.38123	3.08387	3.61728	3.60169	3.87378	4.5066	3.04304	2.74352	2.48033	3.51027	3.04304	2.99492	3.64288	4.17475	3.66573	3.57545	3.82629	3.77498	3.66573	3.78777	4.05237	4.28168
AT5G56740	histone acetyltransferase of the GNAT family 2	purple	3.3131	2.76511	2.69686	1.93524	3.3131	3.04334	2.92085	4.22688	3.03781	2.42587	1.85176	3.09905	3.03781	2.79901	2.70287	3.40322	3.62213	3.24034	3.24278	3.49993	3.62213	3.48232	3.88534	3.39313
AT1G08620	Transcription factor jumonji (jmj) family protein / zinc finger (C5HC2 type) family protein	skyblue	2.04919	1.39001	1.06554	0.70874	2.04919	2.02897	2.20972	3.63381	2.24955	1.90552	0.191875	2.40011	2.24955	2.06721	2.25742	2.80434	2.52296	2.43829	2.41168	2.5113	2.52296	2.76518	3.09621	2.85209
AT1G16710	histone acetyltransferase of the CBP family 12	skyblue	2.16683	1.36589	0.801068	0.59956	2.16683	1.75358	2.12212	3.27895	1.95421	1.54764	0	2.23597	1.95421	1.59577	1.59359	2.95106	2.67401	2.32459	2.22969	2.65057	2.67401	2.8249	3.19919	3.3792
AT1G17440	Transcription initiation factor TFIID subunit A	skyblue	3.45433	3.07462	3.10976	3.19465	3.45433	3.44458	3.37482	4.26029	3.6766	2.97163	2.0648	3.85517	3.6766	3.45804	3.71512	4.30463	3.81598	3.51182	3.52394	3.90165	3.81598	3.779	4.19417	4.21011
AT1G32750	HAC13 protein (HAC13)	skyblue	2.56405	1.1957	0.875898	0.853474	2.56405	1.91102	2.33446	4.03504	2.31934	1.5668	0.221119	2.10939	2.31934	1.89245	1.76111	2.8758	2.61904	2.1407	1.86641	2.39906	2.61904	2.72041	3.16341	3.10958
AT1G49540	elongator protein 2	skyblue	2.50082	1.68207	1.8931	1.18718	2.50082	2.14774	2.33004	3.33301	3.15226	2.89137	2.66549	2.75864	3.15226	2.62374	2.33097	2.473	2.72262	2.74221	2.92653	2.78916	2.72262	2.92512	3.2137	3.26273
AT1G54440	Polynucleotidyl transferase, ribonuclease H fold protein with HRDC domain	skyblue	3.53549	2.88647	2.32967	1.64548	3.53549	3.30858	3.36929	4.03784	3.28843	2.91293	1.40655	3.24711	3.28843	2.86152	3.19691	3.86644	3.81886	3.55677	3.36101	3.6567	3.81886	3.88967	4.26131	4.42913
AT1G55250	histone mono-ubiquitination 2	skyblue	2.87232	2.1747	1.65266	1.7483	2.87232	2.61693	2.70852	4.406	2.80092	2.30432	0.442539	2.89404	2.80092	2.51888	2.51607	3.62988	3.9895	3.65992	3.38904	3.91004	3.9895	4.12932	4.55222	4.7785
AT1G61040	plus-3 domain-containing protein	skyblue	2.97315	2.47344	2.55018	2.09173	2.97315	3.01341	3.24245	3.92219	3.18447	2.90502	1.44635	3.1998	3.18447	3.13778	3.44228	3.68795	3.2606	3.2586	3.25252	3.37553	3.2606	3.50952	3.74482	3.56969
AT1G70060	SIN3-like 4	skyblue	3.2016	1.88433	1.1063	0.837532	3.2016	2.2923	2.44756	3.46794	3.14856	2.45778	0.281022	2.55097	3.14856	2.71369	1.58398	3.25736	3.59291	3.23517	2.80954	3.38195	3.59291	3.73152	3.9501	3.79757
AT1G77300	histone methyltransferases(H3-K4 specific);histone methyltransferases(H3-K36 specific)	skyblue	2.773	1.09158	0.782522	0.21855	2.773	1.71671	1.93499	3.1886	2.97072	1.52447	0.654681	2.36023	2.97072	1.63251	1.96899	2.84057	3.53922	3.08075	2.89479	3.13242	3.53922	3.48382	3.78223	3.5605
AT1G79000	histone acetyltransferase of the CBP family 1	skyblue	2.68458	1.41798	1.06913	1.16606	2.68458	2.01123	2.38	3.97602	2.89729	2.19244	0.876823	2.8481	2.89729	2.4151	2.38769	3.56467	3.17952	2.76778	2.58255	3.13305	3.17952	3.24364	3.65393	3.51574
AT1G79730	hydroxyproline-rich glycoprotein family protein	skyblue	3.45733	3.10431	3.28549	3.03865	3.45733	3.45697	3.69843	4.39533	3.57078	3.26221	3.02457	4.0219	3.57078	3.5762	3.96937	4.53716	4.19396	4.08417	4.41324	3.95595	4.19396	4.29534	4.47131	4.22695
AT2G03500	Homeodomain-like superfamily protein	skyblue	0.801079	0.81899	0.915877	0.569815	0.801079	1.23531	1.17091	0.656917	1.70132	1.44965	0.395293	1.50912	1.70132	1.37485	1.2936	1.37404	1.52891	1.03507	0.812728	0.84769	1.52891	1.25419	1.45332	1.70833
AT2G06210	binding	skyblue	3.52743	2.34604	2.16899	1.51576	3.52743	2.80944	3.05887	3.84518	3.27577	2.25313	1.04654	3.04002	3.27577	2.47791	2.75527	3.55406	4.72147	4.42381	4.20075	4.61207	4.72147	4.74912	5.25057	5.11865
AT2G16390	SNF2 domain-containing protein / helicase domain-containing protein	skyblue	1.74197	1.07511	0.367709	0	1.74197	1.50953	1.95931	1.42933	2.5451	2.00683	0	2.48523	2.5451	2.13381	2.13093	2.43667	3.19485	2.98109	2.67444	3.03272	3.19485	3.45803	3.48572	3.24094
AT2G20330	Transducin/WD40 repeat-like superfamily protein	skyblue	3.13651	2.61759	2.29521	2.10855	3.13651	2.9796	3.16013	4.31498	3.82934	3.4881	2.64357	4.01168	3.82934	3.65612	4.04612	4.20233	3.62259	3.40749	3.66478	3.47603	3.62259	3.79266	4.0574	3.87454
AT2G23740	nucleic acid binding;sequence-specific DNA binding transcription factors;zinc ion binding	skyblue	2.27959	1.26851	0.555916	0	2.27959	1.60194	1.97661	2.88568	2.57631	2.18061	0.563904	2.54577	2.57631	2.14319	2.10338	3.04443	3.51077	3.00547	2.88831	3.40826	3.51077	3.55926	3.98572	3.76298
AT2G44150	histone-lysine N-methyltransferase ASHH3	skyblue	3.50092	3.39186	3.29156	2.7775	3.50092	3.55365	3.80207	2.8972	3.53082	3.64317	2.47583	3.83887	3.53082	3.57858	3.61017	4.19922	3.21266	3.20073	3.23074	3.6843	3.21266	3.37277	3.92459	3.87989
AT2G47210	myb-like transcription factor family protein	skyblue	3.99567	3.45734	3.46817	2.76132	3.99567	3.71978	3.60648	3.67452	3.64546	3.45648	2.72577	3.82338	3.64546	3.50109	3.65942	4.14647	4.18167	3.922	4.0608	3.91775	4.18167	4.07667	4.35802	4.37282
AT3G01460	methyl-CPG-binding domain 9	skyblue	1.76447	0.576141	0.0953182	0	1.76447	1.17483	1.6483	2.45369	1.58449	0.861078	0	1.54757	1.58449	0.971403	1.19039	1.96322	2.55182	2.27065	2.21576	2.40603	2.55182	2.58409	2.99899	2.86899
AT3G09600	Homeodomain-like superfamily protein	skyblue	0	0	0	0.902045	0	0	0.281997	3.79122	0	1.93827	0	1.88037	0	1.91772	0.445579	3.05651	0	0	0	4.15783	0	0	0	4.61249
AT3G12270	protein arginine methyltransferase 3	skyblue	3.41998	2.28041	2.45669	0.631002	3.41998	2.42854	2.61986	3.09777	3.41066	2.60259	2.50066	2.94203	3.41066	2.28698	2.67799	3.22117	2.99785	2.91443	2.83972	2.56654	2.99785	2.9932	3.14792	2.80984
AT3G12980	histone acetyltransferase of the CBP family 5	skyblue	2.24857	0.989011	0.647435	0.43098	2.24857	1.34166	1.69217	2.83906	2.2232	1.29454	0.0601955	2.14412	2.2232	1.53506	1.76864	2.75853	3.07025	2.79607	2.75704	2.73537	3.07025	3.1157	3.38587	3.1666
AT3G14980	Acyl-CoA N-acyltransferase with RING/FYVE/PHD-type zinc finger protein	skyblue	2.96743	1.70386	1.39198	0.426265	2.96743	2.38093	2.74184	2.53739	2.92158	2.37119	0.287148	2.68963	2.92158	2.36146	2.49457	3.20986	3.04464	2.77637	2.25037	3.07549	3.04464	3.33045	3.99669	3.80508
AT3G19510	Homeodomain-like protein with RING/FYVE/PHD-type zinc finger domain	skyblue	2.45835	1.44558	0.927579	0.235322	2.45835	1.8859	1.89277	2.99863	1.93015	1.41296	0	1.8032	1.93015	1.6253	1.59111	2.34638	2.98491	2.69028	2.10837	2.68367	2.98491	3.0278	3.51218	3.50198
AT3G21820	histone-lysine N-methyltransferase ATXR2	skyblue	3.03565	2.72656	2.51691	1.63738	3.03565	2.77231	2.96579	2.42701	3.51821	3.16165	2.85146	3.24087	3.51821	3.04157	3.02793	3.37226	2.5622	2.38514	2.36224	2.75777	2.5622	2.76073	3.32593	3.31562
AT3G22590	PLANT HOMOLOGOUS TO PARAFIBROMIN	skyblue	3.70173	3.54433	3.26178	2.10059	3.70173	3.69201	3.55857	3.40208	3.84168	3.79778	2.75399	4.16577	3.84168	3.84473	3.68794	4.34855	3.92063	3.83228	3.79088	3.78018	3.92063	4.04259	4.24367	4.33318
AT3G24870	Helicase/SANT-associated, DNA binding protein	skyblue	1.48978	0	0	0	1.48978	0.692308	0.7364	2.40562	1.3514	0.532995	0	1.52809	1.3514	0.861378	0.848758	1.93594	2.75663	2.40608	2.29425	2.70844	2.75663	2.88599	3.1202	3.20205
AT3G44600	cyclophilin71	skyblue	3.75318	3.22935	2.7294	2.23217	3.75318	3.58648	3.80438	4.42373	4.08855	3.84194	2.20303	4.12742	4.08855	3.90294	4.01383	4.36973	3.66757	3.60469	3.24165	3.49331	3.66757	3.78661	4.01102	3.71474
AT3G52250	Duplicated homeodomain-like superfamily protein	skyblue	2.57606	1.77318	1.42379	1.13711	2.57606	2.46656	2.75556	4.18882	2.68219	2.14802	0	2.85359	2.68219	2.23846	2.31633	3.30914	2.99285	2.86359	2.82481	3.12276	2.99285	3.20982	3.49349	3.56348
AT3G54610	histone acetyltransferase of the GNAT family 1	skyblue	2.37335	2.05638	2.19873	1.93951	2.37335	2.41399	2.45977	2.73149	2.54014	2.13685	1.7338	2.82726	2.54014	2.30342	2.55078	2.89216	2.95914	2.61057	2.87817	2.9629	2.95914	3.04958	3.22711	3.41896
AT3G61740	SET domain protein 14	skyblue	1.42733	0.461145	0.148227	0	1.42733	0.871249	1.12572	2.30619	1.93485	1.56356	0	2.0906	1.93485	1.63836	1.36942	2.4211	2.40615	2.14959	2.05766	2.32762	2.40615	2.58691	2.65604	2.81684
AT4G02020	SET domain-containing protein	skyblue	3.1424	1.96996	1.40031	1.79225	3.1424	2.34865	2.71648	4.19094	3.00292	2.53559	0.939285	3.16484	3.00292	2.76414	2.79041	3.79645	3.89764	3.41046	3.35082	3.67347	3.89764	3.89866	4.23149	4.34049
AT4G15180	SET domain protein 2	skyblue	2.54488	0.949485	0.407674	0.70264	2.54488	1.28297	1.52415	3.84723	2.15309	1.37439	0.0392325	2.12214	2.15309	1.39935	1.15901	2.94577	2.91545	2.50552	2.27375	2.8155	2.91545	3.09187	3.42236	3.52122
AT4G16420	homolog of yeast ADA2 2B	skyblue	3.89634	3.46509	3.31742	3.05897	3.89634	3.74677	4.1272	4.93085	4.53154	4.47779	3.05187	5.1833	4.53154	4.64246	5.40716	5.94498	4.31446	4.13271	4.20091	4.33946	4.31446	4.48075	4.91714	4.919
AT4G16570	protein arginine methyltransferase 7	skyblue	1.82252	1.1497	1.15737	0.349883	1.82252	1.5134	1.56189	1.43156	2.02394	1.5846	0.708218	2.08423	2.02394	1.53723	1.91761	2.31473	1.7533	1.70965	1.99124	1.94493	1.7533	2.60198	2.35545	2.08727
AT4G20400	JUMONJI 14	skyblue	3.66105	2.63815	2.62165	1.88239	3.66105	3.189	3.43242	3.89637	3.3063	2.51366	1.02176	3.19933	3.3063	2.69407	3.00667	3.5315	4.10236	3.82174	3.88188	3.84764	4.10236	4.26099	4.66717	4.30317
AT4G25340	FK506 BINDING PROTEIN 53	skyblue	5.29013	3.43747	3.14279	1.54709	5.29013	3.75097	3.60867	4.53489	5.05314	3.9555	3.01478	4.30712	5.05314	3.84238	3.6813	4.38713	4.79914	4.65381	4.04504	4.42683	4.79914	4.83503	4.94949	4.6038
AT5G04240	Zinc finger (C2H2 type) family protein / transcription factor jumonji (jmj) family protein	skyblue	2.46659	1.11463	0.576585	0.175032	2.46659	1.79741	1.82348	3.01347	2.14654	1.68391	0	2.12432	2.14654	1.80269	1.60261	2.45807	3.13824	2.77532	2.7075	2.68828	3.13824	3.08257	3.03521	2.84576
AT5G04670	Enhancer of polycomb-like transcription factor protein	skyblue	2.91819	2.31764	2.27277	1.71121	2.91819	2.66667	2.89358	3.76496	3.24609	2.77069	0.973033	3.34986	3.24609	2.82762	2.92621	3.79345	2.88245	2.71968	2.75704	2.80879	2.88245	3.14932	3.46857	3.38631
AT5G04940	SU(VAR)3-9 homolog 1	skyblue	2.65263	2.42718	2.28743	1.75987	2.65263	2.50828	2.80247	4.17691	3.60092	3.25426	2.37876	3.599	3.60092	3.42024	3.52704	3.56304	2.99756	3.079	3.0989	3.06944	2.99756	3.19136	3.72648	3.61702
AT5G18190	Protein kinase family protein	skyblue	4.0825	4.18512	4.11172	3.81037	4.0825	4.37849	4.45512	4.88492	4.26001	4.17512	3.23269	4.82347	4.26001	4.23611	4.60597	5.22339	4.77472	4.73201	4.89707	4.78744	4.77472	4.97206	5.37812	5.47123
AT5G22010	replication factor C1	skyblue	2.64657	1.58372	1.19626	0.882076	2.64657	2.03674	2.19384	3.07119	2.84674	2.14848	1.38954	2.85234	2.84674	2.45599	2.66303	3.25378	3.5321	3.37264	2.99851	3.44901	3.5321	3.58396	3.9486	3.96573
AT5G22330	P-loop containing nucleoside triphosphate hydrolases superfamily protein	skyblue	4.35543	3.83725	3.94773	3.03804	4.35543	4.19744	4.22111	4.3546	4.6622	3.99041	3.78888	4.28068	4.6622	3.92985	4.11056	4.41906	4.77062	4.52799	4.22487	4.34725	4.77062	4.66898	4.7484	4.40576
AT5G35910	Polynucleotidyl transferase, ribonuclease H fold protein with HRDC domain	skyblue	3.99062	2.902	2.97822	2.06111	3.99062	3.28253	3.46321	4.39447	3.91044	3.40958	1.63594	3.66737	3.91044	3.35566	3.13718	3.77431	3.88171	3.76763	3.4937	3.86322	3.88171	3.98126	4.49335	4.30669
AT5G45600	YEATS family protein	skyblue	4.62597	4.45446	4.37676	3.67719	4.62597	4.64296	4.68424	4.8868	4.99855	4.73486	3.52815	4.89137	4.99855	4.78203	4.81794	5.11694	4.89317	4.85188	5.05562	4.92533	4.89317	5.00297	5.15584	4.85202
AT5G53430	SET domain group 29	skyblue	1.59484	0.982366	0.383718	0	1.59484	1.42799	1.36294	2.42602	2.00511	1.52283	0	2.04109	2.00511	1.51725	1.44285	2.52098	2.49111	2.16114	1.91946	2.36218	2.49111	2.5047	2.65841	2.82506
AT5G55760	sirtuin 1	skyblue	2.1601	1.76666	1.64111	0.807893	2.1601	2.1162	2.39868	2.07181	2.53005	2.2311	1.36792	2.47864	2.53005	2.18416	2.44117	2.47793	2.15888	2.05727	1.91103	2.34858	2.15888	2.29273	2.84723	2.85009
AT5G58760	damaged DNA binding 2	skyblue	0.734863	0	0	0.104814	0.734863	0.542764	0.321106	2.63894	0.300385	0.522402	0	1.43853	0.300385	0.208767	0.404129	2.527	1.11533	1.04041	0.70243	1.58825	1.11533	1.40447	1.17033	2.41375
AT5G61150	leo1-like family protein	skyblue	4.52086	3.47919	3.29289	2.66544	4.52086	4.22108	4.19379	4.68574	4.0961	3.79424	2.39928	4.02367	4.0961	3.78972	3.92107	4.24249	4.76445	4.52739	4.10052	4.57685	4.76445	5.02827	5.42982	5.50511
AT5G63160	BTB and TAZ domain protein 1	skyblue	4.57691	3.28776	4.20604	4.5358	4.57691	3.00834	3.99674	5.10282	6.16242	5.84496	3.9075	4.67785	6.16242	4.93126	5.61085	5.84821	6.81847	6.0662	6.15992	3.74504	6.81847	6.58929	6.26148	4.43458
AT5G67630	P-loop containing nucleoside triphosphate hydrolases superfamily protein	skyblue	4.19895	3.05122	3.23326	1.9	4.19895	3.45799	3.77184	4.86178	3.79101	3.33967	3.55208	3.89655	3.79101	3.27697	3.94397	4.55117	4.22975	4.22851	4.1896	3.93784	4.22975	4.55919	4.54415	4.64093
